# Supplementary material for: Benchmarking AlphaFold‐enabled molecular docking predictions for antibiotic discovery
Source: Mol Syst Biol. 2022 Sep 6;18(9):e11081. doi: 10.15252/msb.202211081 (PMC9446081; doi:10.15252/msb.202211081)
Supplement: Supplementary file 2 — Table EV1 [file MSB-18-e11081-s008.xlsx]

## Sheet: Description
Table EV1. Confidence intervals for auROC and auPRC values.
95% confidence intervals were determined by bootstrapping. The bootstrapped means are shown.

## Sheet: auROCs and auPRCs
	AutoDock Vina			DOCK6.9			AutoDock Vina (RF-Score)			AutoDock Vina (RF-Score-VS)			AutoDock Vina (PLEC Score)			AutoDock Vina (NNScore)
	auROC	95% CI		auROC	95% CI		auROC	95% CI		auROC	95% CI		auROC	95% CI		auROC	95% CI
gyrAB	0.709301	0.700802	0.717801	0.515539	0.507348	0.52373	0.640467	0.633294	0.647639	0.533441	0.524549	0.542334	0.482108	0.473161	0.491055	0.629509	0.621358	0.637659
dnaG	0.461289	0.442769	0.479809	0.361468	0.346507	0.376429	0.594644	0.580387	0.6089	0.708121	0.696533	0.719709	0.324697	0.307611	0.341782	0.63523	0.621055	0.649405
dnaB	0.651396	0.643602	0.659191	0.529704	0.520859	0.538549	0.656546	0.64957	0.663522	0.522275	0.51469	0.52986	0.566131	0.557877	0.574386	0.693841	0.687338	0.700345
ligA	0.293606	0.252142	0.335069	0.422108	0.390886	0.453331	0.554359	0.53636	0.572358	0.7523	0.742628	0.761972	0.422767	0.395076	0.450458	0.507424	0.49793	0.516918
dnaE	0.471246	0.456797	0.485696	0.425076	0.411563	0.43859	0.623331	0.610316	0.636346	0.46332	0.448305	0.478335	0.555446	0.542709	0.568182	0.630628	0.619369	0.641888
rpoABCEZ	0.588866	0.577421	0.600312	0.469568	0.456896	0.48224	0.656501	0.645005	0.667997	0.697461	0.688217	0.706705	0.642245	0.630007	0.654483	0.626184	0.615423	0.636945
gmk	0.336791	0.326895	0.346687	0.550557	0.536614	0.5645	0.660425	0.649505	0.671346	0.692791	0.682536	0.703045	0.527556	0.514638	0.540475	0.563753	0.554578	0.572928
glmU	0.393865	0.374162	0.413568	0.426305	0.407609	0.445001	0.617622	0.601593	0.633651	0.74919	0.735196	0.763184	0.282937	0.270438	0.295436	0.624708	0.610713	0.638702
murA	0.567133	0.558884	0.575382	0.610224	0.602832	0.617616	0.520394	0.512213	0.528574	0.614133	0.606606	0.62166	0.56102	0.553247	0.568794	0.610132	0.601999	0.618266
murC	0.180003	0.161696	0.198311	0.255458	0.2273	0.283616	0.706658	0.684788	0.728529	0.669068	0.649675	0.688461	0.376143	0.345265	0.407022	0.460726	0.452731	0.468721
murD	0.486395	0.47136	0.501431	0.503153	0.4847	0.521606	0.631034	0.615649	0.64642	0.628124	0.616615	0.639633	0.386819	0.371978	0.40166	0.517026	0.504922	0.52913
murF	0.643157	0.622538	0.663776	0.497897	0.476339	0.519455	0.627348	0.612591	0.642104	0.582363	0.565746	0.598981	0.486343	0.469029	0.503658	0.402797	0.390381	0.415214
Average	0.481921	0.465756	0.498086	0.463921	0.447454	0.480388	0.624111	0.610939	0.637282	0.634382	0.622608	0.646157	0.467851	0.452586	0.483116	0.575163	0.564816	0.58551
	auPRC	95% CI		auPRC	95% CI		auPRC	95% CI		auPRC	95% CI		auPRC	95% CI		auPRC	95% CI		Baseline
gyrAB	0.621507	0.611485	0.631529	0.409586	0.399189	0.419983	0.481565	0.469109	0.494022	0.432333	0.421651	0.443015	0.395683	0.384534	0.406833	0.507554	0.496762	0.518346	0.353211
dnaG	0.0972205	0.0891903	0.105251	0.0513237	0.0487015	0.0539459	0.177312	0.159035	0.195588	0.127673	0.119543	0.135803	0.0598817	0.0558796	0.0638838	0.106605	0.100203	0.113006	0.0733945
dnaB	0.519654	0.509277	0.53003	0.449824	0.439813	0.459835	0.499041	0.488413	0.509668	0.401018	0.392219	0.409817	0.412708	0.403442	0.421974	0.520978	0.511279	0.530677	0.389908
ligA	0.0371208	0.0303561	0.0438855	0.0174391	0.0155812	0.0192969	0.0217239	0.019722	0.0237258	0.0335975	0.0303709	0.0368242	0.0191135	0.0166563	0.0215707	0.0188579	0.0171007	0.0206151	0.0183486
dnaE	0.160462	0.149339	0.171585	0.159705	0.148447	0.170963	0.179906	0.170004	0.189809	0.128814	0.121453	0.136175	0.155395	0.14718	0.16361	0.177888	0.168287	0.187489	0.119266
rpoABCEZ	0.207113	0.197996	0.21623	0.159205	0.15122	0.167189	0.352195	0.337653	0.366738	0.293762	0.279053	0.30847	0.223783	0.213328	0.234238	0.229839	0.219725	0.239953	0.151376
gmk	0.0984622	0.0943086	0.102616	0.213047	0.199959	0.226135	0.257741	0.246398	0.269085	0.243625	0.232104	0.255145	0.152411	0.14506	0.159761	0.144527	0.138346	0.150708	0.133028
glmU	0.0674724	0.061423	0.0735218	0.0646092	0.0599969	0.0692215	0.108427	0.100807	0.116046	0.125737	0.117277	0.134197	0.0408004	0.038505	0.0430959	0.0905636	0.0845777	0.0965495	0.0642202
murA	0.469375	0.460745	0.478004	0.56071	0.550729	0.570691	0.445615	0.435986	0.455243	0.473302	0.464538	0.482066	0.455301	0.445602	0.465001	0.505598	0.495555	0.515641	0.431193
murC	0.0129023	0.0117903	0.0140143	0.0145131	0.0129263	0.0161	0.0631997	0.0544718	0.0719275	0.0399013	0.0361831	0.0436196	0.0296533	0.0243996	0.034907	0.0198093	0.0182533	0.0213654	0.0229358
murD	0.103314	0.0954715	0.111156	0.111712	0.10472	0.118704	0.190477	0.17514	0.205813	0.132133	0.124116	0.14015	0.0800429	0.0739463	0.0861395	0.0958196	0.0899728	0.101666	0.087156
murF	0.106999	0.0992741	0.114724	0.0842787	0.0774014	0.091156	0.124282	0.113702	0.134862	0.0914814	0.0849764	0.0979865	0.0667415	0.0616967	0.0717863	0.0568682	0.0513791	0.0623574	0.059633
Average	0.208467	0.200888	0.216046	0.191329	0.184057	0.198602	0.24179	0.23087	0.252711	0.210281	0.201957	0.218606	0.174293	0.167519	0.181067	0.206242	0.199287	0.213198	0.158639
