# Supplementary material for: Benchmarking AlphaFold‐enabled molecular docking predictions for antibiotic discovery
Source: Mol Syst Biol. 2022 Sep 6;18(9):e11081. doi: 10.15252/msb.202211081 (PMC9446081; doi:10.15252/msb.202211081)
Supplement: Supplementary file 3 — Dataset EV1 [file MSB-18-e11081-s001.xlsx]

## Sheet: Description
Dataset EV1. Growth inhibition screening results for 39,128 compounds against Escherichia coli.
Results from two biological replicates with E. coli K-12 BW25113 are shown. The final compound concentration is 50 µM.

## Sheet: Screening results
CANONICAL_SMILES	NAME	R1_50uM	R2_50uM	MEAN_50uM
O=C1NC(=O)C=C1	BRD-K78206682	0.029762	0.0283437	0.0290528
CC(C)CCCC(=O)N[C@@H](CCNCS(=O)(=O)O)C(=O)N[C@@H]([C@@H](C)O)C(=O)N[C@@H](CCNCS(=O)(=O)O)C(=O)N[C@H]1CCNC(=O)[C@@H](NC(=O)[C@H](CCNCS(=O)(=O)O)NC(=O)[C@H](CCNCS(=O)(=O)O)NC(=O)[C@H](CC(C)C)NC(=O)[C@H](CC(C)C)NC(=O)[C@H](CCNCS(=O)(=O)O)NC1=O)[C@@H](C)O	BRD-K01666924	0.0296947	0.030176	0.0299354
N[C@@H](C(=O)N[C@H]1[C@H]2SCC(=C(N2C1=O)C(=O)O)Cl)c1ccccc1	BRD-K20338176	0.0303408	0.0302051	0.030273
OC[C@H]1O[C@@H](C[C@H]1O)N1C=C(F)C(=O)NC1=O	BRD-A03757454	0.0293888	0.0313094	0.0303491
[O-][N+](=O)c1ccc(o1)/C=N/N1CC(=O)NC1=O	BRD-K76927775	0.0310009	0.0310903	0.0310456
N[C@@H](C(=O)N[C@H]1[C@H]2CCC(=C(N2C1=O)C(=O)O)Cl)c1ccccc1	BRD-K28935038	0.0309	0.0313474	0.0311237
C[C@H]1[C@H](NC(=O)/C(=N\OC(C)(C)C(=O)O)c2csc(n2)N)C(=O)N1S(=O)(=O)O	BRD-K62607865	0.0311206	0.0312697	0.0311951
CCCCCCCCCCCCC[N+](C)(C)Cc1ccccc1	BRD-K34234316	0.031426	0.032342	0.031884
Nc1nc(cs1)/C(=N/O)C(=O)N[C@H]1[C@H]2SCC(=C(N2C1=O)C(=O)O)C=C	BRD-K15766189	0.0324248	0.0318457	0.0321353
CN[C@H]1C[C@@H](N)[C@H](O)[C@@H](O[C@@H]2O[C@H](CO)[C@H](O)[C@@H]3O[C@]4(O[C@H]([C@@H](N)CO)[C@H](O)[C@H](O)[C@H]4O)O[C@H]23)[C@@H]1O	BRD-A24252652	0.0337546	0.0307551	0.0322549
CN(C)[C@H]1[C@@H]2C[C@@H]3[C@H](O)c4c(ccc(c4C(=O)[C@@H]3C(=O)[C@]2(O)C(=O)[C@H](C(=O)N)C1=O)O)Cl	BRD-K00003347	0.0318609	0.032929	0.032395
C[C@@H](O)[C@@H](NC(=O)[C@H](C)[C@@H](O)[C@H](C)NC(=O)[C@@H](NC(=O)c1nc(nc(c1C)N)[C@H](CC(=O)N)NC[C@@H](N)C(=O)N)[C@@H](O[C@H]1O[C@H](CO)[C@H](O)[C@@H](O)[C@H]1O[C@H]1O[C@H](CO)[C@@H](O)[C@H](OC(=O)N)[C@@H]1O)c1cnc[nH]1)C(=O)NCCc1nc(cs1)-c1nc(cs1)C(=O)NCCC[S+](C)C	BRD-K01825699	0.0332962	0.0316002	0.0324482
CCCC[P+](CCCC)(CCCC)Cc1ccc(cc1)NC(=O)[C@H](Cc1ccc2ccccc2c1)N/C(=N/C1CCCCC1)NC1CCCCC1	BRD-K22662557	0.0320433	0.0331712	0.0326072
NC[C@H]1O[C@H](O[C@@H]2[C@@H](N)C[C@@H](N)[C@H](O[C@H]3O[C@H](CO)[C@@H](O)[C@H](N)[C@H]3O)[C@H]2O)[C@H](N)[C@@H](O)[C@@H]1O	BRD-K73425385	0.0318108	0.0338482	0.0328295
CON=C(C(=O)N[C@H]1[C@H]2SCC(=C(N2C1=O)C(=O)O)CSC1=NC(=O)C(=NN1C)O)c1csc(n1)N	BRD-K01825574	0.0331818	0.0337738	0.0334778
Nc1nc(cs1)/C(=N\O)C(=O)N[C@H]1[C@H]2SCC(=C(N2C1=O)C(=O)O)C=C	BRD-K52735702	0.033437	0.0337398	0.0335884
OC[C@H]1O[C@H](C[C@@H]1O)N1C=C(F)C(=O)NC1=O	BRD-K47832606	0.0352063	0.0325191	0.0338627
CO/N=C(\C(=O)N[C@H]1[C@H]2SCC(=C(N2C1=O)C(=O)O)C[N+]1(C)CCCC1)c1csc(n1)N	BRD-K08205503	0.0354924	0.0322835	0.033888
CN1N=CN=C2C(=O)N(C)C(=O)N=C12	BRD-K92544108	0.0333337	0.0347675	0.0340506
CO/N=C(\C(=O)N[C@H]1[C@H]2SCC(=C(N2C1=O)C(=O)O)CSC(=O)c1ccco1)c1csc(n1)N	BRD-K82960980	0.0326895	0.035636	0.0341628
N[C@@H]1CN(CC21CC2)c1c(cc2c(c1Cl)N(C=C(C(=O)O)C2=O)[C@@H]1C[C@@H]1F)F	BRD-K10836013	0.0345642	0.0348017	0.0346829
CC[C@H]1OC(=O)[C@H](C)[C@@H](O[C@H]2C[C@@](C)(OC)[C@@H](O)[C@H](C)O2)[C@H](C)[C@@H](O[C@@H]2O[C@H](C)C[C@@H]([C@H]2O)N(C)C)[C@@](C)(C[C@@H](C)C(=O)[C@H](C)[C@@H](O)[C@]1(C)O)OC	BRD-K49668410	0.0354296	0.0347972	0.0351134
OC(=O)P(=O)(O)O	BRD-K85146014	0.0345484	0.0356875	0.035118
C[C@@H](O)[C@@H](NC(=O)[C@H](C)[C@@H](O)[C@H](C)NC(=O)[C@@H](NC(=O)c1nc(nc(c1C)N)[C@H](CC(=O)N)NC[C@@H](N)C(=O)N)[C@@H](O[C@H]1O[C@H](CO)[C@H](O)[C@@H](O)[C@H]1O[C@H]1O[C@H](CO)[C@@H](O)[C@H](OC(=O)N)[C@@H]1O)c1c[nH]cn1)C(=O)NCCc1nc(cs1)-c1nc(cs1)C(=O)NCCC[S+](C)C	BRD-K00003588	0.0394394	0.0315088	0.0354741
CN(C)[C@H]1[C@@H]2C[C@@H]3Cc4c(cc(c(c4C(=O)[C@H]3C(=O)[C@]2(O)C(=O)[C@H](C(=O)N)C1=O)O)NC(=O)CN1CCCC1)F	BRD-K00003240	0.0360985	0.0353236	0.0357111
OCCN(CCO)c1ccc(c2no[n+](c12)[O-])[N+](=O)[O-]	BRD-K32972113	0.0323942	0.0409167	0.0366554
Nc1nc(ns1)/C(=N/O)C(=O)N[C@H]1[C@H]2SCC(=C(N2C1=O)C(=O)O)/C=C/1\CCN([C@@H]2CCNC2)C1=O	BRD-K00003117	0.0355365	0.0378835	0.03671
ONC(=O)c1cn(nn1)-c1cccc(c1)C(=O)N1CCC2(CC1)N(CNC2=O)c1ccccc1	BRD-K22442616	0.0362928	0.0372423	0.0367676
CO/N=C(\C(=O)N[C@H]1[C@H]2SCC(=C(N2C1=O)C(=O)O)C)c1csc(n1)N	BRD-K27798832	0.0395133	0.0341303	0.0368218
CN1SC=CC1=O	BRD-K35932154	0.0419148	0.031962	0.0369384
CN(C)[C@H]1[C@@H]2C[C@H]3[C@H](C(=O)c4c(ccc(c4[C@@]3(C)O)Cl)O)C(=O)[C@]2(O)C(=O)[C@H](C(=O)N)C1=O	BRD-K00003353	0.038	0.0359155	0.0369578
CN[C@H]1CN(C[C@@H]1OC)c1ccc2c(n1)N(C=C(C(=O)O)C2=O)c1nccs1	BRD-K23677682	0.0373762	0.0370662	0.0372212
C[C@@H]1[C@H]2[C@H](O)[C@H]3[C@H](N(C)C)C(=O)[C@H](C(=O)N)C(=O)[C@@]3(O)C(=C2C(=O)c2c(cccc21)O)O	BRD-K00025625	0.0375546	0.0376768	0.0376157
NCC[C@H](O)C(=O)N[C@@H]1C[C@H](N)[C@@H](O[C@H]2O[C@H](CN)[C@@H](O)[C@H](O)[C@H]2O)[C@H](O)[C@H]1O[C@H]1O[C@H](CO)[C@@H](O)[C@H](N)[C@H]1O	BRD-K88043978	0.0430302	0.0327644	0.0378973
COC1=C(N)C(=O)c2nc(ccc2C1=O)-c1nc(c(c(c1N)-c1ccc(c(c1O)OC)OC)C)C(=O)O	BRD-K70366318	0.0381608	0.0377976	0.0379792
Cc1nnc(s1)SCC1=C(N2[C@H](SC1)[C@H](NC(=O)Cn1cnnn1)C2=O)C(=O)O	BRD-K99750640	0.038352	0.0387532	0.0385526
CCCC[P+](CCCC)(CCCC)Cc1ccc(cc1)NC(=O)[C@@H](Cc1ccc2ccccc2c1)N=C(NC1CCCCC1)NC1CCCCC1	BRD-K80694030	0.0367971	0.0403832	0.0385902
CON=C(C(=O)N[C@H]1[C@H]2SCC(=C(N2C1=O)C(=O)OCOC(=O)C(C)(C)C)C=Cc1scnc1C)c1csc(n1)N	BRD-K85490921	0.0361035	0.0411793	0.0386414
N[C@@H]1[C@H]2CN(C[C@@H]12)c1nc2c(cc1F)C(=O)C(=CN2c1ccc(cc1F)F)C(=O)O	BRD-K00494077	0.0387391	0.0389905	0.0388648
CC1=CC(=O)C(=CN1)C(=O)N[C@@H](C(=O)N[C@H]1[C@H]2SCC(=C(N2C1=O)C(=O)O)CSc1nnnn1C)c1ccc(cc1)O	BRD-K92872987	0.042496	0.0353005	0.0388982
COC(=O)N/N=C/c1ccc(o1)[N+](=O)[O-]	BRD-K02558072	0.0422331	0.0363267	0.0392799
CN1N=C(C)N=C2C(=O)N(C)C(=O)N=C12	BRD-K80622725	0.0429105	0.0356941	0.0393023
NC[C@H]1O[C@H](O[C@@H]2[C@@H](N)C[C@@H](N)[C@H](O[C@H]3O[C@H](CO)[C@@H](O)[C@H](N)[C@H]3O)[C@H]2O)[C@H](N)C[C@@H]1O	BRD-K05619559	0.0412427	0.0374238	0.0393332
NC[C@H]1O[B](O)c2c(cccc21)OCCCO	BRD-K00003130	0.03412	0.0458784	0.0399992
[O-][N+](=O)c1cnc(s1)N1CCNC1=O	BRD-K53123955	0.0381566	0.0431664	0.0406615
CN(C)[C@H]1[C@@H]2C[C@H]3C(=C(O)[C@]2(O)C(=C(C(=O)N)C1=O)O)C(=O)c1c(cccc1[C@]3(C)O)O	BRD-K01825576	0.0411095	0.0420189	0.0415642
Cc1cc(O)c(C(=O)NC(C(=O)NC2C(=O)N3C(C(=O)O)=C(CSc4nnnn4C)CSC23)c2ccc(O)cc2)cn1	CEFPIRAMIDE	0.041367	0.041777	0.041572
CON=C1CN(c2nc3c(cc2F)c(=O)c(C(=O)O)cn3C2CC2)CC1CN.CS(=O)(=O)O	GEMIFLOXACIN MESYLATE	0.041601	0.042151	0.041876
CCC(C)CCCCC(=O)NC(CCN)C(=O)NC(C(=O)NC(CCN)C(=O)NC1CCNC(=O)C(C(C)O)NC(=O)C(CCN)NC(=O)C(CCN)NC(=O)C(CC(C)C)NC(=O)C(Cc2ccccc2)NC(=O)C(CCN)NC1=O)C(C)O.O=S(=O)(O)O	POLYMYXIN B SULFATE	0.042844	0.040988	0.041916
Cl.N=C(N)n1cccn1	PRAXADINE HYDROCHLORIDE	0.041989	0.041939	0.041964
Cl.Cl.N=C(NCCCCCCNC(=N)NC(=N)Nc1ccc(Cl)cc1)NC(=N)Nc1ccc(Cl)cc1	CHLORHEXIDINE DIHYDROCHLORIDE	0.042003	0.042588	0.0422955
CC[C@@H](C)CCCCC(=O)N[C@@H](CCN)C(=O)N[C@@H]([C@@H](C)O)C(=O)N[C@@H](CCN)C(=O)N[C@H]1CCNC(=O)[C@@H](NC(=O)[C@H](CCN)NC(=O)[C@H](CCN)NC(=O)[C@H](CC(C)C)NC(=O)[C@@H](Cc2ccccc2)NC(=O)[C@@H](CCN)NC1=O)[C@@H](C)O	BRD-A08641215	0.0471154	0.0377245	0.04242
CCOC(=O)c1c(C)cc(O)c(C=O)c1O	"HAEMATOMMIC ACID, ETHYL ESTER"	0.041702	0.043191	0.0424465
NC(=O)N/N=C/c1ccc(o1)[N+](=O)[O-]	BRD-K79092138	0.046595	0.0383359	0.0424655
CO/N=C(\C(=O)N[C@H]1[C@H]2SCC(=C(N2C1=O)C(=O)O)C[n+]1ccn2ncccc12)c1nsc(n1)N	BRD-K46970505	0.0371947	0.0479055	0.0425501
CON=C(C(=O)NC1C(=O)N2C(C(=O)[O-])=C(COC(C)=O)CSC12)c1csc(N)n1.[Na+]	CEFOTAXIME SODIUM	0.042945	0.042692	0.0428185
O=C(NC(CO)C(O)c1ccc([N+](=O)[O-])cc1)C(Cl)Cl	CHLORAMPHENICOL	0.043574	0.042067	0.0428205
COc1c(N2CCNC(C)C2)c(F)cc2c(=O)c(C(=O)O)cn(C3CC3)c12	GATIFLOXACIN	0.042193	0.044042	0.0431175
CC(C)(O/N=C(\C(=O)N[C@H]1[C@H]2SCC(=C(N2C1=O)C(=O)O)C[n+]1ccccc1)c1csc(n1)N)C(=O)O	BRD-K52117081	0.0443192	0.0422073	0.0432633
Cc1nnc(SCC2=C(C(=O)[O-])N3C(=O)C(NC(=O)Cn4cnnn4)C3SC2)s1.[Na+]	CEFAZOLIN SODIUM	0.043469	0.043109	0.043289
O=C1C=C2C(=CCOC2O)O1	PATULIN	0.043024	0.043762	0.043393
CC(=O)OCC1=C(C(=O)[O-])N2C(=O)C(NC(=O)Cc3cccs3)C2SC1.[Na+]	CEPHALOTHIN SODIUM	0.044125	0.042788	0.0434565
CCC1OC(=O)C(C)C(OC2CC(C)(OC)C(O)C(C)O2)C(C)C(OC2OC(C)CC(N(C)C)C2O)C(C)(O)CC(C)CN(C)C(C)C(O)C1(C)O	AZITHROMYCIN	0.043794	0.043217	0.0435055
CN1CCN(c2c(F)cc3c(=O)c(C(=O)O)cn4c3c2SCC4)CC1	RUFLOXACIN HYDROCHLORIDE	0.04343	0.0437	0.043565
CON=C(C(=O)NC1C(=O)N2C(C(=O)O)=C(C[N+]3(C)CCCC3)CSC12)c1csc(N)n1.[Cl-]	CEFEPIME HYDROCHLORIDE	0.043427	0.04397	0.0436985
Cc1oc(=O)oc1CN1CCN(c2cc3c(cc2F)c(=O)c(C(=O)O)c2n3C(C)S2)CC1	PRULIFLOXACIN	0.043308	0.044253	0.0437805
CNC1C(O)C(OC2C(N)CC(N)C(OC3OC(C(C)O)C(O)C(O)C3N)C2O)OCC1(C)O	GENETICIN	0.044304	0.04329	0.043797
Cl.NC1CCN(c2c(F)cc3c(=O)c(C(=O)O)cn(C4CC4)c3c2Cl)C1	CLINAFOXACIN HYDROCHLORIDE	0.04435	0.043261	0.0438055
Cc1scc2c1N(C(=O)CN1CCN(C)CC1)c1ccccc1NC2=O.Cl	TELENZEPINE HYDROCHLORIDE	0.043995	0.043973	0.043984
O=C([O-])C1=C(CSc2nnnn2CS(=O)(=O)[O-])CSC2C(NC(=O)C(O)c3ccccc3)C(=O)N12.[Na+].[Na+]	CEFONICID SODIUM	0.043717	0.044253	0.043985
COc1cc(Cc2cnc(N)nc2N)cc(OC)c1OC	TRIMETHOPRIM	0.044095	0.043951	0.044023
CN(C)CCC=C1c2ccccc2COc2ccc(CC(=O)O)cc21.Cl	OLOPATADINE HYDROCHLORIDE	0.04467	0.043676	0.044173
CN1CCN(c2c(F)cc3c(=O)c(C(=O)O)cn(CCF)c3c2F)CC1	FLEROXACIN	0.044556	0.043794	0.044175
CC1(C)SC2C(N3C(=O)C(c4ccccc4)NC3(C)C)C(=O)N2C1C(=O)[O-].[K+]	HETACILLIN POTASSIUM	0.043847	0.0448	0.0443235
NCC1OC(OC2C(N)CC(N)C(OC3OC(CO)C(O)C(N)C3O)C2O)C(N)CC1O	TOBRAMYCIN	0.044746	0.044164	0.044455
Oc1cc(Cl)ccc1Oc1ccc(Cl)cc1Cl	TRICLOSAN	0.043921	0.045284	0.0446025
CON=C(C(=O)NC1C(=O)N2C(C(=O)O)=C(CSC(=O)c3ccco3)CSC12)c1csc(N)n1.Cl	CEFTIOFUR HYDROCHLORIDE	0.045453	0.043967	0.04471
CC1COc2c(N3CCN(C)CC3)c(F)cc3c(=O)c(C(=O)O)cn1c23	OFLOXACIN	0.044072	0.045381	0.0447265
COC1(NC(=O)C2SC(=C(C(N)=O)C(=O)O)S2)C(=O)N2C(C(=O)O)=C(CSc3nnnn3C)CSC21	CEFOTETAN	0.045224	0.044337	0.0447805
Cc1cn(C2CC(N=[N+]=[N-])C(CO)O2)c(=O)[nH]c1=O	ZIDOVUDINE [AZT]	0.045335	0.044446	0.0448905
CC(N)O.Cc1cc(CC(C)CC(C)(C)C)n(O)c(=O)c1	PIROCTONE OLAMINE	0.044102	0.045694	0.044898
CCN1CCN(c2cc3c(cc2F)c(=O)c(C(=O)O)cn3C2CC2)CC1	ENROFLOXACIN	0.045231	0.044611	0.044921
NCc1ccccc1CC(=O)NC1C(=O)N2C(C(=O)O)=C(CSc3nnnn3CC(=O)O)CSC12	CEFORANIDE	0.043642	0.04701	0.045326
CC1CCc2cc(F)cc3c(=O)c(C(=O)O)cn1c23	FLUMEQUINE	0.046281	0.044742	0.0455115
CCn1cc(C(=O)O)c(=O)c2cc(F)c(N3CCN(C)CC3)cc21.CS(=O)(=O)O	PEFLOXACIN MESYLATE	0.044983	0.046087	0.045535
CCn1cc(C(=O)O)c(=O)c2cc(F)c(N3CCNCC3)cc21	NORFLOXACIN	0.045752	0.045451	0.0456015
Cl.O=C(O)c1cn(-c2ccc(F)cc2)c2cc(N3CCNCC3)c(F)cc2c1=O	SARAFLOXACIN HYDROCHLORIDE	0.045475	0.045805	0.04564
CO/N=C(\C(=O)N[C@H]1[C@H]2SCC(=C(N2C1=O)C(=O)O)CSc1nnnn1C)c1csc(n1)N	BRD-K00003661	0.0467459	0.0445445	0.0456452
O=C(Cn1cnnn1)NC1C(=O)N2C(C(=O)O)=C(CSc3nncs3)CSC12	CEFTEZOLE	0.046008	0.045429	0.0457185
O=C1OCCN1N=Cc1ccc([N+](=O)[O-])o1	FURAZOLIDONE	0.044979	0.046491	0.045735
CN[C@@H]1[C@H](O)[C@H](NC)[C@H]2O[C@]3(O)[C@@H](O[C@H](C)CC3=O)O[C@@H]2[C@H]1O	BRD-K11905747	0.0393094	0.0522622	0.0457858
COC1(NC(=O)CSCC#N)C(=O)N2C(C(=O)[O-])=C(CSc3nnnn3C)CSC21.[Na+]	CEFMETAZOLE SODIUM	0.046338	0.045315	0.0458265
COc1c(N2CC3CCCNC3C2)c(F)cc2c(=O)c(C(=O)O)cn(C3CC3)c12.Cl	MOXIFLOXACIN HYDROCHLORIDE	0.046448	0.045362	0.045905
CCN1CCN(C(=O)NC(C(=O)NC2C(=O)N3C(C(=O)O)=C(CSc4nnnn4C)CSC23)c2ccc(O)cc2)C(=O)C1=O	CEFOPERAZONE	0.046449	0.045532	0.0459905
Nc1c2ccccc2nc2ccccc12	AMINACRINE	0.046952	0.045285	0.0461185
COC(=O)N/N=C/c1c[n+](c2ccccc2[n+]1[O-])[O-]	BRD-K56735750	0.0438858	0.0484871	0.0461864
O=C1CN(N=Cc2ccc([N+](=O)[O-])o2)C(=O)N1	NITROFURANTOIN	0.046296	0.046094	0.046195
CC1CCC2(C)C(C=O)=CCCC2C1(C)CC1OC(O)C(=O)C12CO2	CLEROCIDIN	0.046412	0.046078	0.046245
CS(=O)(=O)c1ccc(C(O)C(CF)NC(=O)C(Cl)Cl)cc1	FLORFENICOL	0.0457	0.046812	0.046256
Cn1nnnc1SCC1=C(C(=O)[O-])N2C(=O)C(NC(=O)C(O)c3ccccc3)C2SC1.[Na+]	CEFAMANDOLE SODIUM	0.046783	0.045858	0.0463205
Cc1cc(C(C)(C)CC(C)(C)C)ccc1OCCOCC[N+](C)(C)Cc1ccccc1.[Cl-]	METHYLBENZETHONIUM CHLORIDE	0.046481	0.046217	0.046349
CON=C(C(=O)NC1C(=O)N2C(C(=O)[O-])=C(COC(N)=O)CSC12)c1ccco1.[Na+]	CEFUROXIME SODIUM	0.046449	0.046402	0.0464255
CCN1CCN(C(=O)NC(C(=O)NC2C(=O)N3C2SC(C)(C)C3C(=O)[O-])c2ccccc2)C(=O)C1=O.[Na+]	PIPERACILLIN SODIUM	0.045207	0.047809	0.046508
NCCC(O)C(=O)NC1CC(N)C(OC2OC(CN)C(O)C(O)C2O)C(O)C1OC1OC(CO)C(O)C(N)C1O.O	AMIKACIN HYDRATE	0.045639	0.047405	0.046522
CC(NCCCc1cccc(C(F)(F)F)c1)c1cccc2ccccc12.Cl	CINACALCET HYDROCHLORIDE	0.047625	0.045694	0.0466595
CC(C)(O/N=C(\C(=O)N[C@H]1[C@H]2SCC(=C(N2C1=O)C(=O)O)C[N+]1(CCCC1)CCNC(=O)c1ccc(c(c1Cl)O)O)c1csc(n1)N)C(=O)O	BRD-K00003257	0.0465608	0.0472313	0.0468961
CC(C)(C)CC(C)(C)c1ccc(OCCOCC[N+](C)(C)Cc2ccccc2)cc1.[Cl-]	BENZETHONIUM CHLORIDE	0.051953	0.041859	0.046906
NC(=O)NN=Cc1ccc([N+](=O)[O-])o1	NITROFURAZONE	0.047495	0.04738	0.0474375
CN1CCN(c2c(F)cc3c(=O)c(C(=O)O)cn4c3c2OCN4C)CC1	MARBOFLOXACIN	0.04771	0.047269	0.0474895
CCC(C)C1NC(=O)C(CCN)NC(=O)C(NC(=O)C(CCN)NC(=O)C(NC(=O)C(CCN)NC(=O)CCCCC(C)C)C(C)O)CCNC(=O)C(C(C)O)NC(=O)C(CCN)NC(=O)C(CCN)NC(=O)C(C(C)CC)NC1=O.O=S(=O)(O)O.O=S(=O)(O)O	COLISTIN SULFATE	0.048271	0.046738	0.0475045
O=[N+]([O-])C(Br)(CO)CO	BRONOPOL	0.046423	0.048615	0.047519
CC1COc2c(C3(N)CC3)c(F)cc3c(=O)c(C(=O)O)cn1c23.CS(=O)(=O)O	PAZUFLOXACIN MESYLATE	0.046215	0.048945	0.04758
CN1CCN(c2cc3c(cc2F)c(=O)c(C(=O)O)cn3-c2ccc(F)cc2)CC1.Cl	DIFLOXACIN HYDROCHLORIDE	0.045577	0.049832	0.0477045
CCn1cc(C(=O)O)c(=O)c2cc(F)c(N3CCNC(C)C3)c(F)c21.Cl	LOMEFLOXACIN HYDROCHLORIDE	0.046437	0.049181	0.047809
O=C(O)c1cn(C2CC2)c2cc(N3CCNCC3)c(F)cc2c1=O	CIPROFLOXACIN	0.048053	0.047629	0.047841
Nc1nc(cs1)/C(=N/OCC(=O)O)C(=O)N[C@H]1[C@H]2SCC(=C(N2C1=O)C(=O)O)C=C	BRD-K71059170	0.0365399	0.0592855	0.0479127
CNC1C(O)C(NC)C2OC3(O)C(=O)CC(C)OC3OC2C1O.Cl.Cl	SPECTINOMYCIN HYDROCHLORIDE	0.047679	0.048325	0.048002
CC1=CN([C@H]2C[C@H](N=[N+]=[N-])[C@@H](CO)O2)C(=O)NC1=O	BRD-K72903603	0.037679	0.0583874	0.0480332
CCn1cc(C(=O)[O-])c(=O)c2cc3c(cc21)OCO3.[K+]	OXOLINIC ACID	0.047206	0.049141	0.0481735
COC1(NC(=O)C(C(=O)[O-])c2ccc(O)cc2)C(=O)N2C(C(=O)[O-])=C(CSc3nnnn3C)COC21.[Na+].[Na+]	MOXALACTAM DISODIUM	0.048475	0.048131	0.048303
NCC1OC(OC2C(N)CC(N)C(OC3OC(CO)C(O)C(N)C3O)C2O)C(N)C(O)C1O.O=S(=O)(O)O	BEKANAMYCIN SULFATE	0.049076	0.047566	0.048321
CC1CCc2c(N3CCC(O)CC3)c(F)cc3c(=O)c(C(=O)O)cn1c23	NADIFLOXACIN	0.047048	0.049715	0.0483815
CC[C@H]1OC(=O)[C@H](C)[C@@H](O[C@H]2C[C@@](C)(OC)[C@@H](O)[C@H](C)O2)[C@H](C)[C@@H](O[C@@H]2O[C@H](C)C[C@@H]([C@H]2O)N(C)C)[C@](C)(O)C[C@@H](C)C(=O)[C@H](C)[C@@H](O)[C@]1(C)O	BRD-K63550407	0.0416857	0.055167	0.0484264
CC[Hg]Sc1ccccc1C(=O)[O-].[Na+]	THIMEROSAL	0.049417	0.047471	0.048444
Nc1nc(C(=CCC(=O)O)C(=O)NC2C(=O)N3C(C(=O)O)=CCSC23)cs1	CEFTIBUTEN	0.047693	0.049354	0.0485235
CC1CN(c2c(F)c(F)c3c(=O)c(C(=O)O)cn(C4CC4)c3c2F)CC(C)N1	ORBIFLOXACIN	0.049127	0.047993	0.04856
COc1cc2c(cc1OC)C(=O)C(CC1CCN(Cc3ccccc3)CC1)C2.Cl	DONEPEZIL HYDROCHLORIDE	0.048991	0.0489	0.0489455
CCn1cc(C(=O)O)c(=O)c2cc(F)c(N3CCNCC3)nc21	ENOXACIN	0.049414	0.048662	0.049038
NC(C(=O)NC1C(=O)N2C(C(=O)O)=C(Cl)CSC12)c1ccccc1	CEFACLOR	0.049635	0.048543	0.049089
CN(C)CCOC(c1ccccc1)c1ccccc1.Cn1c(=O)c2[nH]c(Cl)nc2n(C)c1=O	DIMENHYDRINATE	0.049878	0.048336	0.049107
CON=C(C(=O)NC1C(=O)N2C(C(=O)OCOC(=O)C(C)(C)C)=C(C=Cc3scnc3C)CSC12)c1csc(N)n1	CEFDITORIN PIVOXIL	0.049468	0.04891	0.049189
Cl.O=C1CC2(CCCC2)CC(=O)N1CCCCN1CCN(c2ncccn2)CC1	BUSPIRONE HYDROCHLORIDE	0.047519	0.051094	0.0493065
CON=C(C(=O)NC1C(=O)N2C(C(=O)[O-])=C(CSc3nc(=O)c([O-])nn3C)CSC12)c1csc(N)n1.O.O.O.[Na+].[Na+]	CEFTRIAXONE SODIUM TRIHYDRATE	0.049865	0.048884	0.0493745
CC1CN(c2c(F)c(N)c3c(=O)c(C(=O)O)cn(C4CC4)c3c2F)CC(C)N1	SPARFLOXACIN	0.049232	0.049724	0.049478
COP(=S)(OC)Oc1cc(Cl)c(Cl)cc1Cl	RONNEL	0.050417	0.04876	0.0495885
CC1C(NC(=O)C(=NOC(C)(C)C(=O)O)c2csc(N)n2)C(=O)N1S(=O)(=O)O	AZTREONAM	0.049468	0.050241	0.0498545
CCC1OC(=O)C(C)C(=O)C(C)C(OC2OC(C)CC(N(C)C)C2O)C(C)(OC)CC(C)C(=O)C(C)C2N(CCCCn3cnc(-c4cccnc4)c3)C(=O)OC12C	TELITHROMYCIN	0.049801	0.049908	0.0498545
COC1C=COC2(C)Oc3c(C)c(O)c4c(O)c(c5c(nc6cc(C)ccn65)c4c3C2=O)NC(=O)C(C)=CC=CC(C)C(O)C(C)C(O)C(C)C(OC(C)=O)C1C	RIFAXIMIN	0.049357	0.050463	0.04991
Nc1ncn(C2OC(CO)C(O)C2O)c(=O)n1	AZACITIDINE	0.050682	0.049227	0.0499545
C=CC1=C(C(=O)O)N2C(=O)C(NC(=O)C(=NO)c3csc(N)n3)C2SC1	CEFDINIR	0.050022	0.050019	0.0500205
CCn1cc(C(=O)O)c(=O)c2cnc(N3CCNCC3)nc21	PIPEMIDIC ACID	0.049836	0.050265	0.0500505
COc1ccc(Cc2cnc(N)nc2N)cc1OC	DIAVERIDINE	0.049554	0.050918	0.050236
COC12C(COC(N)=O)C3=C(C(=O)C(C)=C(N)C3=O)N1CC1NC12	MITOMYCIN	0.051429	0.049252	0.0503405
[O-][n+]1ccccc1S[Zn]Sc1cccc[n+]1[O-]	PYRITHIONE ZINC	0.050704	0.050433	0.0505685
CC(C)(ON=C(C(=O)NC1C(=O)N2C(C(=O)[O-])=C(C[n+]3ccccc3)CSC12)c1csc(N)n1)C(=O)O	CEFTAZIDIME	0.049227	0.052897	0.051062
CCOC(=O)OC(C)OC(=O)C1N2C(=O)C(NC(=O)C(N)c3ccccc3)C2SC1(C)C.Cl	BACAMPICILLIN HYDROCHLORIDE	0.052258	0.050004	0.051131
COc1ccc2c(c1OC)C(=O)OC2C1c2c(cc3c(c2OC)OCO3)CCN1C.Cl	NOSCAPINE HYDROCHLORIDE	0.05	0.052526	0.051263
O=C([O-])CCC(=O)OCC(NC(=O)C(Cl)Cl)C(O)c1ccc([N+](=O)[O-])cc1.[Na+]	CHLORAMPHENICOL SODIUM SUCCINATE	0.056771	0.046545	0.051658
CC(O)C1C(=O)N2C(C(=O)O)=C(SC3CNC(C(=O)N(C)C)C3)C(C)C12	MEROPENEM	0.047512	0.055912	0.051712
CCCCCCCCCCCCCCCC[N+](C)(C)C.[Br-]	CETRIMONIUM BROMIDE	0.051419	0.053015	0.052217
O=c1[nH]c(=O)n(C2CC(O)C(CO)O2)cc1F	FLOXURIDINE	0.052911	0.052328	0.0526195
CCC(C)C1NC(=O)C(CCNCS(=O)(=O)[O-])NC(=O)C(NC(=O)C(CCNCS(=O)(=O)[O-])NC(=O)C(NC(=O)C(CCNCS(=O)(=O)[O-])NC(=O)CCCCC(C)C)C(C)O)CCNC(=O)C(C(C)O)NC(=O)C(CCNCS(=O)(=O)[O-])NC(=O)C(CCNCS(=O)(=O)[O-])NC(=O)C(C(C)CC)NC1=O.[Na+].[Na+].[Na+].[Na+].[Na+]	COLISTIMETHATE SODIUM	0.053416	0.052297	0.0528565
Oc1ccc(c2cccnc12)Cl	BRD-K46982791	0.0569773	0.0498632	0.0534203
Cc1cc(C2CCCCC2)n(O)c(=O)c1.NCCO	CICLOPIROX OLAMINE	0.052826	0.054044	0.053435
CCn1nc(C(=O)O)c(=O)c2cc3c(cc21)OCO3	CINOXACIN	0.053888	0.053578	0.053733
O=[N+]([O-])c1ccc(O)c2ncccc12	NITROXOLINE	0.054553	0.053846	0.0541995
CCCCCCCCCCCCC[N+](C)(C)Cc1ccccc1.O.[Cl-]	BENZALKONIUM CHLORIDE HYDRATE	0.05446	0.054295	0.0543775
CCOC(=O)CCC(=O)O[C@H]1[C@@H](O[C@H](C)C[C@@H]1N(C)C)O[C@@H]1[C@@H](C)[C@H](O[C@H]2C[C@@](C)(OC)[C@@H](O)[C@H](C)O2)[C@@H](C)C(=O)O[C@H](CC)[C@@](C)(O)[C@H](O)[C@@H](C)C(=O)[C@H](C)C[C@@]1(C)O	BRD-K51677086	0.0542594	0.0546112	0.0544353
C=C1c2cccc(O)c2C(=O)C2=C(O)C3(O)C(=O)C(C(N)=O)=C(O)C(N(C)C)C3C(O)C12.Cl	METHACYCLINE HYDROCHLORIDE	0.055783	0.05343	0.0546065
Oc1c(Cl)cc(Cl)c(Cl)c1Cc1c(O)c(Cl)cc(Cl)c1Cl	HEXACHLOROPHENE	0.054449	0.054838	0.0546435
CN(C)C1C(O)=C(C(N)=O)C(=O)C2(O)C(O)=C3C(=O)c4c(O)cccc4C(C)(O)C3CC12.Cl	TETRACYCLINE HYDROCHLORIDE	0.057835	0.054101	0.055968
CC[C@H]1OC(=O)[C@H](C)[C@@H](O[C@H]2C[C@@](C)(OC)[C@@H](O)[C@H](C)O2)[C@H](C)[C@@H](O[C@@H]2O[C@H](C)C[C@@H]([C@H]2O)N(C)C)[C@](C)(O)C[C@@H](C)CN(C)[C@H](C)[C@@H](O)[C@]1(C)O	BRD-K74501079	0.056332	0.0560836	0.0562078
CC(=O)O[Hg]c1ccccc1	PHENYLMERCURIC ACETATE	0.058019	0.054842	0.0564305
CN(C)C1C(O)=C(C(N)=O)C(=O)C2(O)C(O)=C3C(=O)c4c(O)ccc(Cl)c4C(O)C3CC12.Cl	DEMECLOCYCLINE HYDROCHLORIDE	0.057897	0.055092	0.0564945
CC(=O)Oc1ccc(Cl)c2cccnc12	CHLOROACETOXYQUINOLINE	0.057815	0.056644	0.0572295
CN(C)C1C(O)=C(C(N)=O)C(=O)C2(O)C(O)=C3C(=O)c4c(O)cccc4C(C)(O)C3C(O)C12.Cl	OXYTETRACYCLINE	0.058388	0.057242	0.057815
CN(C)[C@H]1[C@@H]2C[C@@H]3Cc4c(ccc(c4C(=O)[C@@H]3C(=O)[C@]2(O)C(=O)[C@H](C(=O)N)C1=O)O)N(C)C	BRD-K00003346	0.0681361	0.0492983	0.0587172
CN(C)[C@@H]1[C@H]2C[C@H]3Cc4c(ccc(c4C(=O)[C@@H]3C(=O)[C@@]2(O)C(=C(C(=O)N)C1=O)O)O)N(C)C	BRD-A41020680	0.0560072	0.0616983	0.0588527
CCC1OC(OC(c2c[nH]cn2)C(NC(=O)c2nc(C(CC(N)=O)NCC(N)C(N)=O)nc(N)c2C)C(=O)NC(C)C(O)C(C)C(=O)NC(C(=O)NCCc2nc(-c3nc(C(=O)NCCCCNC(=N)N)cs3)cs2)C(C)O)C(OC2OC(CO)C(O)C(OC(N)=O)C2O)C(C)C1C.O=S(=O)(O)O.O=S(=O)(O)O	BLEOMYCIN (bleomycin B2 shown)	0.06289	0.055289	0.0590895
C[C@H]1COc2c3c(cc(c2C2(N)CC2)F)C(=O)C(=CN13)C(=O)O	BRD-K66412701	0.0493193	0.068949	0.0591341
CN(C)C1C(O)=C(C(N)=O)C(=O)C2(O)C(O)=C3C(=O)c4c(O)ccc(Cl)c4C(C)(O)C3CC12.Cl	CHLORTETRACYCLINE HYDROCHLORIDE	0.060727	0.058237	0.059482
CC1c2cccc(O)c2C(=O)C2=C(O)C3(O)C(=O)C(C(N)=O)=C(O)C(N(C)C)C3C(O)C21.Cl	DOXYCYCLINE HYDROCHLORIDE	0.060255	0.058819	0.059537
CN(C)c1ccc(O)c2c1CC1CC3C(N(C)C)C(O)=C(C(N)=O)C(=O)C3(O)C(O)=C1C2=O.Cl	MINOCYCLINE HYDROCHLORIDE	0.063834	0.061423	0.0626285
CO[C@@H]1[C@@H](OC(=O)c2ccc([nH]2)C)[C@@H](O)[C@H](CC1(C)C)Oc1ccc2c(c1C)OC(=O)[C@@H](C2)NC(=O)c1[nH]cc(c1C)CC(=O)NC1=Cc2ccc(c(c2OC1=O)C)O[C@@H]1OC(C)(C)[C@H](OC)[C@@H](OC(=O)c2ccc([nH]2)C)[C@H]1O	BRD-A20863183	0.0632482	0.0625399	0.062894
CNC1C(OC2C(OC3C(O)C(O)C(NC(=N)N)C(O)C3NC(=N)N)OC(C)C2(O)CO)OC(CO)C(O)C1O.O=S(=O)(O)O	DIHYDROSTREPTOMYCIN SESQUISULFATE [5mM/10% aq DMSO]	0.084167	0.044512	0.0643395
CO[C@]12[C@@H]3N[C@@H]3CN2C2=C([C@@H]1COC(=O)N)C(=O)C(=C(C)C2=O)N	BRD-A48237631	0.0633597	0.0668168	0.0650883
CN1C(=O)[C@@]23CC4=CC=C[C@H](O)[C@H]4N3C(=O)[C@@]1(CO)SS2	BRD-K37908742	0.0643827	0.0685427	0.0664627
COC1(NC(=O)Cc2cccs2)C(=O)N2C(C(=O)[O-])=C(COC(N)=O)CSC21.[Na+]	CEFOXITIN SODIUM	0.091785	0.045858	0.0688215
CC(=O)ON1C=C(F)C(=O)NC1=O	BRD-K73629461	0.0657986	0.0723927	0.0690957
CN(C)[C@H]1[C@@H]2C[C@@H]3Cc4c(cc(c(c4C(=O)[C@H]3C(=O)[C@]2(O)C(=O)[C@@H](C(=O)N)C1=O)O)CNCC(C)(C)C)N(C)C	BRD-K00003569	0.0790724	0.0593526	0.0692125
CCCCCCCCCCCCCCCC[n+]1ccccc1.[Cl-]	CETYLPYRIDINIUM CHLORIDE	0.078768	0.06383	0.071299
C[C@@H](O)[C@H](NC(=O)[C@@H](C)[C@H](O)[C@@H](C)NC(=O)[C@@H](NC(=O)c1nc(nc(c1C)N)[C@H](CC(=O)N)NC[C@H](N)C(=O)N)[C@@H](O[C@@H]1O[C@@H](CO)[C@@H](O)[C@H](O)[C@@H]1O[C@@H]1O[C@H](CO)[C@@H](O)[C@H](OC(=O)N)[C@@H]1O)c1c[nH]cn1)C(=O)NCCc1nc(cs1)-c1nc(cs1)C(=O)NCCCNCCCCN	BRD-K00004533	0.0593096	0.0836388	0.0714742
COC1C=COC2(C)Oc3c(C)c(O)c4c(O)c(c(C=NN5CCN(C6CCCC6)CC5)c(O)c4c3C2=O)NC(=O)C(C)=CC=CC(C)C(O)C(C)C(O)C(C)C(OC(C)=O)C1C	RIFAPENTINE	0.069973	0.073766	0.0718695
CCC=C(C(=O)NC1C(=O)N2C(C(=O)OCOC(=O)C(C)(C)C)=C(COC(N)=O)CSC12)c1csc(N)n1.Cl	CEFCAPENE PIVOXIL HYDROCHLORIDE	0.060579	0.084252	0.0724155
COC1=C(OC)C(=O)C(=C(C)C1=O)CCCCCCCCCC[P+](c1ccccc1)(c1ccccc1)c1ccccc1	BRD-K00003362	0.0715687	0.0738106	0.0726897
CN(C)[C@H]1[C@@H]2[C@@H](O)[C@H]3[C@H](C(=O)c4c(cccc4C3=C)O)C(=O)[C@]2(O)C(=O)[C@@H](C(=O)N)C1=O	BRD-K00003351	0.0743372	0.0760744	0.0752058
CCCCCCCCCCCCCCCC[N+](C)(C)C	BRD-K47079459	0.074629	0.0764024	0.0755157
COC1C=COC2(C)Oc3c(C)c(O)c4c(O)c(c(C=NN5CCN(C)CC5)c(O)c4c3C2=O)NC(=O)C(C)=CC=CC(C)C(O)C(C)C(O)C(C)C(OC(C)=O)C1C	RIFAMPIN	0.078415	0.077021	0.077718
N[C@@H]1CC[C@@H](c2ccc(c(c2)Cl)Cl)c2ccccc21	BRD-K00003142	0.0330463	0.125774	0.0794102
CCN1C=C(C(=O)O)C(=O)c2cc(c(cc21)N1CCN(CC1)C(=S)Nc1cc(ccc1Cl)C(F)(F)F)F	BRD-K36990484	0.07918	0.0925148	0.0858474
NCCONC(=O)[C@@H]1CC[C@@H]2CN1C(=O)N2OS(=O)(=O)O	BRD-K00004708	0.112146	0.0723907	0.0922685
Cc1ccc(S(=O)(=O)O)cc1.NC1CCN(c2nc3c(cc2F)c(=O)c(C(=O)O)cn3-c2ccc(F)cc2F)C1.O	TOSUFLOXACIN TOLUENESULFONATE HYDRATE	0.099172	0.085899	0.0925355
CCCCCCCCCCCCCCCC[N+](C)(C)Cc1ccccc1.[Cl-]	CETALKONIUM CHLORIDE	0.093551	0.093017	0.093284
CC1(C)S[C@@H]2[C@H](NC(=O)[C@H](NC(=O)N3CCNC3=O)c3ccccc3)C(=O)N2[C@H]1C(=O)O	BRD-K60663764	0.15841	0.0384008	0.0984053
O=S(=O)(O)O.Oc1cccc2cccnc12	OXYQUINOLINE HEMISULFATE	0.072549	0.12456	0.0985545
OC(=O)C1=C(O)C2=C(CCCC2)NC1=O	BRD-K97348307	0.0654159	0.143315	0.104365
CC1(C)S[C@@H]2[C@H](NC(=O)[C@H](N)c3ccccc3)C(=O)N2[C@H]1C(=O)OCOC(=O)[C@@H]1N2[C@@H](CC2=O)S(=O)(=O)C1(C)C	BRD-K00004694	0.0959424	0.117133	0.106538
CN[C@H]1[C@H](O)[C@@H](O)[C@H](CO)O[C@H]1O[C@H]1[C@@H](O[C@@H](C)[C@]1(O)CO)O[C@@H]1[C@@H](O)[C@H](O)[C@@H](NC(=N)N)[C@H](O)[C@H]1NC(=N)N.CN[C@H]1[C@H](O)[C@@H](O)[C@H](CO)O[C@H]1O[C@H]1[C@@H](O[C@@H](C)[C@]1(O)CO)O[C@@H]1[C@@H](O)[C@H](O)[C@@H](NC(=N)N)[C@H](O)[C@H]1NC(=N)N	BRD-M15413738	0.0315764	0.189324	0.11045
OC[C@H]1CN(C(=O)O1)c1ccc(c(c1)F)OCC1(O)CCN(CC1)c1cc2c(cc1F)C(=O)C(=CN2C1CC1)C(=O)O	BRD-K00003370	0.176369	0.0450077	0.110688
Oc1c(Cl)cc(Cl)c2cccnc12	CHLOROXINE	0.11316	0.10888	0.11102
CCCN1C[C@H](C)[C@@H](O)[C@](C)(O)[C@@H](CC)OC(=O)[C@H](C)[C@@H](O[C@H]2C[C@@](C)(OC)[C@@H](O)[C@H](C)O2)[C@H](C)[C@@H](O[C@@H]2O[C@H](C)C[C@@H]([C@H]2O)N(C)C)[C@](C)(O)C[C@H]1C	BRD-K00003489	0.0378996	0.1945	0.1162
CC(C)[C@@H](CC[C@@H](C)[C@H]1CC[C@H]2[C@@H]3[C@H](O)C[C@H]4C[C@H](CC[C@]4(C)[C@H]3CC[C@]12C)NCCCNCCCCN)OS(=O)(=O)O	BRD-K00003215	0.11905	0.155593	0.137322
CC[C@H]1OC(=O)C[C@@H](O)[C@H](C)[C@@H](O[C@@H]2O[C@H](C)C[C@@H]([C@H]2O)N(C)C)[C@@H](CC=O)C[C@@H](C)C(=O)/C=C/[C@]2(C)O[C@H]2[C@@H]1C	BRD-K00004538	0.141524	0.155847	0.148685
NCCCC[C@H](N)C(=O)N[C@@H](CCCCN)C(=O)N[C@@H](Cc1c[nH]c2ccccc12)C(=O)N[C@@H](Cc1c[nH]c2ccccc12)C(=O)N[C@@H](CCCCN)C(=O)N[C@@H](CCCCN)C(=O)N[C@@H](Cc1c[nH]c2ccccc12)C(=O)N[C@@H](C(c1ccccc1)c1ccccc1)C(=O)N[C@@H](CCCCN)C(=O)N	BRD-K00003300	0.264723	0.0340548	0.149389
CC(C)[C@@H](CC[C@@H](C)[C@H]1CC[C@H]2[C@@H]3[C@H](O)C[C@H]4C[C@H](CC[C@]4(C)[C@H]3CC[C@]12C)NCCCNCCCCNCCCN)OS(=O)(=O)O	BRD-K00003124	0.162285	0.141018	0.151651
CO/N=C/1\CN(C[C@@H]1CN)c1nc2c(cc1F)C(=O)C(=CN2C1CC1)C(=O)O	BRD-A40787240	0.271062	0.0370008	0.154032
CCCCCCCCCCCCCCCC[n+]1ccccc1	BRD-K87700323	0.136195	0.183613	0.159904
O=C1OC(=O)[C@H]2[C@H]3CC[C@@H](O3)[C@H]21	BRD-K01824995	0.172569	0.148214	0.160392
Cn1cc(cn1)-c1[nH]c2cc(cc3c2c1C=NNC3=O)NC(=O)[C@H](N)C1CCCCC1	BRD-K03063480	0.175173	0.145945	0.160559
NC(=O)[C@@H]1C(=O)C[C@@H]2C[C@@H]3Cc4cccc(c4C(=O)[C@@H]3C(=O)[C@]2(O)C1=O)O	BRD-K00003344	0.165689	0.162466	0.164077
CC[C@@H]1OC(=O)[C@H](C)[C@@H](O[C@H]2C[C@@](C)(OC)[C@@H](O)[C@H](C)O2)[C@H](C)[C@@H](O[C@@H]2O[C@H](C)C[C@@H]([C@H]2O)N(C)C)[C@](C)(O)C[C@@H](C)/C(=N\OCOCCOC)[C@H](C)[C@@H](O)[C@]1(C)O	BRD-K38684403	0.160614	0.168405	0.164509
C[C@H](O)[C@H](C)[C@@H]1O[C@H]1C[C@H]1CO[C@@H](C/C(=C/C(=O)OCCCCCCCCC(=O)O)C)[C@H](O)[C@@H]1O	BRD-K15262564	0.166032	0.166901	0.166466
N[C@H]1CCN(C1)c1nc2c(cc1F)C(=O)C(=CN2c1ccc(cc1F)F)C(=O)O	BRD-K01825158	0.26068	0.0791368	0.169909
CC[C@H](C)C[C@H](C)CCCCCCCCC(=O)N[C@H]1C[C@@H](O)[C@@H](NCCN)NC(=O)[C@@H]2[C@@H](O)CCN2C(=O)[C@@H](NC(=O)[C@@H](NC(=O)[C@@H]2C[C@@H](O)CN2C(=O)[C@@H](NC1=O)[C@@H](C)O)[C@H](O)[C@@H](O)c1ccc(cc1)O)[C@H](O)CCN	BRD-K00002625	0.256667	0.0901694	0.173418
CN(C)[C@H]1[C@@H]2C[C@H]3[C@@H](C(=O)c4c(cccc4[C@@]3(C)O)O)C(=O)[C@]2(O)C(=O)[C@@H](C(=O)N)C1=O	BRD-K00003352	0.25554	0.108007	0.181773
CN(C)[C@H]1[C@@H]2C[C@@H]3Cc4c(ccc(c4C(=O)[C@@H]3C(=O)[C@]2(O)C(=C(C(=O)N)C1=O)O)O)N(C)C	BRD-A69651145	0.182735	0.185128	0.183931
NC(=O)[C@@H]1CC[C@@H]2CN1C(=O)N2OS(=O)(=O)O	BRD-K85882401	0.260698	0.118703	0.189701
FC1=CNC(=O)NC1=O	BRD-K24844714	0.225517	0.165624	0.195571
Oc1c(Cl)cc(Cl)cc1Sc1cc(Cl)cc(Cl)c1O	BITHIONOL	0.21797	0.18545	0.20171
CC1CC(C)C(=O)C(C(O)CC2CC(=O)NC(=O)C2)C1	CYCLOHEXIMIDE	0.22657	0.1855	0.206035
CN(C)[C@H]1[C@@H]2[C@@H](O)[C@@H]3C(=C)c4cccc(c4C(=O)C3=C(O)[C@]2(O)C(=C(C(=O)N)C1=O)O)O	BRD-A49035384	0.221598	0.229297	0.225448
CC1(C)S[C@H]2[C@@H](NC(=O)[C@@H](NC(=O)N3CCN(C3=O)S(=O)(=O)C)c3ccccc3)C(=O)N2[C@@H]1C(=O)O	BRD-K45114938	0.0323512	0.442162	0.237257
NS(=O)(=O)C#Cc1ccccc1	BRD-K96799727	0.213789	0.267267	0.240528
Brc1ccc2nc(nc(c2c1)NC1CCN(CC1)Cc1ccccc1)N1CCCN(CC1)Cc1ccccc1	BRD-K01276430	0.197049	0.303162	0.250106
Nc1nnc(o1)-c1ccc(o1)[N+](=O)[O-]	BRD-K28024289	0.045738	0.470741	0.258239
Nc1nc(nc2n(cnc12)[C@@H]1O[C@H](CO)[C@@H](O)[C@H]1O)F	BRD-K72238567	0.344541	0.173388	0.258965
CNC1CCC(c2ccc(Cl)c(Cl)c2)c2ccccc21.Cl	SERTRALINE HYDROCHLORIDE	0.29636	0.22625	0.261305
CC[C@@H](C)CCCC(=O)N[C@@H](CCN)C(=O)N[C@@H]([C@@H](C)O)C(=O)N[C@@H](CCN)C(=O)N[C@H]1CCNC(=O)[C@@H](NC(=O)[C@H](CCN)NC(=O)[C@H](CCN)NC(=O)[C@H](CC(C)C)NC(=O)[C@@H](CC(C)C)NC(=O)[C@H](CCN)NC1=O)[C@@H](C)O	BRD-K01666935	0.0763166	0.446876	0.261596
CC1(C)SC2C(NC(=O)C(NC(=O)N3CCNC3=O)c3ccccc3)C(=O)N2C1C(=O)[O-].[Na+]	AZLOCILLIN SODIUM	0.30788	0.21831	0.263095
C[C@@H]1CC[C@]23CCC(=O)[C@H]3[C@]1(C)[C@@H](C[C@@](C)(C=C)[C@@H](O)[C@@H]2C)OC(=O)CS[C@@H]1C[C@H]2CC[C@@H](C1)N2C	BRD-K33082088	0.158777	0.378628	0.268703
CC[C@@H](C(=O)NC/C=C\C=C(\C)[C@@H](OC)[C@@H](C)[C@H]1O[C@@H](/C=C\C=C/C=C(/C)C(=O)C2=C(O)C=CNC2=O)[C@@H](O)[C@@H]1O)[C@@]1(O)O[C@@H](/C=C\C=C/C)C(C)(C)[C@@H](O)[C@@H]1O	BRD-A73605923	0.25828	0.284168	0.271224
CC1=CN([C@H]2C[C@H](F)[C@@H](CO)O2)C(=O)NC1=O	BRD-K00004697	0.223905	0.328435	0.27617
CC(O)C(=O)O.CCOc1ccc2nc3cc(N)ccc3c(N)c2c1	ETHACRIDINE LACTATE	0.28057	0.28883	0.2847
CCC(CC)c1nc(c2ccccc2n1)Nc1ccccc1	BRD-K79091202	0.280803	0.294019	0.287411
O=C(O)C=CC(=O)O.OCCOCCN1CCN(C2=Nc3ccccc3Sc3ccccc32)CC1	QUETIAPINE FUMARATE	0.33995	0.2603	0.300125
CC(C(=O)O)c1ccc2c(c1)Cc1cccnc1O2	PRANOPROFEN	0.18944	0.41543	0.302435
Cl.OC(c1cc(C(F)(F)F)nc2c(C(F)(F)F)cccc12)C1CCCCN1	MEFLOQUINE HYDROCHLORIDE	0.31363	0.29241	0.30302
CC(O)C1C(=O)N2C(C(=O)[O-])=C(SC3Cn4cnc[n+]4C3)C(C)C12	BIAPENEM	0.25734	0.35698	0.30716
CC1=C(C)C(=O)C(=CC1=O)CCCCCCCCCC[P+](c1ccccc1)(c1ccccc1)c1ccccc1	BRD-K00003375	0.298524	0.317389	0.307957
O=C1O[SbH]23O[C@@H]1[C@H]1O[SbH]4(O[C@H]([C@@H](O2)C(=O)O3)C(=O)O4)OC1=O	BRD-K00003675	0.341539	0.28542	0.313479
CC[C@H]1OC(=O)C[C@@H](O)[C@H](C)[C@@H](O[C@@H]2O[C@H](C)[C@@H](O)[C@@H]([C@H]2O)N(C)C)[C@@H](CCN2C[C@H](C)C[C@H](C)C2)C[C@@H](C)C(=O)/C=C/C(=C/[C@@H]1CO[C@@H]1O[C@H](C)[C@@H](O)[C@@H](OC)[C@H]1OC)C	BRD-K36796419	0.263076	0.386516	0.324796
O=C(O)CN(CCN(CC(=O)O)CC(=O)O)CCN(CC(=O)O)CC(=O)O	PENTETIC ACID	0.27892	0.3761	0.32751
Nc1nc(nc2n(cnc12)[C@@H]1O[C@H](COP(=O)(O)O)[C@@H](O)[C@@H]1O)F	BRD-K71106091	0.337703	0.319821	0.328762
CO[C@H]1[C@@H](CC(=O)OC(C)C/C=C/C=C/[C@H](O)[C@H](C)C[C@H](CC=O)[C@@H]1O[C@@H]1O[C@H](C)[C@@H](O[C@H]2C[C@@](C)(O)[C@@H](OC(=O)CC(C)C)[C@H](C)O2)[C@@H]([C@H]1O)N(C)C)OC(=O)C	BRD-K00003705	0.351603	0.352815	0.352209
NCc1cn(nc1C12CC3CC(CC(C3)C2)C1)-c1ccccc1	BRD-K66433595	0.669679	0.0351831	0.352431
COc1ccc2c(c1)N(CCN)C(=O)N2C(=O)[C@@H]1C[C@H](C)CC[C@H]1C(C)C	BRD-K00003205	0.315201	0.400836	0.358018
CC1(C)C(C(=O)O)N2C(=O)CC2S1(=O)=O	SULBACTAM	0.3543	0.36175	0.358025
Cn1nnnc1SCC1=C(C(=O)[O-])N2C(=O)C(NC(=O)C(OC=O)c3ccccc3)C2SC1.[Na+]	CEFAMANDOLE NAFATE	0.34408	0.38643	0.365255
O=C1O[SbH]23OC1C1O[SbH]4(OC(C(O2)C(=O)O3)C(=O)O4)OC1=O	BRD-A74328360	0.358402	0.378403	0.368402
CN[C@@H]1[C@@H](O)[C@H](O)[C@H](CO)O[C@@H]1O[C@H]1[C@H](O[C@@H](C)[C@@]1(O)C=O)O[C@H]1[C@@H](O)[C@@H](O)[C@@H](NC(=N)N)[C@@H](O)[C@@H]1NC(=N)N.CN[C@@H]1[C@@H](O)[C@H](O)[C@H](CO)O[C@@H]1O[C@H]1[C@H](O[C@@H](C)[C@@]1(O)C=O)O[C@H]1[C@@H](O)[C@@H](O)[C@@H](NC(=N)N)[C@@H](O)[C@@H]1NC(=N)N.OS(=O)(=O)O.OS(=O)(=O)O.OS(=O)(=O)O	BRD-M50166410	0.373678	0.370515	0.372096
CS(=O)(=O)c1ccc(C(O)C(CO)NC(=O)C(Cl)Cl)cc1	THIAMPHENICOL	0.37546	0.3744	0.37493
CC[C@H]1OC(=O)[C@H](C)[C@@H](O[C@H]2C[C@@](C)(OC)[C@@H](O)[C@H](C)O2)[C@@H](C)[C@@H](O[C@H]2O[C@H](C)C[C@@H]([C@H]2O)N(C)C)[C@](C)(O)C[C@@H](C)C(=O)[C@H](C)[C@@H](O)[C@]1(C)O	BRD-A12097279	0.38404	0.365849	0.374945
Oc1c(Br)cc(Br)c2cccnc12	BROXYQUINOLINE	0.38609	0.37263	0.37936
CC(=O)NC[C@H]1CN(C(=O)O1)c1ccc(c(c1)F)N1CCN(CC1)C(=O)CO	BRD-K47554101	0.380584	0.379625	0.380105
CCCCC(CC)CN1CN(CC(CC)CCCC)CC(C)(N)C1	HEXETIDINE	0.38881	0.37521	0.38201
COC1C(O)CC(=O)OC(C)CC=CC=CC(O)C(C)CC(CC=O)C1OC1OC(C)C(OC2CC(C)(O)C(OC(=O)CC(C)C)C(C)O2)C(N(C)C)C1O	KITASAMYCINS [A1 shown]	0.37288	0.39748	0.38518
CN(C)N=Nc1[nH]cnc1C(N)=O	DACARBAZINE	0.37674	0.39729	0.387015
NNC1=NC(=O)N(C=C1)[C@H]1O[C@@H](CO)[C@@H](O)[C@@H]1O	BRD-A89066160	0.367563	0.420995	0.394279
Oc1ccc(Cl)cc1Cc1cc(Cl)ccc1O	DICHLOROPHEN	0.41096	0.38544	0.3982
CCC1OC(=O)C(C)C(OC2CC(C)(OC)C(O)C(C)O2)C(C)C(OC2OC(C)CC(N(C)C)C2O)C(C)(O)CC(C)C(=O)C(C)C(O)C1(C)O	ERYTHROMYCIN	0.41994	0.39553	0.407735
CCN(CC)C(=S)SSC(=S)N(CC)CC	DISULFIRAM	0.34361	0.47987	0.41174
CC1=C(/C=C/C(=C/C=C/C(=C/C=C/C=C(C)/C=C/C=C(C)/C=C/[C@]23O[C@]3(C)C[C@@H](O)CC2(C)C)C)C)C(C)(C)C[C@H](O)C1	BRD-K01904165	0.424504	0.403346	0.413925
Clc1ccc(cc1)C(c1ccc(cc1)Cl)[n+]1ccn(c1)C[C@@H](OCc1ccc(cc1Cl)Cl)c1ccc(cc1Cl)Cl	BRD-A98283014	0.111128	0.730337	0.420733
CC[C@@H]1OC(=O)[C@@H](C)[C@H](O[C@H]2C[C@@](C)(OC)[C@@H](O)[C@H](C)O2)[C@@H](C)[C@H](O)[C@](C)(C[C@H](C)C(=O)[C@@H](C)[C@H](O)[C@@]1(C)O)O[C@@H]1O[C@H](C)C[C@@H]([C@H]1O)N(C)C	BRD-K24254658	0.438441	0.416311	0.427376
CCC1OC(=O)C(C)C(OC2CC(C)(OC)C(O)C(C)O2)C(C)C(OC2OC(C)CC(N(C)C)C2O)C(C)(O)CC(C)C2NC(COCCOC)OC(C2C)C1(C)O	DIRITHROMYCIN	0.33874	0.52825	0.433495
CCCCCCCCNC(C)C(O)c1ccc(SC(C)C)cc1	SULOCTIDIL	0.43965	0.42816	0.433905
COC1OC2OC3(C)CCC4C(C)CCC(C1C)C24OO3	ARTEMETHER	0.48625	0.39516	0.440705
COc1cc2c(cc1O)CCN[C@@]12CS[C@H]2[C@H]3[C@@H]4N(C)[C@@H](Cc5cc(c(c(c54)O)OC)C)[C@H](O)N3[C@@H](COC1=O)c1c3c(c(c(c12)OC(=O)C)C)OCO3	BRD-K00003313	0.501707	0.405071	0.453389
NC1=NC(=O)N(C=N1)[C@@H]1O[C@H](CO)[C@@H](O)[C@H]1O	BRD-K03406345	0.428238	0.487911	0.458074
CCCCCCNC(=O)n1cc(F)c(=O)[nH]c1=O	CARMOFUR	0.47323	0.45213	0.46268
Oc1c(I)cc(Cl)c2cccnc12	CLIOQUINOL	0.46063	0.46603	0.46333
Cc1cc(O)cc(C)c1Cl	CHLOROXYLENOL	0.53535	0.39141	0.46338
CC1=NNC(=NC1=O)N/N=C/c1ccccn1	BRD-K97466229	0.559113	0.369475	0.464294
COc1ccc(cc1)C[C@@H](N)C(=O)N[C@@H]1[C@@H](O)[C@H](O[C@@H]1CO)n1cnc2c(ncnc12)N(C)C	BRD-K01826855	0.461739	0.472217	0.466978
CC[C@H]1OC(=O)[C@H](C)[C@@H](O[C@H]2C[C@@](C)(OC)[C@@H](O)[C@H](C)O2)[C@H](C)[C@@H](O[C@@H]2O[C@H](C)C[C@@H]([C@H]2O)N(C)C)[C@](C)(O)C[C@@H](C)[C@@H]2N[C@@H](COCCOC)O[C@H]([C@H]2C)[C@]1(C)O	BRD-K52756523	0.46782	0.469239	0.468529
COc1ccc(cc1)C[C@H](N)C(=O)N[C@H]1[C@@H](O)[C@@H](O[C@@H]1CO)n1cnc2c(ncnc12)N(C)C	BRD-K36007650	0.484828	0.458425	0.471627
CCCCCCc1ccc(O)cc1O	HEXYLRESORCINOL	0.38443	0.56201	0.47322
Nc1ncnc2n(cnc12)[C@H]1CC[C@@H](CO)O1	BRD-A50913845	0.365068	0.586072	0.47557
Nc1ccc2cc3ccc(N)cc3nc2c1.O=S(=O)(O)O	PROFLAVINE HEMISULFATE	0.45661	0.49718	0.476895
CN[C@@H]1[C@@H](O)[C@H](OC[C@]1(C)O)O[C@H]1[C@@H](N)C[C@@H](N)[C@H](O[C@H]2O[C@H]([C@@H](C)O)[C@@H](O)[C@H](O)[C@H]2N)[C@H]1O	BRD-A73898219	0.492746	0.474425	0.483586
CC1(C)[C@@H](N2[C@@H](CC2=O)S1(=O)=O)C(=O)O	BRD-K44133266	0.567094	0.405349	0.486222
OC[C@@H]1CC[C@@H](O1)n1cnc2c1NC=NC2=O	BRD-K99063460	0.595975	0.379952	0.487964
CC1(C)Cc2nc3ccccc3c(c2C=C1)NCc1ccccc1	BRD-K84295647	0.484951	0.493338	0.489144
C[C@H]1C[C@@H](OC2[C@@H](O)[C@H](O)[C@H](O)[C@H](O)[C@@H]2O)[C@@H](N)C[C@@H]1NC(=N)C(=O)O	BRD-A14038043	0.496781	0.505301	0.501041
C[C@H]1O[C@H](O[C@H]2[C@H](O)[C@@H](O)[C@@H](O)[C@H](O)[C@@H]2O)[C@@H](N)C[C@@H]1NC(=N)C(=O)O	BRD-K91644281	0.507838	0.500953	0.504395
C[C@H]1CN([C@@H](C)CO)C(=O)c2cc(ccc2O[C@H]1CN(C)Cc1ccc(c(c1)Cl)Cl)NS(=O)(=O)c1ccc(cc1)F	BRD-K18641826	0.948232	0.0700196	0.509126
CC(=O)N[C@H](CCCNC(=N)N)C(=O)N[C@H](CCCNC(=N)N)C(=O)N[C@H](CCCNC(=N)N)C(=O)N[C@H](CCCNC(=N)N)C(=O)N[C@H](CCCNC(=N)N)C(=O)N[C@H](CCCNC(=N)N)C(=O)N[C@H](CCCNC(=N)N)C(=O)N[C@H](CCCNC(=N)N)C(=O)N[C@H](CCCNC(=N)N)C(=O)N	BRD-K00003337	0.513057	0.508909	0.510983
Oc1cc(cc(c1O)O)C(=O)O[C@@H]1O[C@@H]2COC(=O)c3cc(c(c(c3-c3c(c(c(cc3C(=O)O[C@H]2[C@H](OC(=O)c2cc(c(c(c2)O)O)O)[C@H]1OC(=O)c1cc(c(c(c1)O)O)O)O)O)O)O)O)O	BRD-K37779485	0.529102	0.498072	0.513587
NC[C@H]1O[C@H](O[C@@H]2[C@@H](N)C[C@@H](N)[C@H](O)[C@H]2O[C@@H]2O[C@H](CO)[C@@H](O)[C@H]2O)[C@H](N)[C@@H](O)[C@@H]1O	BRD-K55188888	0.514315	0.51632	0.515317
CN(C)[C@H]1[C@@H]2C[C@H]3C(=C(O)[C@]2(O)C(=C(C(=O)NCN2CCCC2)C1=O)O)C(=O)c1c(cccc1[C@@]3(C)O)O	BRD-A62336573	0.510561	0.521657	0.516109
CC1(C)S[C@@H]2[C@H](NC(=O)[C@H](N)c3ccc(cc3)O)C(=O)N2[C@H]1C(=O)O	BRD-K55044200	1.00193	0.0305111	0.516221
CN(C)C(=S)SSC(=S)N(C)C	THIRAM	0.46187	0.57505	0.51846
C1CCC(C(CC2CCCCN2)C2CCCCC2)CC1.O=C(O)C=CC(=O)O	PERHEXILINE MALEATE	0.52674	0.51406	0.5204
CC(=O)Oc1ccccc1C(=O)Nc1ncc([N+](=O)[O-])s1	NITAZOXANIDE	0.4911	0.55993	0.525515
CC(=CC(=O)OCCCCCCCCC(=O)O)CC1OCC(CC2OC2C(C)C(C)O)C(O)C1O	MUPIROCIN	0.48436	0.56744	0.5259
Cc1ccc2c(Br)cc(Br)c(OC(=O)c3ccccc3)c2n1	BROXALDINE	0.4767	0.58021	0.528455
OC[C@H]1O[C@H](C[C@@H]1O)N1C=C(C(=O)NC1=O)C(F)(F)F	BRD-K03243820	0.498932	0.561143	0.530038
COc1ccccc1OCCNCC(O)COc1cccc2[nH]c3ccccc3c12.O=P(O)(O)O	CARVEDILOL PHOSPHATE	0.48593	0.57576	0.530845
CC1=CN([C@H]2CC[C@@H](CO)O2)C(=O)NC1=O	BRD-A77483373	0.532928	0.528928	0.530928
O=C(Nc1ccccc1)c1ccccc1O	SALICYLANILIDE	0.52396	0.54344	0.5337
CCC1OC(=O)C(C)C(OC2CC(C)(OC)C(O)C(C)O2)C(C)C(OC2OC(C)CC(N(C)C)C2O)C(C)(OC)CC(C)C(=O)C(C)C(O)C1(C)O	CLARITHROMYCIN	0.54455	0.52697	0.53576
S(Sc1cn[nH]n1)c1cn[nH]n1	BRD-K01685820	0.531028	0.540906	0.535967
Oc1cc(cc(c1O)O)C(=O)OC[C@H]1O[C@@H](OC(=O)c2cc(c(c(c2)O)O)O)[C@H](OC(=O)c2cc(c(c(c2)O)O)O)[C@@H](OC(=O)c2cc(c(c(c2)O)O)O)[C@@H]1OC(=O)c1cc(c(c(c1)O)O)O	BRD-K11301000	0.538845	0.534866	0.536856
Nc1nc(F)nc2c1ncn2C1OC(COP(=O)(O)O)C(O)C1O	FLUDARABINE PHOSPHATE	0.53016	0.55263	0.541395
Cc1nc2ccccc2n1Cc1ccc(Cl)cc1	CHLORMIDAZOLE	0.56574	0.522	0.54387
COCC1=C(C(=O)OC(C)OC(=O)OC(C)C)N2C(=O)C(NC(=O)C(=NOC)c3csc(N)n3)C2SC1	CEFPODOXIME PROXETIL	0.47852	0.62284	0.55068
CCCCCCCCCCCCCCCC[N+](C)(C)CCN(Cc1ccc(cc1)OC)c1ncccn1	BRD-K13387373	0.568041	0.542141	0.555091
O[C@H]1[C@@H](O[C@H]2COC(=O)c3cc(c(c(c3-c3c(c(c(cc3C(=O)O[C@@H]1[C@@H]2OC(=O)c1cc(c(c(c1-c1c(c(c(cc1C(=O)O)O)O)O)O)O)O)O)O)O)O)O)O)OC(=O)c1cc(c(c(c1)O)O)O	BRD-A21198126	0.554889	0.558191	0.55654
OC(=O)c1cc(c(c(c1Oc1cc2c(c(c1O)O)-c1c(c(c(cc1C(=O)O[C@@H]1[C@@H](COC2=O)O[C@@H](OC(=O)c2cc(c(c(c2)O)O)O)[C@H](OC(=O)c2cc(c(c(c2)O)O)O)[C@H]1OC(=O)c1cc(c(c(c1)O)O)O)O)O)O)O)O)O	BRD-K15546645	0.557641	0.559186	0.558413
CCCCCCCCCCCCCCCC(=O)OCC(NC(=O)C(Cl)Cl)C(O)c1ccc([N+](=O)[O-])cc1	CHLORAMPHENICOL PALMITATE	0.5188	0.59988	0.55934
O=C(Nc1cc(Cl)cc(Cl)c1O)c1c(O)c(Cl)cc(Cl)c1Cl	OXYCLOZANIDE	0.55362	0.57598	0.5648
CC1CCC2C(C)C(=O)OC3OC4(C)CCC1C32OO4	ARTEMISININ	0.54075	0.59097	0.56586
O[C@H]1[C@H]2[C@H](CC(=O)O)C(=O)O[C@@H]3[C@@H](COC(=O)c4cc(c(c(c4)O)O)O)O[C@@H](OC(=O)c4cc(c(c(c4)O)O)O)[C@@H](OC(=O)c4cc(c(c(c42)OC1=O)O)O)[C@@H]3OC(=O)c1cc(c(c(c1)O)O)O	BRD-A77071300	0.55204	0.579905	0.565973
CC1=C(C(=O)NCCCN2CCN(CC2)c2ccc(cc2)F)C2(CCN(CC2)Cc2ccccc2)OC1=O	BRD-K55388848	0.562569	0.571562	0.567065
CN[C@H](C)[C@@H]1CC[C@@H](N)[C@H](O1)O[C@@H]1[C@@H](N)C[C@@H](N)[C@H](O[C@H]2OC[C@](C)(O)[C@H](NC)[C@H]2O)[C@H]1O	BRD-K97891829	0.517701	0.621842	0.569772
COC(=O)NN=Cc1c[n+]([O-])c2ccccc2[n+]1[O-]	CARBADOX	0.60027	0.54821	0.57424
O=C1OC(CN2CCOCC2)CN1N=Cc1ccc([N+](=O)[O-])o1	FURALTADONE	0.53468	0.61432	0.5745
IC(I)I	IODOFORM	0.55966	0.59099	0.575325
C[C@@H]1C(=O)[C@H]2O[C@H]2C(=O)C1=O	BRD-K00024725	0.559052	0.592095	0.575574
CC1(C)SC2C(NC(=O)Cc3ccccc3)C(=O)N2C1C(=O)[O-].[K+]	PENICILLIN G POTASSIUM	0.57288	0.57939	0.576135
O=S(=O)([O-])c1cc(I)c(O)c2ncccc12.[Na+]	CHINIOFON	0.59652	0.56285	0.579685
OC1[C@@H]2O[C@@H]2C(=O)C(=C)C1=O	BRD-A64228451	0.611369	0.553451	0.58241
CCCCCCc1ccc(O)cc1O.Nc1c2ccccc2nc2ccccc12	ACRISORCIN	0.60957	0.5734	0.591485
FC(F)(F)C1(NC(=O)C2=C(N3CCOCC3)/C(=C/c3ccccc3)CC2)Oc2cc(c(cc2O1)Cl)Cl	BRD-K33196432	0.574811	0.61441	0.594611
CC1(C)SC2C(NC(=O)COc3ccccc3)C(=O)N2C1C(=O)[O-].[K+]	PENICILLIN V POTASSIUM	0.60011	0.59515	0.59763
Cc1cc(c2cc3c(nc2c1)NCC3)C	BRD-K48128808	0.571427	0.63009	0.600758
S=C=NCc1ccccc1	BENZYL ISOTHIOCYANATE	0.65731	0.54961	0.60346
CCCCCCCCCCCCCCCC(=O)OC[C@H](NC(=O)C(Cl)Cl)[C@H](O)c1ccc(cc1)[N+](=O)[O-]	BRD-K96424892	0.588447	0.620277	0.604362
CCN1CCN(C(=O)N[C@@H](C(=O)N[C@H]2[C@H]3SC(C)(C)[C@@H](N3C2=O)C(=O)O)c2ccccc2)C(=O)C1=O	BRD-A99949740	0.521798	0.689699	0.605749
O=c1[nH]cnc2c1ncn2C1CCC(CO)O1	DIDANOSINE	0.53221	0.68602	0.609115
Cl.N=C(NN=Cc1ccc(Cl)cc1)NN=Cc1ccc(Cl)cc1	ROBENIDINE HYDROCHLORIDE	0.62446	0.59423	0.609345
CCC1OC(=O)C(C)C(OC2CC(C)(OC)C(O)C(C)O2)C(C)C(OC2OC(C)CC(N(C)C)C2O)C(C)(O)CC(C)C(=NOCOCCOC)C(C)C(O)C1(C)O	ROXITHROMYCIN	0.60538	0.62105	0.613215
NC1=NC(=O)N(C=C1I)[C@@H]1O[C@H](CO)[C@@H](O)[C@@H]1F	BRD-K07160047	0.577696	0.650561	0.614128
CN[C@H](C)[C@@H]1CC[C@@H](N)[C@H](O1)O[C@@H]1[C@@H](N)C[C@@H](N)[C@H](O[C@H]2OC[C@](C)(O)[C@H](NC)[C@H]2O)[C@H]1O.CN[C@@H]1[C@@H](O)[C@H](OC[C@]1(C)O)O[C@H]1[C@H](N)C[C@H](N)[C@@H](O[C@H]2O[C@H](CN)CC[C@H]2N)[C@@H]1O.CN[C@@H]1[C@@H](O)[C@H](OC[C@]1(C)O)O[C@H]1[C@H](N)C[C@H](N)[C@@H](O[C@H]2O[C@@H](CC[C@H]2N)[C@@H](C)N)[C@@H]1O	BRD-M10279501	0.623165	0.624974	0.62407
Cc1cc(N)c2ccccc2[n+]1CCCCCCCCCC[n+]1c(C)cc(N)c2ccccc21.[Cl-].[Cl-]	DEQUALINIUM CHLORIDE	0.56894	0.68509	0.627015
NC(=O)c1cc[n+](CC2=C(C(=O)[O-])N3C(=O)C(NC(=O)Cc4cccs4)C3SC2)cc1	CEFALONIUM	0.74802	0.52026	0.63414
OC[C@H]1O[C@@H]([C@@H](O)[C@@H]1O)N1C=CC=NC1=O	BRD-A18705706	0.612427	0.658908	0.635667
CC1CCC2C(C)C(O)OC3OC4(C)CCC1C32OO4	ARTENIMOL	0.53206	0.74241	0.637235
C/C(=C\CC[C@@](C)(O[C@H]1OC[C@@H](O)[C@@H](O)[C@@H]1OC(=O)/C(=C/CC[C@@](C)(O)C=C)C)C=C)C(=O)O[C@H]1C[C@]2([C@@H](O)C[C@@]3(C)C(=CC[C@H]4[C@@]5(C)CC[C@@H](O[C@H]6O[C@@H](CO)[C@@H](O[C@H]7O[C@@H](CO)[C@@H](O)[C@@H](O[C@H]8OC[C@@H](O)[C@@H](O)[C@@H]8O)[C@@H]7O)[C@@H](O)[C@@H]6O)C(C)(C)[C@@H]5CC[C@@]43C)[C@@H]2CC1(C)C)C(=O)O[C@H]1OC[C@@H](O[C@H]2O[C@@H](CO)[C@@H](O)[C@@H](O[C@H]3O[C@@H](CO)[C@@H](O[C…	BRD-A89389179	0.515224	0.760007	0.637616
O[C@@H]1[C@@H](COC(=O)c2cc(c(c(c2)O)O)O)O[C@@H](OC(=O)c2cc(c(c(c2)O)O)O)[C@H](O)[C@H]1OC(=O)c1cc(c(c(c1)O)O)O	BRD-K68271178	0.649681	0.632696	0.641188
CCC(=C(c1ccccc1)c1ccc(OCCN(C)C)cc1)c1ccccc1.O=C(O)CC(O)(CC(=O)O)C(=O)O	TAMOXIFEN CITRATE	0.64839	0.63654	0.642465
CS(=O)(=O)O.CSc1ccc2c(c1)C(N1CCN(C)CC1)Cc1ccccc1S2	METITEPINE MESYLATE	0.64691	0.63981	0.64336
Cc1cc(C(C#N)c2ccc(Cl)cc2)c(Cl)cc1NC(=O)c1cc(I)cc(I)c1O	CLOSANTEL	0.67958	0.60772	0.64365
NC(=O)c1ncn(C2OC(CO)C(O)C2O)n1	RIBAVIRIN	0.62699	0.66364	0.645315
O=C(OCC1OC(OC(=O)c2cc(O)c(O)c(OC(=O)c3cc(O)c(O)c(O)c3)c2)C(OC(=O)c2cc(O)c(O)c(OC(=O)c3cc(O)c(O)c(O)c3)c2)C(OC(=O)c2cc(O)c(O)c(OC(=O)c3cc(O)c(O)c(O)c3)c2)C1OC(=O)c1cc(O)c(O)c(OC(=O)c2cc(O)c(O)c(O)c2)c1)c1cc(O)c(O)c(OC(=O)c2cc(O)c(O)c(O)c2)c1	TANNIC ACID	0.64662	0.64643	0.646525
CO[C@H]1/C=C\O[C@@]2(C)Oc3c(c(c4c(c(c(c(c4c3C2=O)O)/C=N/N=C/N2CCCCC2)NC(=O)/C(=C\C=C/[C@H](C)[C@H](O)[C@@H](C)[C@@H](O)[C@@H](C)[C@H](OC(=O)C)[C@@H]1C)C)O)O)C	BRD-K00004537	0.643582	0.655668	0.649625
O.O.O.O=C([O-])C1O[Sb]2OC(=O)C(O2)C(C(=O)[O-])O[Sb]2OC(=O)C1O2.[K+].[K+]	ANTIMONY POTASSIUM TARTRATE TRIHYDRATE	0.5567	0.74464	0.65067
Oc1ccccc1-c1ccccc1O	BRD-K07176265	0.630491	0.682612	0.656551
C[n+]1c2cc(N)ccc2cc2ccc(N)cc21.[Cl-]	ACRIFLAVINIUM HYDROCHLORIDE	0.63933	0.67816	0.658745
C[C@@H]1CN([C@H](C)CO)C(=O)c2cccc(c2O[C@H]1CN(C)C(=O)NC1CCCCC1)NC(=O)Nc1ccc(cc1)C(F)(F)F	BRD-K62748479	0.661773	0.660738	0.661256
O=C(O)C(S)C(S)C(=O)O	SUCCIMER	0.67392	0.65329	0.663605
CCC1OC(=O)C(C)C(OC2CC(C)(OC)C(O)C(C)O2)C(C)C(OC2OC(C)CC(N(C)C)C2O)C(C)(O)CC(C)C(=O)C(C)C(O)C1(C)O.CCCCCCCCCCCCCCCCCC(=O)O	ERYTHROMYCIN STEARATE	0.68413	0.64548	0.664805
CCCCCCCCC=CCCCCCCCC(=O)[O-].[NH3+]CCO	ETHANOLAMINE OLEATE	0.65385	0.67682	0.665335
CCC(=C(CC)c1ccc(O)cc1)c1ccc(O)cc1	DIETHYLSTILBESTROL	0.62507	0.70653	0.6658
C[C@H]1O[C@H]([C@H](O)[C@@H]1O)N1C=C(F)C(=O)NC1=O	BRD-K58262659	0.662842	0.671882	0.667362
COc1ccc(cc1)CN(C)C[C@H]1Oc2c(cccc2C(=O)N(C[C@@H]1C)[C@H](C)CO)NC(=O)Nc1ccc(cc1)C(F)(F)F	BRD-K93467626	0.68111	0.654002	0.667556
NC[C@H]1CCN(C1)c1ccc(cc1)Oc1ccccc1	BRD-A20309731	0.610708	0.727095	0.668902
OC(=O)c1ccc(cc1O)O	BRD-K95601433	0.73339	0.606752	0.670071
C[n+]1cc2c3c(ccc2c2ccc4cc5c(cc4c21)OCO5)OCO3.[Cl-]	SANGUINARIUM CHLORIDE	0.7325	0.60791	0.670205
CCOc1ccc(cc1)Nc1c2ccccc2nc2ccccc12	BRD-K54614479	0.689667	0.651778	0.670722
NCC(=O)Nc1ccc(cc1)Br	BRD-K48630049	0.9958	0.350402	0.673101
CN(N=O)C(=O)NC1C(O)OC(CO)C(O)C1O	STREPTOZOSIN	0.6851	0.66876	0.67693
NNC1=NC(=O)N(C=C1)[C@@H]1O[C@H](CO)[C@@H](O)[C@H]1O	BRD-K31607240	0.689068	0.679444	0.684256
CC1=CN([C@@H]2O[C@H](CO)C=C2)C(=O)NC1=O	BRD-K93880783	0.68968	0.679622	0.684651
CN(C)C(CCOc1cccc2ccccc12)c1ccccc1.Cl	DAPOXETINE HYDROCHLORIDE	0.67274	0.6983	0.68552
CCCCc1nc(cn1-c1ccc(cc1)Oc1ccc(cc1)Cl)-c1ccc(cc1)OCCCN(CC)CC	BRD-K51899933	0.685678	0.691364	0.688521
O[C@@H]1[C@@H]2COC(=O)c3cc(c(c(c3-c3c(c(c(cc3C(=O)O[C@H]1[C@@H](O)[C@@H](O2)OC(=O)c1cc(c(c(c1)O)O)O)O)O)O)O)O)O	BRD-A59571581	0.676232	0.704538	0.690385
NSC(=S)N1CCCC1	BRD-K84919712	0.728049	0.659231	0.69364
CC[C@H](C)[C@H](N)C1=N[C@@H](CS1)C(=O)N[C@@H](CC(C)C)C(=O)N[C@@H]1CCC(=O)O[Zn]OC(=O)C[C@H]2NC(=O)[C@H](Cc3c[nH]cn3)NC(=O)[C@@H](Cc3ccccc3)NC(=O)[C@@H](NC(=O)[C@@H](CCCN)NC(=O)[C@H](CCCCNC(=O)[C@H](CC(=O)N)NC2=O)NC(=O)[C@@H](NC1=O)[C@@H](C)CC)[C@@H](C)CC	BRD-K00003625	0.667042	0.725339	0.69619
O[C@H]1COC[C@@H]2O[C@H](CC[C@H]2N(C1)S(=O)(=O)c1ccc(cc1)Cl)CC(=O)NCC1CCCCC1	BRD-K06817684	0.688351	0.704624	0.696488
CCCCCc1c2c(cc(O)c1C(=O)O)OC(=O)c1c(cc(OC)cc1C(=O)CCCC)O2	LOBARIC ACID	0.69765	0.69626	0.696955
COc1c2ccccc2nc2occc12	DICTAMNINE	0.74042	0.65424	0.69733
CO[C@H](CN(C)S(=O)(=O)c1cn(cn1)C)[C@@H](C)CN([C@@H](C)CO)C(=O)Nc1ccc(cc1)C(F)(F)F	BRD-K23931095	0.653021	0.744962	0.698991
O=c1[nH]c2cc(Cl)ccc2o1	CHLORZOXAZONE	0.71999	0.67846	0.699225
CC(=CCC/C(=C/C(=O)O)C)C	BRD-K84443877	0.777646	0.621347	0.699496
CC(=O)NCC1CN(c2ccc(N3CCOCC3)c(F)c2)C(=O)O1	LINEZOLID	0.79803	0.60396	0.700995
COC1C(OC(N)=O)C(O)C(Oc2ccc3c([O-])c(NC(=O)c4ccc(O)c(CC=C(C)C)c4)c(=O)oc3c2C)OC1(C)C.[Na+]	NOVOBIOCIN SODIUM	0.72908	0.6734	0.70124
C[n+]1ccc(cc1)/C/1=C/2\C=C/C/3=C(/C4=N/C(=C(/c5cc[n+](cc5)C)c5ccc(n5[Fe]N23)/C(=C\2/C=CC1=N2)c1cc[n+](cc1)C)C=C4)c1cc[n+](cc1)C	BRD-K80566655	0.725234	0.68172	0.703477
C[C@H]1CN([C@H](C)CO)C(=O)c2cccc(c2O[C@@H]1CN(C)C(=O)NC1CCCCC1)NC(=O)Nc1ccc(cc1)C(F)(F)F	BRD-K16695158	0.693337	0.713642	0.703489
[O-][N+](=O)c1cc(ccc1Cl)S(=O)(=O)Nc1ccc(cc1C(=O)Nc1cc(ccc1Cl)Cl)Cl	BRD-K13261974	0.735033	0.67304	0.704037
COCCN1CCC(CC1)(C(=O)NO)S(=O)(=O)c1ccc(cc1)Oc1ccc(cc1)OC(F)(F)F	BRD-K51102532	0.690817	0.718784	0.704801
CCN(CC)CCC[C@@H](C)Nc1nc(nc2cc(ccc12)Cl)/C=C/c1cc(c(cc1Cl)OC)OC	BRD-A08732455	0.705222	0.70529	0.705256
[O-][N+][Fe-2](C#N)(C#N)(C#N)(C#N)C#N	BRD-K00003606	0.614816	0.801933	0.708374
CCOC(=O)CCC(=O)OC1C(OC2C(C)C(OC3CC(C)(OC)C(O)C(C)O3)C(C)C(=O)OC(CC)C(C)(O)C(O)C(C)C(=O)C(C)CC2(C)O)OC(C)CC1N(C)C	ERYTHROMYCIN ETHYLSUCCINATE	0.70962	0.70827	0.708945
CN(C)CCCN1c2ccccc2Sc2ccc(C(F)(F)F)cc21.Cl	TRIFLUPROMAZINE HYDROCHLORIDE	0.71908	0.70002	0.70955
C[C@H](O)CC(=O)O	BRD-K12649854	0.84795	0.578719	0.713335
CCC(c1ccc(O)cc1)C(CC)c1ccc(O)cc1	HEXESTROL	0.71649	0.71534	0.715915
Oc1cc2c(cc1O)C1c3ccc(O)c(O)c3OCC1(O)C2	HAEMATOXYLIN	0.72575	0.70656	0.716155
COc1ccc(CC(N)C(=O)NC2C(CO)OC(n3cnc4c(N(C)C)ncnc43)C2O)cc1.Cl.Cl	PUROMYCIN DIHYDROCHLORIDE	0.67644	0.75692	0.71668
COc1ccc(cc1OC)C[C@H]1c2cc(c(cc2CC[N@@+]1(C)CCC(=O)OCCCCCOC(=O)CC[N@@+]1(C)CCc2cc(c(cc2[C@@H]1Cc1ccc(c(c1)OC)OC)OC)OC)OC)OC	BRD-K01826774	0.767793	0.669612	0.718702
COc1ccc(cc1)S(=O)(=O)N(C)C[C@@H]1Oc2ccc(cc2C(=O)N(C[C@@H]1C)[C@@H](C)CO)NC(=O)c1ccncc1	BRD-K75755094	0.735071	0.702403	0.718737
COc1ccc(cc1)NC(=O)Nc1cccc2c1O[C@@H](CN(C)Cc1ccc(cc1)C(F)(F)F)[C@H](C)CN([C@H](C)CO)C2=O	BRD-K95747756	0.718734	0.719396	0.719065
O=C(O)c1cc(-c2ccc(F)cc2F)ccc1O	DIFLUNISAL	0.73898	0.70024	0.71961
C=CC(C)(O)CCC1C(=C)CC(OC(C)=O)C2C(C)(C)CCCC12C	LARIXOL ACETATE	0.71812	0.72171	0.719915
C[C@@H]1CN([C@H](C)CO)C(=O)c2cccc(c2O[C@H]1CN(C)C(=O)Nc1ccc(cc1)C(F)(F)F)NC(=O)NC1CCCCC1	BRD-K14863829	0.726237	0.713625	0.719931
OC[C@H]1O[C@@H]([C@@H](OC(=O)c2cc(c(c(c2)O)O)O)[C@@H](OC(=O)c2cc(c(c(c2)O)O)O)[C@@H]1O)c1c(cc(c(c1O)C(=O)c1ccc(cc1)O)O)O	BRD-A06387718	0.727725	0.715313	0.721519
CN(C)CCOc1ccc(C(=C(CCCl)c2ccccc2)c2ccccc2)cc1.O=C(O)CC(O)(CC(=O)O)C(=O)O	TOREMIFENE CITRATE	0.72748	0.71603	0.721755
OC[C@H]1O[C@H]([C@H](O)[C@@H]1O)N1C=CC=NC1=O	BRD-K87714311	0.7046	0.739034	0.721817
CC(=O)OC12COC1CC(O)C1(C)C(=O)C(O)C3=C(C)C(OC(=O)C(O)C(NC(=O)OC(C)(C)C)c4ccccc4)CC(O)(C(OC(=O)c4ccccc4)C21)C3(C)C.O.O.O	DOCETAXEL	0.71425	0.73028	0.722265
C1CC(CCN1)[C@@H](COc1ccc(cc1)-c1nc2ccccc2n1Cc1ccccc1)n1c(nc2ccccc12)-c1ccccc1	BRD-K90830492	0.71614	0.7291	0.72262
C[C@H]1O[C@@H](C[C@@H](N)[C@@H]1O)O[C@H]1C[C@@](O)(Cc2c(c3c(c(c21)O)C(=O)c1c(cccc1C3=O)O)O)C(=O)C	BRD-A76954300	0.718656	0.729636	0.724146
CO[C@H](CN(C)S(=O)(=O)c1cn(cn1)C)[C@@H](C)CN([C@H](C)CO)C(=O)Nc1ccc(cc1)C(F)(F)F	BRD-K25323340	0.749452	0.699868	0.72466
NC(=N)/N=C(\N)Nc1ccc(cc1)Cl	BRD-K18824214	0.781527	0.67263	0.727079
CN(C)CCC=C1c2ccccc2Sc2ccc(Cl)cc21.Cl	CHLORPROTHIXENE HYDROCHLORIDE	0.81894	0.63715	0.728045
C[C@H]1CN([C@@H](C)CO)C(=O)c2cccc(c2O[C@@H]1CN(C)Cc1ccc2c(c1)OCO2)NC(=O)C1CC1	BRD-K49270697	0.672358	0.784325	0.728342
CCC(C(=O)[O-])C1CCC(C)C(C(C)C(O)C(C)C(=O)C(CC)C2OC3(C=CC(O)C4(CCC(C)(C5CCC(O)(CC)C(C)O5)O4)O3)C(C)CC2C)O1.[Na+]	"SALINOMYCIN, SODIUM"	0.7054	0.75265	0.729025
Nc1nnc(-c2cccc(Cl)c2Cl)c(N)n1	LAMOTRIGINE	0.70865	0.75437	0.73151
C[C@@H]1CN([C@@H](C)CO)S(=O)(=O)c2ccc(cc2O[C@H]1CN(C)C(=O)Nc1ccc(cc1)C(F)(F)F)-c1ccc(cc1)C	BRD-K84559549	0.709598	0.759627	0.734613
CCCSc1nc(c2nnn(c2n1)[C@@H]1C[C@H](OCCO)[C@@H](O)[C@H]1O)N[C@@H]1C[C@H]1c1ccc(c(c1)F)F	BRD-K25838957	0.73702	0.73411	0.735565
CC1(C)CCC2(C(=O)O)CCC3(C)C(=CCC4C5(C)CCC(O)C(C)(CO)C5CCC43C)C2C1	HEDERAGENIN	0.73144	0.74208	0.73676
O[C@@H]1COC[C@H]2O[C@@H](CC[C@@H]2N(C1)C(=O)Nc1ccc(cc1)C(F)(F)F)CC(=O)NCCc1ccncc1	BRD-K17403572	0.753868	0.721688	0.737778
CC(=CCC[C@](C)(O[C@@H]1O[C@H](CO[C@@H]2OC[C@@H](O)[C@H](O)[C@H]2O)[C@@H](O)[C@H](O)[C@H]1O)[C@H]1CC[C@]2(C)[C@@H]1[C@H](O)C[C@@H]1[C@@]3(C)CC[C@H](O[C@@H]4O[C@H](CO)[C@@H](O)[C@H](O)[C@H]4O)C(C)(C)[C@@H]3CC[C@]12C)C	BRD-K58775955	0.77372	0.702345	0.738033
CC(C)c1cc(c(c(c1)C(C)C)CC(=O)NS(=O)(=O)Oc1c(cccc1C(C)C)C(C)C)C(C)C	BRD-K67901620	0.68584	0.790269	0.738054
Oc1c(Cl)c(Cl)c(Cl)c(Cl)c1Cl	PENTACHLOROPHENOL	0.72852	0.74796	0.73824
Clc1ccc(C(Cn2ccnc2)OCc2c(Cl)cccc2Cl)c(Cl)c1.O=[N+]([O-])O	ISOCONAZOLE NITRATE	0.69666	0.7819	0.73928
CC=C(C)C(=O)OC1C(OC(C)=O)C2(CO)C(O)CC3(C)C(=CCC4C5(C)CCC(OC6OC(C(=O)O)C(OC7OC(CO)C(O)C(O)C7O)C(O)C6OC6OC(CO)C(O)C(O)C6O)C(C)(CO)C5CCC43C)C2CC1(C)C	ESCIN	0.725	0.75496	0.73998
C[C@@H]1CN([C@@H](C)CO)C(=O)c2cccc(c2O[C@H]1CN(C)C(=O)NC1CCCCC1)NC(=O)Nc1ccc(cc1)C(F)(F)F	BRD-K70242058	0.76198	0.720661	0.74132
CC(C)(O)c1ccccc1CCC(SCC1(CC(=O)[O-])CC1)c1cccc(C=Cc2ccc3ccc(Cl)cc3n2)c1.[Na+]	MONTELUKAST SODIUM	0.74552	0.73748	0.7415
C[C@@H]1CN([C@@H](C)CO)C(=O)Cc2cc(ccc2O[C@@H]1CN(C)S(=O)(=O)C)NC(=O)Nc1ccc2c(c1)OCO2	BRD-K89605013	0.815554	0.668844	0.742199
C[C@@H]1NC(=O)[C@@H](N)CNC(=O)[C@@H](NC(=O)/C(=C\NC(=O)N)NC(=O)[C@H](CNC(=O)C[C@@H](N)CCCN)NC1=O)[C@H]1CCN=C(N)N1	BRD-K00005140	0.731936	0.754455	0.743196
C[C@@H]1CN([C@@H](C)CO)C(=O)c2cccc(c2O[C@H]1CN(C)Cc1ccc2c(c1)OCO2)NC(=O)Nc1ccc(cc1)C(F)(F)F	BRD-K26202830	0.732381	0.756001	0.744191
CCC(C)C(=O)OC1CC2(C)C(c3ccoc3)OC(=O)CC23OC2(C)OC34C(OC(C)=O)C3(O)C(OC(=O)C5(C)OC5C)C5(C)CC3(O)C(C)(C5CC(=O)OC)C14O2	UTILIN	0.77982	0.71061	0.745215
COc1cc(O)cc(O)c1C(=O)c1ccccc1	ISOCOTOIN	0.74311	0.74799	0.74555
CCCCC(CC)CCC(CC(C)C)OS(=O)(=O)[O-].[Na+]	SODIUM TETRADECYL SULFATE	0.77675	0.7148	0.745775
FC(F)(F)c1ccc(cc1)NC(=O)Nc1cccc(c1)Cl	BRD-K36360048	0.747375	0.747461	0.747418
COc1ccc(cc1)NC(=O)Nc1cccc2c1O[C@H](CN(C)C(=O)Nc1ccc(cc1)C(F)(F)F)[C@@H](C)CN([C@@H](C)CO)C2=O	BRD-K69606988	0.738659	0.756656	0.747657
COc1ccc(cc1)C[C@H](N)C(=O)N[C@H]1[C@@H](O)[C@H](O[C@@H]1CO)n1cnc2c(ncnc12)N(C)C	BRD-K01824976	0.759157	0.736985	0.748071
C[C@@H]1CN([C@H](C)CO)C(=O)c2cccc(c2O[C@H]1CN(C)S(=O)(=O)c1ccc(cc1)Cl)NC(=O)Nc1ccc(cc1)C(F)(F)F	BRD-K24186338	0.730616	0.766306	0.748461
CN[C@H](CC(C)C)C(=O)N[C@@H]1[C@H](O)c2ccc(c(c2)Cl)Oc2cc3cc(c2O[C@@H]2O[C@H](CO)[C@@H](O)[C@H](O)[C@H]2O[C@H]2C[C@](C)(N)[C@H](O)[C@H](C)O2)Oc2ccc(cc2Cl)[C@@H](O)[C@@H]2NC(=O)[C@H](NC(=O)[C@@H]3NC(=O)[C@H](CC(=O)N)NC1=O)c1ccc(c(c1)-c1c(cc(cc1[C@H](NC2=O)C(=O)O)O)O)O	BRD-K91065602	0.751024	0.746526	0.748775
COc1ccc(cc1)COC[C@@]12Oc3ccccc3[C@H]([C@H]2CO[Si](C)(C)C(C)(C)C)N2CCCSC2=N1	BRD-K95405089	0.750851	0.747988	0.749419
C/C(=C\c1ccccc1OCc1cn(nn1)CC(=O)N1CCN(CC1)c1ccccc1)/C=C/C(=O)NO	BRD-K15567463	0.743199	0.756285	0.749742
CC1=C(C)C(=O)N=C(N1)n1nc(cc1N)C	BRD-K39329406	0.75337	0.747243	0.750306
COc1c(cc2c(c1OC)C1=CC=C(SC)C(=O)C=C1[C@H](CC2)NC(=O)C)O[C@@H]1O[C@H](CO)[C@@H](O)[C@H](O)[C@H]1O	BRD-K26619122	0.911426	0.589971	0.750698
N[C@@H](CN1C=CC(=O)C(=C1)O)C(=O)O	BRD-A59828272	0.755283	0.748086	0.751684
C[C@H]1CN([C@@H](C)CO)C(=O)c2cccc(c2O[C@@H]1CN(C)C(=O)Nc1ccc(cc1)C(F)(F)F)NC(=O)Nc1ccccc1	BRD-K68741100	0.787803	0.71739	0.752597
Nc1nc2cc(Cl)ccc2o1	ZOXAZOLAMINE	0.649	0.85638	0.75269
C[C@H]1CN([C@@H](C)CO)C(=O)c2cccc(c2O[C@@H]1CN(C)S(=O)(=O)c1cccs1)NC(=O)Nc1cccc2ccccc12	BRD-K29719951	0.753787	0.752764	0.753275
COc1ccc(cc1)NC(=O)N(C)C[C@@H]1OCCCC[C@H](C)Oc2ccc(cc2C(=O)N(C[C@H]1C)[C@H](C)CO)NC(=O)CCC(F)(F)F	BRD-K91798568	0.836314	0.671492	0.753903
Cc1cc(O)ccc1Cl	CHLOROCRESOL	0.68932	0.81896	0.75414
[O-][N+](=O)c1cc(ccc1Cl)S(=O)(=O)Nc1ccc(cc1C(=O)Nc1cc(ccc1Cl)Cl)Br	BRD-K56595518	0.760892	0.750515	0.755703
CC1=CC(=O)C2=C(C)CCC3C(C)C(=O)OC3C12	LEUCODIN	0.70719	0.80783	0.75751
CCC(C)C(N)C1=NC(C(=O)NC(CC(C)C)C(=O)NC(CCC(=O)O)C(=O)NC(C(=O)NCCCCC2NC(=O)C(CC(N)=O)NC(=O)C(CC(=O)O)NC(=O)C(Cc3c[nH]cn3)NC(=O)C(Cc3ccccc3)NC(=O)C(C(C)CC)NC(=O)C(CCCN)NC2=O)C(C)CC)CS1	BACITRACIN	0.72829	0.78679	0.75754
Cc1c2oc3c(C)ccc(C(=O)OC(C)C4NC(=O)C(C(C)C)N(C)C(=O)CN(C)C(=O)C5CCCN5C(=O)C(C(C)C)NC4=O)c3nc-2c(C(=O)OC(C)C2NC(=O)C(C(C)C)N(C)C(=O)CN(C)C(=O)C3CCCN3C(=O)C(C(C)C)NC2=O)c(N)c1=O	DACTINOMYCIN	0.82704	0.68884	0.75794
C[C@@H]1CN([C@H](C)CO)C(=O)c2cccc(c2O[C@H]1CN(C)C(=O)Nc1cccc2ccccc12)NC(=O)Nc1ccc(cc1)C(F)(F)F	BRD-K42058480	0.735534	0.780751	0.758142
CC1=CC2C(C(C)C)CCC(C)(O)C2CC1	CADIN-4-EN-10-OL	0.74137	0.77506	0.758215
OC1=C([I+]c2ccccc2)C(=O)Nc2ccccc21	BRD-K35161135	0.552141	0.964685	0.758413
C=C(c1ccc(C(=O)O)cc1)c1cc2c(cc1C)C(C)(C)CCC2(C)C	BEXAROTENE	0.80002	0.71819	0.759105
O=C/1NC2=NONC2=N\C1=C\C(=O)c1ccccc1	BRD-K16978635	0.748171	0.77134	0.759756
C[C@@H]1CN([C@H](C)CO)C(=O)c2cccc(c2O[C@H]1CN(C)S(=O)(=O)c1ccc(cc1)C)NC(=O)Nc1ccc(cc1)C(F)(F)F	BRD-K30656412	0.785453	0.735579	0.760516
CC1=CC(=O)c2c(O)cccc2C1=O	PLUMBAGIN	0.7573	0.76424	0.76077
COc1ccc(cc1)CN(C)C[C@H]1Oc2c(cccc2C(=O)N(C[C@@H]1C)[C@@H](C)CO)NC(=O)Nc1ccc(cc1)C(F)(F)F	BRD-K51047687	0.724357	0.797713	0.761035
CCOc1ccc(Cc2nccc3cc(OCC)c(OCC)cc23)cc1OCC.Cl	ETHAVERINE HYDROCHLORIDE	0.70292	0.81931	0.761115
C[C@@H]1CN([C@H](C)CO)C(=O)c2cccc(c2O[C@H]1CN(C)Cc1ccc2c(c1)OCO2)NC(=O)Nc1ccc(cc1)C(F)(F)F	BRD-K74527597	0.729735	0.792815	0.761275
C[C@H]1CCCCO[C@H](CN(C)C(=O)NC2CCCCC2)[C@@H](C)CN([C@@H](C)CO)C(=O)c2cc(ccc2O1)NC(=O)C1CCCCC1	BRD-K15145965	0.796645	0.727185	0.761915
CN(C)CCN(Cc1ccccc1)c1ccccn1.O=C(O)CC(O)(CC(=O)O)C(=O)O	TRIPELENNAMINE CITRATE	0.71508	0.81064	0.76286
C[C@@H]1CN([C@H](C)CO)C(=O)c2cc(ccc2O[C@H]1CN(C)Cc1ccc2c(c1)OCO2)NC(=O)Nc1ccc(cc1)C(F)(F)F	BRD-K64762703	0.769009	0.757256	0.763133
C[C@H]1CN([C@H](C)CO)S(=O)(=O)c2ccc(cc2O[C@@H]1CN(C)C(=O)Nc1ccc(cc1)C(F)(F)F)-c1ccc(cc1)C	BRD-K19870323	0.750136	0.776352	0.763244
C[C@@H]1CN([C@@H](C)CO)C(=O)Cc2cc(ccc2O[C@H]1CN(C)C(=O)Nc1ccccc1)NC(=O)CCCN(C)C	BRD-K62930950	0.829191	0.698152	0.763672
Oc1ccc2ccccc2c1	beta-NAPHTHOL	0.83348	0.69481	0.764145
COc1ccc2c3c([nH]c2c1)[C@@H](CO)N(Cc1ccc(cc1)Cl)C[C@]13CCN(CCc2ccccc2)CC1	BRD-K64666509	0.726617	0.802756	0.764687
CCOC(=O)C1=C(C)NC(C)=C(C(=O)OC)C1c1cccc([N+](=O)[O-])c1	NITRENDIPINE	0.76406	0.76659	0.765325
C[C@H]1CN([C@@H](C)CO)C(=O)c2cccc(c2O[C@@H]1CN(C)C(=O)Nc1ccc(cc1)C(F)(F)F)NC(=O)NC1CCCCC1	BRD-K60898929	0.782679	0.748394	0.765536
FC(F)(F)c1ccc(cc1)CSc1c[nH]c2ccccc12	BRD-K20123242	0.752069	0.780351	0.76621
OC(=O)c1ccc2cc(ccc2c1)-c1ccc(c(c1)C12CC3CC(CC(C3)C2)C1)O	BRD-K28907958	0.73733	0.797221	0.767276
C[C@H]1CN([C@H](C)CO)C(=O)c2cccc(c2O[C@@H]1CN(C)C(=O)Nc1cccc2ccccc12)NC(=O)Nc1ccc(cc1)C(F)(F)F	BRD-K71763684	0.776602	0.758105	0.767353
C[C@H]1CN([C@H](C)CO)C(=O)c2cccc(c2O[C@@H]1CN(C)S(=O)(=O)c1ccc(cc1)F)NC(=O)Nc1ccc(cc1)C(F)(F)F	BRD-K81829375	0.773619	0.761291	0.767455
CC[C@@H]1OC(=O)C[C@@H](O)[C@H](C)[C@@H](O[C@@H]2O[C@H](C)[C@@H](O)[C@@H]([C@H]2O)N(C)C)[C@@H](CCN2C[C@H](C)C[C@H](C)C2)C[C@@H](C)C(=O)/C=C/C(=C\[C@@H]1CO[C@@H]1O[C@H](C)[C@@H](O)[C@@H](OC)[C@H]1OC)C	BRD-K26634012	0.756246	0.778704	0.767475
CC(=O)N(O)CCCCCNC(=O)CCC(=O)N(O)CCCCCNC(=O)CCC(=O)N(O)CCCCCN	BRD-K09821361	0.787951	0.749165	0.768558
CN(C)CCCN1c2ccccc2Sc2ccc(Cl)cc21.Cl	CHLORPROMAZINE HYDROCHLORIDE	0.84497	0.69234	0.768655
C[C@H]1CN([C@H](C)CO)C(=O)c2cccc(c2O[C@@H]1CN(C)Cc1ccc(cc1)-c1ccccc1)NC(=O)Nc1ccc(cc1)F	BRD-K97025590	0.528593	1.00877	0.768684
CCC(C)C1OC2(C=CC1C)CC1CC(CC=C(C)C(OC3CC(OC)C(OC4CC(OC)C(O)C(C)O4)C(C)O3)C(C)C=CC=C3COC4C(O)C(C)=CC(C(=O)O1)C34O)O2	ABAMECTIN (avermectin B1a shown)	0.82886	0.71054	0.7697
C[C@H]1CN([C@H](C)CO)C(=O)c2cccc(c2O[C@@H]1CN(C)Cc1ccc(cc1)C(=O)O)NC(=O)Nc1cccc2ccccc12	BRD-K36290066	0.765386	0.774755	0.77007
C[C@H]1CN([C@H](C)CO)C(=O)c2cccc(c2O[C@@H]1CN(C)Cc1ccccc1)NC(=O)Nc1ccc(cc1)C(F)(F)F	BRD-K11157470	0.773274	0.767135	0.770204
OC(=O)[C@@H]1[C@@H]2N([C@H]([C@H](OC2=O)c2ccccc2)c2ccccc2)[C@H](c2ccc(cc2)F)[C@@]11C(=O)Nc2ccc(cc21)Cl	BRD-K25411299	0.773395	0.768896	0.771146
C[C@@H]1CN([C@@H](C)CO)C(=O)Cc2cc(ccc2O[C@@H]1CN(C)Cc1ccc(cc1)Oc1ccccc1)NS(=O)(=O)c1cccs1	BRD-K69619962	0.773501	0.768943	0.771222
C[C@H]1CN([C@@H](C)CO)C(=O)c2cccc(c2O[C@@H]1CN(C)C(=O)Nc1ccc(cc1)C(F)(F)F)NC(=O)c1nc2ccccc2s1	BRD-K70728271	0.819549	0.723805	0.771677
COc1cc(O)c2c(=O)c(OC)c(-c3ccc(OC)c(OC)c3)oc2c1	RETUSIN	0.81568	0.72923	0.772455
COc1ccc(cc1)NC(=O)Nc1cccc2c1O[C@@H](CN(C)Cc1ccc(cc1)C(F)(F)F)[C@H](C)CN([C@@H](C)CO)C2=O	BRD-K87423524	0.766406	0.779193	0.7728
C=C(C)C1CC=C(C(=O)O)CC1	PERILLIC ACID (-)	0.77076	0.77517	0.772965
C[C@@H]1CN([C@H](C)CO)C(=O)Cc2cc(ccc2O[C@H]1CN(C)S(=O)(=O)c1c(noc1C)C)NS(=O)(=O)c1ccccc1	BRD-K78271641	0.711396	0.835307	0.773351
CCCCCC(=O)Cc1cc(O)cc(O)c1C(=O)Oc1cc(CC(=O)CCCCC)c(C(=O)O)c(OC)c1	ARTHONIOIC ACID	0.73229	0.81497	0.77363
COc1ccccc1-c1cc(=O)c2c(OC)cccc2o1	"5,2'-DIMETHOXYFLAVONE"	0.81219	0.73551	0.77385
CC(C)(C)CC(C)(C)c1ccc(O)c(Cc2ccc(Cl)cc2Cl)c1	CLOFOCTOL	0.77889	0.76926	0.774075
C[C@H]1CN([C@@H](C)CO)C(=O)c2cccc(c2O[C@@H]1CN(C)Cc1ccccc1)NC(=O)Nc1ccc(cc1)C(F)(F)F	BRD-K37093921	0.691628	0.856982	0.774305
CCCCCCO[C@@H](C)c1cccc(c1OC)-c1csc(n1)NC(=O)c1cc(c(c(c1)Cl)/C=C(\C)C(=O)O)Cl	BRD-K93228461	0.770358	0.783245	0.776802
O[C@H]1[C@H](O)[C@@H](COC(=O)c2cc(c(c(c2)O)O)O)O[C@@H](OC(=O)c2cc(c(c(c2)O)O)O)[C@@H]1O	BRD-K14282826	0.777139	0.777871	0.777505
CO[C@H](CN(C)C(=O)C1CCOCC1)[C@@H](C)CN([C@H](C)CO)C(=O)Nc1ccc(cc1)C(F)(F)F	BRD-K09725203	0.820173	0.735038	0.777605
COc1ccc(cc1)NC(=O)Nc1cccc2c1O[C@H](CN(C)Cc1ccc(cc1)C(F)(F)F)[C@@H](C)CN([C@H](C)CO)C2=O	BRD-K51257199	0.753726	0.803876	0.778801
CCC(=O)Oc1ccc2c(c1)CCC1C2CCC2(C)C1CC(OC(=O)CC)C2OC(=O)CC	ESTRIOL TRIPROPIONATE	0.77531	0.78346	0.779385
NCC1OC(OC2C(N)CC(N)C(O)C2OC2OC(CO)C(O)C2O)C(N)C(O)C1O.O=S(=O)(O)O	RIBOSTAMYCIN SULFATE	0.75753	0.80166	0.779595
O=C(O)CC[N+](=O)[O-]	BOVINOCIDIN	0.70843	0.85363	0.78103
C/C(=C\c1ccccc1OCc1cn(nn1)C[C@@H]1CCCN1S(=O)(=O)c1ccc(cc1)C)/C=C/C(=O)NO	BRD-K52376001	0.798889	0.763953	0.781421
COC(=O)[C@@H](N)Cc1ccc(cc1)-n1cc(nn1)CCC(=O)NO	BRD-K06469010	0.77652	0.787323	0.781922
C[C@H]1CN([C@@H](C)CO)C(=O)c2cccc(c2O[C@@H]1CN(C)C(=O)Nc1cccc2ccccc12)NC(=O)Nc1ccc(cc1)C(F)(F)F	BRD-K25797161	0.788895	0.775276	0.782086
CC=C(C)C(=O)O[C@H]1[C@H](OC(=O)C)[C@]2(CO)[C@H](O)C[C@]3(C)C(=CC[C@@H]4[C@@]5(C)CC[C@H](O[C@@H]6O[C@@H]([C@@H](O[C@@H]7O[C@H](CO)[C@@H](O)[C@H](O)[C@H]7O)[C@H](O)[C@H]6O[C@@H]6O[C@H](CO)[C@@H](O)[C@H](O)[C@H]6O)C(=O)O)[C@](C)(CO)[C@@H]5CC[C@]43C)[C@@H]2CC1(C)C	BRD-K00010936	0.78106	0.785684	0.783372
C[C@H]1CN([C@@H](C)CO)C(=O)c2cccc(c2O[C@@H]1CN(C)C(=O)NC1CCCCC1)NC(=O)Nc1ccc(cc1)C(F)(F)F	BRD-K96433222	0.766226	0.80073	0.783478
CC(C)NC(=O)Nc1ccc2c(c1)C(=O)N(C[C@H](C)[C@H](CN(C)C(=O)C1CCCCC1)OCCCC[C@H](C)O2)[C@@H](C)CO	BRD-K10087503	0.986413	0.581012	0.783712
CCc1nc(N)nc(N)c1-c1ccc(Cl)cc1	PYRIMETHAMINE	0.85192	0.71644	0.78418
COc1ccc(cn1)-c1nc(c2sc(cc2n1)CN(C)c1ncc(cn1)C(=O)NO)N1CCOCC1	BRD-K77638923	0.762702	0.805964	0.784333
C[C@@H]1CN([C@@H](C)CO)C(=O)Cc2cc(ccc2O[C@H]1CN(C)Cc1ccc(cc1)Oc1ccccc1)NC(=O)CCCN(C)C	BRD-K88454535	0.789023	0.779763	0.784393
C[C@H]1CN([C@@H](C)CO)C(=O)c2cccc(c2O[C@@H]1CN(C)S(=O)(=O)c1ccc(cc1)Cl)NC(=O)Nc1ccc(cc1)C(F)(F)F	BRD-K60073547	0.808889	0.762247	0.785568
CC1=CC(=O)c2ccccc2C1=O	MENADIONE	0.76803	0.80448	0.786255
CN(C)CCOC(C)(c1ccccc1)c1ccccn1.O=C(O)CCC(=O)O	DOXYLAMINE SUCCINATE	0.66516	0.90814	0.78665
CN[C@@H]1[C@@H](C)O[C@H](C[C@H]1OC)O[C@H]1[C@H](C)O[C@H](C[C@@H]1OC)O[C@H]/1[C@@H](C)/C=C/C=C/2\CO[C@@H]3[C@H](O)C(=C[C@@H](C(=O)O[C@H]4C[C@@H](C\C=C1/C)O[C@@]1(C4)O[C@H](C(C)C)[C@@H](C)C=C1)[C@@]32O)C	BRD-K00003516	0.775361	0.801003	0.788182
CCOc1ccc(cc1)N1C(=O)c2cccnc2N=C1[C@@H](C)N(Cc1cccnc1)C(=O)Cc1ccc(c(c1)C(F)(F)F)F	BRD-A86523169	0.791534	0.785652	0.788593
C[C@H]1CN([C@H](C)CO)C(=O)c2cccc(c2O[C@@H]1CN(C)CC1CCCCC1)NC(=O)c1nc2ccccc2s1	BRD-K96649025	0.782322	0.795731	0.789026
COc1ccc(cc1)NC(=O)N(C)C[C@@H]1Oc2c(cccc2C(=O)N(C[C@H]1C)[C@@H](C)CO)NC(=O)Nc1ccc(cc1)C(F)(F)F	BRD-K09340030	0.802663	0.775444	0.789054
C[C@@H]1CN([C@@H](C)CO)C(=O)c2cccc(c2O[C@H]1CN(C)S(=O)(=O)c1ccc(cc1)OC(F)(F)F)NC(=O)Nc1cccc2ccccc12	BRD-K77989909	0.760195	0.820843	0.790519
O[C@H]1COC[C@H]2O[C@H](CC[C@@H]2N(C1)C(=O)Nc1ccc(cc1)C(F)(F)F)CC(=O)NCCc1ccncc1	BRD-K79593271	0.764047	0.81818	0.791114
O=C1C=CC(=O)c2c(O)cccc21	JUGLONE	0.78743	0.79523	0.79133
C[C@@H]1CN([C@@H](C)CO)C(=O)c2cccc(c2O[C@H]1CN(C)S(=O)(=O)c1ccc(cc1)C)NC(=O)Nc1ccc(cc1)C(F)(F)F	BRD-K54669682	0.798567	0.785728	0.792148
CC(C)C[C@H]1NC(=O)[C@@H](CCCN)NC(=O)[C@@H](NC(=O)[C@@H](Cc2ccc(cc2)O)NC(=O)[C@@H](CCC(=O)O)NC(=O)[C@@H](CC(=O)O)NC(=O)[C@@H](Cc2ccccc2)NC(=O)[C@@H](Cc2ccccc2)NC(=O)[C@H]2CCCN2C(=O)[C@@H](Cc2ccccc2)NC1=O)C(C)C	BRD-A61339798	0.776162	0.808732	0.792447
C[C@@H]1CN([C@@H](C)CO)C(=O)c2cccc(c2O[C@H]1CN(C)C(=O)Nc1ccccc1)NC(=O)Nc1cccc2ccccc12	BRD-K19151733	0.787271	0.797627	0.792449
Clc1ccc2c(c1)C(N1CCNCC1)=Nc1ccccc1O2	AMOXAPINE	0.80144	0.78389	0.792665
C[C@@H]1CN([C@@H](C)CO)C(=O)c2cccc(c2O[C@H]1CN(C)S(=O)(=O)c1ccc(cc1)Cl)NC(=O)Nc1ccc(cc1)C(F)(F)F	BRD-K01277854	0.783462	0.802594	0.793028
C[C@@H]1O[C@@H](OC[C@H]2O[C@@H](OC/C=C(\C)CC/C=C(\C)CC/C=C(\C)CCC=C(C)C)[C@H](O[C@@H]3O[C@@H](C)[C@H](OC(=O)C)[C@@H](OC(=O)C)[C@H]3OC(=O)C)[C@@H](O)[C@@H]2O)[C@H](O)[C@H](O)[C@H]1O	BRD-K52311799	0.791485	0.794861	0.793173
O[C@@H]1COC[C@@H]2O[C@H](CC[C@H]2N(C1)C(=O)Nc1cccc(c1)Cl)CC(=O)NCc1ccccc1F	BRD-K77011734	0.727019	0.861314	0.794166
COc1cc2c(cc1OC)C1C(=O)c3ccc4oc(C(C)C)cc4c3OC1CO2	ISOROTENONE	0.79044	0.79887	0.794655
CCOc1nc2cccc(C(=O)OC(C)OC(=O)OC3CCCCC3)c2n1Cc1ccc(-c2ccccc2-c2nnn[nH]2)cc1	CANDESARTAN CILEXTIL	0.78497	0.80514	0.795055
C[C@@H]1CN([C@@H](C)CO)C(=O)c2cccc(c2O[C@H]1CN(C)S(=O)(=O)c1ccc(cc1)F)NC(=O)Nc1ccc(cc1)C(F)(F)F	BRD-K45779550	0.81557	0.774558	0.795064
C[C@H]1CN([C@H](C)CO)C(=O)c2cccc(c2O[C@@H]1CN(C)Cc1ccc(cc1)Oc1ccccc1)NC(=O)Nc1ccc(cc1)C(F)(F)F	BRD-K52362011	0.64668	0.94354	0.79511
CC1=C(C(=O)NC(=O)N1)S(=O)(=O)N1CCN(CC1)c1ccccc1	BRD-K47006377	0.680163	0.910759	0.795461
COc1cc(C=Cc2ccc(O)cc2)cc(OC)c1	PTEROSTILBENE	0.79122	0.79995	0.795585
CC(C)=CCC1=C(O)C(=O)c2ccccc2C1=O	LAPACHOL	0.78303	0.80859	0.79581
COc1ccc(cc1)NC(=O)Nc1cccc2c1O[C@@H](CN(C)C(=O)Nc1ccc(cc1)C(F)(F)F)[C@H](C)CN([C@H](C)CO)C2=O	BRD-K18583060	0.812042	0.780481	0.796261
COc1cc(C)c(C=CC=CC=CC=CC(=O)O)c(C)c1C	ACITRETIN	0.77096	0.82249	0.796725
CC(C)NC(=O)Nc1ccc2c(c1)C(=O)N(C[C@@H](C)[C@@H](CN(C)Cc1ccc(cc1)C(F)(F)F)OCCCC[C@H](C)O2)[C@H](C)CO	BRD-K45933429	0.78858	0.805093	0.796837
C=CCOC(Cn1ccnc1)c1ccc(Cl)cc1Cl.O=S(=O)(O)O	ENILCONAZOLE SULFATE	0.76654	0.82718	0.79686
CCCCCCCCCCCCCCSCC(=O)O	BRD-K47539947	0.78393	0.809888	0.796909
CC(=O)OCC1=C(C(=O)[O-])N2C(=O)C(NC(=O)CSc3ccncc3)C2SC1.[Na+]	CEPHAPIRIN SODIUM	0.85576	0.73826	0.79701
O[C@H]([C@H](O)[C@@H]1CO1)[C@H]1CO1	BRD-K68502831	0.788737	0.805487	0.797112
CNC(C)C1CCC(N)C(OC2C(N)CC(N)C(OC3OCC(C)(O)C(NC)C3O)C2O)O1.O=S(=O)(O)O	GENTAMICIN SULFATE	0.90813	0.68627	0.7972
COc1ccc(cc1)CN(C)C[C@H]1OCCCC[C@@H](C)Oc2ccc(cc2C(=O)N(C[C@H]1C)[C@@H](C)CO)NC(=O)Nc1cccc2ccccc12	BRD-K58052103	0.782667	0.811782	0.797225
CC(C)c1nc(CN(C)C(=O)NC(C(=O)NC(Cc2ccccc2)CC(O)C(Cc2ccccc2)NC(=O)OCc2cncs2)C(C)C)cs1	RITONAVIR	0.92358	0.67105	0.797315
CCN1CCCC1CNC(=O)c1cc(S(=O)(=O)CC)c(N)cc1OC	AMISULPRIDE	0.87655	0.71809	0.79732
CC1(C)C(=O)C=CC2(C)C1CC(O)C1(C)C2CCC2(C)C(c3ccoc3)OC(=O)C3OC321	DEACETYLGEDUNIN	0.82527	0.76964	0.797455
C[C@H]1CN([C@H](C)CO)C(=O)c2cccc(c2O[C@@H]1CN(C)S(=O)(=O)c1ccc(cc1)Cl)NC(=O)Nc1ccc(cc1)C(F)(F)F	BRD-K49305047	0.795716	0.799431	0.797573
C[C@@H]1CCCCO[C@@H](CN(C)CC2CCCCC2)[C@H](C)CN([C@H](C)CO)C(=O)c2cc(ccc2O1)NC(=O)Nc1ccccc1	BRD-K16952850	0.623599	0.971577	0.797588
COc1ccc(cc1)NC(=O)N(C)C[C@@H]1Oc2c(cccc2C(=O)N(C[C@H]1C)[C@H](C)CO)NC(=O)Nc1ccc(cc1)C(F)(F)F	BRD-K39043403	0.77535	0.820038	0.797694
CC(C)(C)NCCCCOc1ccc(cc1C(C)(C)C)Cl	BRD-K65130196	0.664481	0.931263	0.797872
CN([NH2+][O-])C(=O)N[C@H]1[C@@H](O)O[C@@H](CO)[C@@H](O)[C@@H]1O	BRD-A12832192	0.792741	0.805649	0.799195
C[C@@H]1CCCCO[C@@H](CN(C)Cc2ccc(c(c2)Cl)Cl)[C@@H](C)CN([C@@H](C)CO)C(=O)c2cc(ccc2O1)NC(=O)CCC(F)(F)F	BRD-K33819135	0.631912	0.966845	0.799379
COC[C@@H]1CNN1C(=O)c1cc(oc1C)C	BRD-K24244371	0.630349	0.968911	0.79963
COc1ccccc1N1CCN(CC(O)COc2cccc3ccccc23)CC1	NAFTOPIDIL	0.88137	0.7183	0.799835
COc1ccccc1OCCNCC(O)COc1cccc2[nH]c3ccccc3c12	CARVEDILOL	0.79592	0.8045	0.80021
C[C@@H]1CN([C@@H](C)CO)C(=O)c2cccc(c2O[C@H]1CN(C)C(=O)Nc1cccc2ccccc12)NC(=O)Nc1ccc(cc1)C(F)(F)F	BRD-K45869097	0.753821	0.84703	0.800426
[O-][N+](=O)c1ccc(o1)/C=N/NC(=O)CN1CCOCC1	BRD-K67470788	0.790614	0.810569	0.800592
C#CCCCCCCCCCCCC(O)CC(O)CO	AVOCADYNE	0.82786	0.77341	0.800635
C[C@@H]1CN([C@H](C)CO)C(=O)c2cccc(c2O[C@H]1CN(C)C(=O)Nc1ccc2c(c1)OCO2)NC(=O)Nc1ccc(cc1)C(F)(F)F	BRD-K06596260	0.835999	0.765898	0.800949
NC(=N)NCCC[C@@H](NC(=O)CC1(CCCC1)CC(=O)N1CCN(CC1)[C@H]1c2ccccc2NC(=O)c2ccccc21)C(=O)NCCN1C(=O)N(N(C1=O)c1ccccc1)c1ccccc1	BRD-A38043478	0.822672	0.779284	0.800978
O=C(OC1Cc2c(O)cc(O)cc2OC1c1cc(O)c(O)c(O)c1)c1cc(O)c(O)c(O)c1	EPIGALLOCATECHIN-3-MONOGALLATE	0.81444	0.78807	0.801255
CC(C)NC(=O)[C@@H](C)N1N=Cn2cccc2C1=O	BRD-A87495162	0.648031	0.954972	0.801501
O=[N+]([O-])c1ccc(O)c([N+](=O)[O-])c1	"2,4-DINITROPHENOL"	0.79452	0.80864	0.80158
CNc1ccc(cn1)-c1nc(c2sc(cc2n1)CN(C)c1ncc(cn1)C(=O)NO)N1CCOCC1	BRD-K00003291	0.798449	0.806025	0.802237
COc1ccc(C=CC(=O)c2ccc(O)cc2O)cc1	"2',4'-DIHYDROXY-4-METHOXYCHALCONE"	0.76012	0.84448	0.8023
CNc1ccccc1C(=O)O	N-METHYLANTHRANILIC ACID	0.80432	0.80053	0.802425
Cc1cccc(c1)NC(=O)C(=O)NCCCO	BRD-K46377227	0.590991	1.01533	0.803162
CC(=O)OC[C@@H](O)C[C@@H](O)CCCCCCCCCCCC=C.CC(=O)OC[C@@H](O)C[C@@H](O)CCCCCCCCCCCC#C	BRD-M32999597	0.798594	0.808244	0.803419
CC(C)C(=O)Oc1ccc(CO)cc1C(CCN(C(C)C)C(C)C)c1ccccc1.O=C(O)C=CC(=O)O	FESOTERODINE FUMARATE	0.79701	0.81099	0.804
C[C@H]1CN([C@@H](C)CO)C(=O)c2cccc(c2O[C@@H]1CN(C)S(=O)(=O)c1ccc(cc1)F)NC(=O)Nc1ccc(cc1)C(F)(F)F	BRD-K66114393	0.792862	0.815507	0.804185
CCN(CC)C(C)CN1c2ccccc2Sc2ccccc21.Cl	ETHOPROPAZINE HYDROCHLORIDE	0.78338	0.82521	0.804295
O[C@@H]1COC[C@H]2O[C@@H](CC[C@@H]2N(C1)S(=O)(=O)c1ccc(cc1)Cl)CC(=O)NCC1CCCCC1	BRD-K88076043	0.79999	0.80861	0.8043
COc1c2ccoc2c(OC)c2oc(=O)ccc12	ISOPIMPINELLIN	0.78956	0.81937	0.804465
CCc1ccc(cc1)Nc1c2c(nc3ccccc13)CCC2	BRD-K10558476	0.801682	0.808829	0.805256
Nc1nc(N)c2nc(-c3ccccc3)c(N)nc2n1	TRIAMTERENE	1.003	0.60774	0.80537
C[C@@H]1CN([C@@H](C)CO)C(=O)c2cccc(c2O[C@H]1CN(C)Cc1ccc(cc1)C(F)(F)F)NC(=O)NC1CCCCC1	BRD-K81543482	0.707488	0.903686	0.805587
COc1ccc(cc1)NC(=O)N(C)C[C@H]1Oc2c(cccc2C(=O)N(C[C@@H]1C)[C@@H](C)CO)NC(=O)Nc1ccc(cc1)C(F)(F)F	BRD-K36520471	0.784706	0.827839	0.806273
COc1c(O)cc2oc3cc(O)c(CC=C(C)C)c(O)c3c(=O)c2c1CC=C(C)C	alpha-MANGOSTIN	0.74538	0.86757	0.806475
NC(=O)c1cccc(c1)N	BRD-K08703257	0.623821	0.989536	0.806678
CCCCCCCCCCCCCCCCCCOC[C@H](COP(=O)(O)O[C@H]1[C@@H](O)[C@@H](O)[C@@H](O)C[C@@H]1OC)OC	BRD-A55690667	0.790986	0.822397	0.806691
N#Cc1c(Cl)c(Cl)c(Cl)c(C#N)c1Cl	CHLOROTHALONIL	0.74829	0.86587	0.80708
Cc1cn(C2C=CC(CO)O2)c(=O)[nH]c1=O	STAVUDINE	0.81146	0.80372	0.80759
C[C@@H]1CN([C@H](C)CO)C(=O)c2cccc(c2O[C@H]1CN(C)C(=O)Nc1ccc(cc1)C(F)(F)F)NC(=O)Nc1ccccc1	BRD-K21165647	0.797234	0.818903	0.808068
N#CC(c1ccc(Cl)cc1)c1c(Cl)cc(-n2ncc(=O)[nH]c2=O)cc1Cl	DICLAZURIL	0.86704	0.74944	0.80824
COCC(=O)N(C)C[C@H]1Oc2cc(ccc2S(=O)(=O)N(C[C@@H]1C)[C@@H](C)CO)C#CCN(C)C	BRD-K95965191	0.680491	0.937846	0.809169
C[C@@H]1CCCCO[C@@H](CN(C)S(=O)(=O)c2ccc(cc2)Cl)[C@H](C)CN([C@@H](C)CO)C(=O)c2cc(ccc2O1)NC(=O)C1CCCCC1	BRD-K84061740	0.782341	0.836135	0.809238
CCCC1CC(C(=O)NC(C(C)Cl)C2OC(SC)C(O)C(O)C2O)N(C)C1.Cl	CLINDAMYCIN HYDROCHLORIDE	0.80607	0.81287	0.80947
C[C@@H]1CN([C@H](C)CO)C(=O)c2cccc(c2O[C@@H]1CN(C)Cc1ccc(cc1)-c1ccccc1)NC(=O)CCCCCC(=O)Nc1ccccc1N	BRD-K27166742	0.640188	0.979634	0.809911
NC1=CC(=O)c2ccccc2C1=O	BRD-K75502546	0.773849	0.846953	0.810401
C[C@H]1CN([C@@H](C)CO)C(=O)c2cccc(c2O[C@@H]1CN(C)S(=O)(=O)c1ccc(cc1)C)NC(=O)Nc1ccc(cc1)C(F)(F)F	BRD-K09458509	0.81484	0.805966	0.810403
Cc1ccc(-c2cc(C(F)(F)F)nn2-c2ccc(S(N)(=O)=O)cc2)cc1	CELECOXIB	0.85245	0.77045	0.81145
COc1cc(OC)c2c(c1)OC(c1ccccc1)CC2=O	ALPINETIN METHYL ETHER	0.79584	0.82736	0.8116
CO[C@H](CN(C)C(=O)C1CCOCC1)[C@H](C)CN([C@H](C)CO)C(=O)Nc1ccc(cc1)C(F)(F)F	BRD-K47926873	0.783653	0.839639	0.811646
Cc1cn(cn1)-c1cc(cc(c1)C(F)(F)F)NC(=O)c1ccc(c(c1)Nc1nccc(n1)-c1cccnc1)C	BRD-K81528515	0.804605	0.81951	0.812057
CC(C)C[C@@H]1NC(=O)[C@@H]2C[C@@H]([C@@H](N2C1=O)c1ccc(cc1)O)C(=O)NCCCCCNC(=O)CS	BRD-K80682296	0.632628	0.992427	0.812527
O[C@@H]1COC[C@@H]2O[C@@H](CC[C@H]2N(C1)C(=O)Nc1cccc(c1)Cl)CC(=O)NCc1ccccc1F	BRD-K12277308	0.826305	0.800302	0.813304
CCCC[C@@H](C)/C=C(C)/C=C(\C)C(=O)NC1=C[C@@](O)(/C=C/C=C/C=C/C(=O)NC2C(=O)CCC2=O)[C@@H]2O[C@@H]2C1=O	BRD-K78599730	0.800548	0.826856	0.813702
O=C(OCc1ccccc1)c1cccnc1	BENZYL NICOTINATE	0.85408	0.7734	0.81374
CCOc1ccc(cc1)N1C(=O)c2cccnc2N=C1[C@@H](C)N(Cc1cccnc1)C(=O)Cc1ccc(cc1)OC(F)(F)F	BRD-K90239174	0.813979	0.814795	0.814387
C[C@H]1CCCCO[C@H](CN(C)S(=O)(=O)C)[C@H](C)CN([C@H](C)CO)C(=O)c2cc(ccc2O1)NC(=O)CCCN(C)C	BRD-K28598371	0.640561	0.988438	0.8145
C[C@H]1CN([C@H](C)CO)C(=O)c2cc(ccc2O[C@H]1CN(C)C(=O)Nc1c(noc1C)C)NS(=O)(=O)c1cn(cn1)C	BRD-K35480132	0.646821	0.982529	0.814675
OC(=O)c1cn(nn1)-c1ccccc1	BRD-K44288626	0.649029	0.981096	0.815062
C[C@@H]1CCCCO[C@@H](CN(C)C(=O)Nc2ccc(cc2)F)[C@H](C)CN([C@H](C)CO)C(=O)c2cc(ccc2O1)NC(=O)c1ccncc1	BRD-K37730160	0.655654	0.975077	0.815365
CC(Cc1cccc(C(F)(F)F)c1)NCCOC(=O)c1ccccc1.Cl	BENFLUOREX HYDROCHLORIDE	0.70476	0.9262	0.81548
COC(C)(C)CCCC(C)CC=CC(C)=CC(=O)OC(C)C	METHOPRENE (S)	0.80281	0.82829	0.81555
C=C1C(CO)C(O)CC1n1cnc2c(=O)[nH]c(N)nc21.O	ENTECAVIR MONOHYDRATE	0.7462	0.88516	0.81568
C[C@@H]1CCCCO[C@@H](CN(C)CC2CC2)[C@H](C)CN([C@@H](C)CO)C(=O)c2cc(ccc2O1)NC(=O)Nc1c(noc1C)C	BRD-K02917242	0.654793	0.977402	0.816098
CN1C(=O)Nc2nnc(nc2C1=O)-c1ccccn1	BRD-K38932687	0.795826	0.836775	0.816301
CC(=O)N[C@H]1CCCN(O)C(=O)CC(=C)CCOC(=O)[C@H](CCCN(O)C(=O)/C=C(\C)CCOC(=O)[C@@H](CCCN(O)C(=O)/C=C(\C)CCOC1=O)NC(=O)C)NC(=O)C	BRD-A99288259	0.815043	0.818959	0.817001
C#CC1(O)CCC2C3CCc4cc(O)ccc4C3CCC21C	ETHINYL ESTRADIOL	0.83495	0.79911	0.81703
COc1ccc(cc1)NC(=O)Nc1cccc2c1O[C@H](CN(C)Cc1ccc(cc1)C(F)(F)F)[C@@H](C)CN([C@@H](C)CO)C2=O	BRD-K23153694	0.828554	0.805726	0.81714
Cc1ccc(cc1)S(=O)(=O)N[C@H]1CC[C@H](CC(=O)NCc2ccc(c(c2)Cl)Cl)O[C@@H]1CO	BRD-K64175778	0.716492	0.917902	0.817197
C[C@@H]1CN([C@H](C)CO)S(=O)(=O)c2ccc(cc2O[C@H]1CN(C)C(=O)CN(C)C)C#CCC1CCCC1	BRD-K29708241	0.667063	0.967528	0.817296
NCCNC1=NS(=O)(=O)c2ccccc21	BRD-K87847583	0.652713	0.982836	0.817775
COc1ccc(cc1)CN(C)C[C@@H]1Oc2c(cccc2C(=O)N(C[C@H]1C)[C@@H](C)CO)NC(=O)Nc1ccc(cc1)C(F)(F)F	BRD-K16837150	0.803481	0.832551	0.818016
NNCCc1ccccc1	BRD-K87024524	0.789475	0.846721	0.818098
CC/1=C(CCC(=O)O)/C/2=C/c3[nH]c(c(c3CCC(=O)O)C)/C=C/3\N=C(/C=C/4\N=C(\C=C1/N2)C(=C4C)C=C)C(=C3C)C=C	BRD-K26813314	0.813182	0.824013	0.818597
C[C@H]1CN([C@H](C)CO)C(=O)c2cccc(c2O[C@@H]1CN(C)Cc1ccc(cc1)C(F)(F)F)NC(=O)Nc1ccccc1	BRD-K27296834	0.825181	0.812171	0.818676
COC1C(O)CC(=O)OC(C)CC=CC=CC(OC2CCC(N(C)C)C(C)O2)C(C)CC(CC=O)C1OC1OC(C)C(OC2CC(C)(O)C(O)C(C)O2)C(N(C)C)C1O	SPIRAMYCIN	0.81689	0.82162	0.819255
Oc1cc2c(c(c1)OC(=O)c1cc(c(c(c1)O)O)O)C[C@@H](OC(=O)c1cc(c(c(c1)O)O)O)[C@H](O2)c1cc(c(c(c1)O)O)O	BRD-K84430678	0.810481	0.828647	0.819564
CSc1nc2cc(Cl)c(Oc3cccc(Cl)c3Cl)cc2[nH]1	TRICLABENDAZOLE	0.86759	0.77219	0.81989
CN(C)CCC=C1c2ccccc2C=Cc2ccccc21.Cl	CYCLOBENZAPRINE HYDROCHLORIDE	0.7411	0.89935	0.820225
CN(C)CC/C=C\1/c2ccccc2Sc2ccc(cc21)Cl	BRD-K36207157	0.805524	0.835043	0.820283
C[C@H]1CN([C@@H](C)CO)C(=O)c2cccc(c2O[C@@H]1CN(C)Cc1ccc(cc1)C(F)(F)F)NC(=O)Nc1ccccc1	BRD-K70687698	0.819076	0.82211	0.820593
CC(C)(C)c1cc(cc(c1O)C(C)(C)C)SC(C)(C)Sc1cc(c(c(c1)C(C)(C)C)OC(=O)CCC(=O)O)C(C)(C)C	BRD-K00003183	0.795905	0.845438	0.820672
O=C1CCC(=O)N1Nc1ccccn1	BRD-K07057113	0.649409	0.992273	0.820841
O=C(O)Cc1ccc(-c2ccccc2)cc1	FELBINAC	0.81814	0.82362	0.82088
COc1c(-c2coc3cc4c(cc3c2=O)CC(O)C(C)(C)O4)ccc2c1C=CC(C)(C)O2	MUNDULONE	0.81187	0.83053	0.8212
C[C@@H]1CCCCO[C@@H](CN(C)C(=O)Nc2ccc(cc2)C(F)(F)F)[C@H](C)CN([C@@H](C)CO)C(=O)c2cc(ccc2O1)NS(=O)(=O)c1cn(cn1)C	BRD-K70765046	0.893444	0.749256	0.82135
C[C@@H]1CN([C@H](C)CO)C(=O)c2cccc(c2O[C@H]1CN(C)S(=O)(=O)c1ccc(cc1)F)NS(=O)(=O)c1cccs1	BRD-K29409058	0.656247	0.986966	0.821607
C[C@@H]1CN([C@@H](C)CO)C(=O)c2cccc(c2O[C@H]1CN(C)Cc1ccc(cc1)C(F)(F)F)NC(=O)Nc1ccccc1	BRD-K46995588	0.823217	0.820549	0.821883
C[C@@H]1CN([C@@H](C)CO)C(=O)c2cccc(c2O[C@@H]1CN(C)S(=O)(=O)C)NC(=O)Nc1ccc(cc1)F	BRD-K45893397	0.700398	0.943685	0.822041
CC(CCC(=O)O)C1CCC2C3CCC4CC(O)CCC4(C)C3CCC12C	LITHOCHOLIC ACID	0.80938	0.83491	0.822145
S=c1[nH]cnc2nc[nH]c12	MERCAPTOPURINE	0.82857	0.81591	0.82224
C[C@H]1CN([C@@H](C)CO)C(=O)c2cc(cnc2O[C@H]1CN(C)C(=O)C1CCOCC1)C#Cc1cccc(c1)F	BRD-K05556931	0.654141	0.991334	0.822737
CCCCC/C=C\C/C=C\C/C=C\CCCCC(=O)O	BRD-K18059238	0.819626	0.82619	0.822908
O=C(C=Cc1ccccc1)c1ccc(O)cc1	4'-HYDROXYCHALCONE	0.8593	0.78666	0.82298
Cc1ccccc1C(=O)Nc1ccc(C(=O)N2CCCC(O)c3cc(Cl)ccc32)c(C)c1	TOLVAPTAN	0.82993	0.81615	0.82304
C[C@@H]1CN([C@H](C)CO)C(=O)c2cccc(c2O[C@H]1CN(C)Cc1ccc(cc1)-c1ccccc1)NC(=O)c1nc2ccccc2s1	BRD-K78769871	0.659226	0.986905	0.823066
Clc1ccc(cc1Cl)CN(CCCNC(=S)NCCCc1cnc[nH]1)c1ccc(cn1)Br	BRD-K08438429	0.821776	0.824527	0.823151
CNCC(O)c1ccc(O)cc1	OXEDRINE	0.73632	0.91082	0.82357
C[C@H]1CCCCO[C@H](CN(C)C(=O)Nc2c(noc2C)C)[C@@H](C)CN([C@H](C)CO)C(=O)c2cc(ccc2O1)NS(=O)(=O)c1ccc(cc1)C	BRD-K17351168	0.653329	0.994385	0.823857
COc1ncnc(c1C)OC	BRD-K90895072	0.668311	0.979633	0.823972
C[C@@H]1CN([C@@H](C)CO)C(=O)c2cccc(c2O[C@H]1CN(C)Cc1ccccc1)NC(=O)Nc1ccc(cc1)C(F)(F)F	BRD-K65096576	0.828193	0.819778	0.823986
C[C@@H]1CCCCO[C@H](CN(C)S(=O)(=O)c2ccccc2)[C@@H](C)CN([C@H](C)CO)C(=O)c2cc(ccc2O1)NC(=O)Nc1ccc(cc1)C(F)(F)F	BRD-K36559034	0.67704	0.971393	0.824216
CN(C)C(=O)c1cccc(c1)-c1cccc(c1)-c1nc(cc2c1[C@H](CCO)N(C2)[S@@](=O)C(C)(C)C)C(=O)N1CCCCC1	BRD-K36656125	0.688901	0.959536	0.824219
C[C@H]1CN([C@@H](C)CO)C(=O)c2cccc(c2O[C@H]1CN(C)S(=O)(=O)c1ccc(cc1)C)NC(=O)Nc1ccc(cc1)C(F)(F)F	BRD-K44401347	0.828405	0.820918	0.824662
O=c1c(O)c(-c2ccc(O)c(O)c2)oc2cc(O)ccc12	FISETIN	0.83786	0.81167	0.824765
C[C@@H]1CC[C@]2(C)CC[C@]3(C)C(=CC(=O)[C@@H]4[C@@]5(C)CC[C@@H](OC(=O)C)[C@@](C)([C@@H]5CC[C@]43C)C(=O)O)[C@@H]2[C@H]1C	BRD-K54907283	0.811529	0.838601	0.825065
Cc1ccnc(NS(=O)(=O)c2ccc(N)cc2)n1	SULFAMERAZINE	0.81163	0.83976	0.825695
COc1ccc2c(c1)C(=O)NC(=O)N2	BRD-K12861366	0.807698	0.844902	0.8263
Cc1ccccc1S(=O)(=O)N1C[C@H](O)COC[C@@H]2O[C@@H](CC[C@H]21)CC(=O)N1CCC(CC1)Cc1ccccc1	BRD-K09246652	0.666363	0.986471	0.826417
CCC1=CN([C@H]2C[C@@H](O)[C@@H](CO)O2)C(=O)NC1=O	BRD-A67842940	0.735289	0.917787	0.826538
C[C@@H]1CN([C@H](C)CO)C(=O)Cc2cc(ccc2O[C@H]1CN(C)S(=O)(=O)c1ccc(cc1)C)NS(=O)(=O)c1ccc(cc1)F	BRD-K28640761	0.770485	0.882856	0.826671
C[C@@H]1CN([C@H](C)CO)C(=O)c2cc(ccc2O[C@H]1CN(C)S(=O)(=O)c1cccs1)NC(=O)CCCN(C)C	BRD-K50862385	0.692482	0.961031	0.826757
CCCCCCCCCCCC(CC1OC(=O)C1CCCCCC)OC(=O)C(CC(C)C)NC=O	ORLISTAT	0.83319	0.82198	0.827585
C[C@@H]1CCCCO[C@@H](CN(C)S(=O)(=O)c2ccccc2)[C@@H](C)CN([C@@H](C)CO)C(=O)c2cc(ccc2O1)NC(=O)CCC(F)(F)F	BRD-K21768830	0.68376	0.971792	0.827776
C[C@H]1CN([C@@H](C)CO)C(=O)c2cccc(c2O[C@H]1CN(C)C(=O)Nc1ccc(cc1)C(F)(F)F)NC(=O)NC1CCCCC1	BRD-K25872703	0.822406	0.833621	0.828014
NCCCCCCNC(=O)[C@@H]1C[C@H]2N([C@@H]1c1ccc(cc1)O)C(=O)[C@H](CCCCN)NC2=O	BRD-K28910494	0.677994	0.97895	0.828472
[Fe+3].CC/1=C(CCC(=O)O)/C/2=C/c3[nH]c(c(c3CCC(=O)O)C)/C=C/3\N=C(/C=C/4\N=C(\C=C1/N2)C(=C4C)C=C)C(=C3C)C=C	BRD-M42056162	0.804182	0.852772	0.828477
C=C(C)C1CCC2(C)CCC3(C)C(CCC4C5(C)CCC(OC(C)=O)C(C)(C)C5CCC43C)C12	LUPEOL ACETATE	0.87262	0.78485	0.828735
C[C@H]1CN([C@@H](C)CO)C(=O)c2cccc(c2O[C@@H]1CN(C)Cc1ccc2c(c1)OCO2)NC(=O)Nc1ccc(cc1)C(F)(F)F	BRD-K65345728	0.815031	0.842941	0.828986
O=C/1N/C(=C/c2ccco2)C(=O)N\C1=C/c1ccco1	BRD-K22983809	0.676945	0.98111	0.829028
CCO[C@H]1CC(C)(C)NC(=S)N1	BRD-A52564965	0.668058	0.990292	0.829175
C[C@@H]1CCCCO[C@H](CN(C)Cc2ccc(c(c2)Cl)Cl)[C@@H](C)CN([C@@H](C)CO)C(=O)c2cc(ccc2O1)NS(=O)(=O)c1cn(cn1)C	BRD-K93216656	0.665084	0.993345	0.829214
C[C@@H]1CN([C@H](C)CO)C(=O)c2cc(ccc2O[C@H]1CN(C)Cc1ccncc1)NS(=O)(=O)c1cn(cn1)C	BRD-K59790633	0.680384	0.978444	0.829414
C[C@@H]1CN([C@@H](C)CO)C(=O)c2cccc(c2O[C@@H]1CN(C)S(=O)(=O)c1ccc(cc1)Cl)NS(=O)(=O)C	BRD-K11287800	0.677675	0.981986	0.82983
Fc1cccc(c1)CSCc1c(cccc1Cl)F	BRD-K05620803	0.673045	0.986719	0.829882
CNC[C@@H]1Oc2ccc(cc2C(=O)N(C[C@@H]1C)[C@@H](C)CO)NS(=O)(=O)c1cn(cn1)C	BRD-K63509027	0.685916	0.974581	0.830249
COc1ccccc1CNC(=O)C[C@@H]1C[C@@H]2[C@@H](Oc3ccc(cc32)NS(=O)(=O)c2ccc(cc2)F)[C@H](CO)O1	BRD-K11724909	0.684245	0.976738	0.830492
Cc1nc(-c2ccc(OCC(C)C)c(C#N)c2)sc1C(=O)O	FEBUXOSTAT	0.80651	0.85597	0.83124
C[C@H]1CN([C@@H](C)CO)C(=O)c2cccc(c2O[C@H]1CN(C)S(=O)(=O)C)NS(=O)(=O)c1ccc(cc1)F	BRD-K93933035	0.661172	1.00131	0.831243
OC1=CC=CC2=CC(=C(O)C(=O)C2=C1O)O	BRD-K31023358	0.815539	0.847271	0.831405
O/N=C\1/CC2(C/C(=N/O)C1=NO)OCCO2	BRD-K26574083	0.818891	0.844221	0.831556
N=C(N)NOCCC(N)C(=O)O	CANAVANINE	0.82538	0.83792	0.83165
CC(C)NC(=O)Nc1ccc2c(c1)C(=O)N(C[C@H](C)[C@@H](CN(C)CC1CCCCC1)OCCCC[C@H](C)O2)[C@H](C)CO	BRD-K31485493	0.820383	0.842919	0.831651
CCC(Cc1c(I)cc(I)c(N)c1I)C(=O)O	IOPANIC ACID	0.83153	0.83193	0.83173
C[C@@H]1CN([C@H](C)CO)C(=O)c2cc(ccc2O[C@H]1CN(C)C(=O)Nc1ccc(cc1)C(F)(F)F)NS(=O)(=O)C	BRD-K80575072	0.65405	1.00985	0.83195
c1ccc2c(c1)[nH]c1cnccc12	NORHARMAN	0.86111	0.803	0.832055
CCC(=O)OCC(=O)C1(OC(=O)CC)C(C)CC2C3CCC4=CC(=O)C=CC4(C)C3(F)C(O)CC21C	"BETAMETHASONE 17,21-DIPROPIONATE"	0.91281	0.75137	0.83209
N=C1NC(=O)N2CC12	IMEXON	0.86395	0.80041	0.83218
COc1ccc(cc1)NC(=O)Nc1cccc2c1O[C@@H](CN(C)CC1CCCCC1)[C@@H](C)CN([C@H](C)CO)C2=O	BRD-K71633750	0.69059	0.973785	0.832188
CC(=O)Oc1ccc(C=Cc2cc(OC(C)=O)cc(OC(C)=O)c2)cc1	TRIACETYLRESVERATROL	0.85067	0.81383	0.83225
CN(Cc1cc(Br)cc(Br)c1N)C1CCCCC1.Cl	BROMHEXINE HYDROCHLORIDE	0.7983	0.86646	0.83238
CNC[C@@H]1OCCCC[C@H](C)Oc2ccc(cc2C(=O)N(C[C@@H]1C)[C@H](C)CO)NC(=O)Nc1ccc(cc1)C(F)(F)F	BRD-K67229323	0.699738	0.965093	0.832415
C[C@@H]1CN([C@H](C)CO)C(=O)c2cccc(c2O[C@@H]1CN(C)S(=O)(=O)c1ccc(cc1)C)NC(=O)c1ccncc1	BRD-K78515257	0.685551	0.979425	0.832488
COC(=O)[C@@H](Cc1ccc(cc1)-n1cc(nn1)COc1ccccc1/C=C(C)/C=C/C(=O)NO)N1CC2=CCCC=C[C@@H]2[C@H]1[C@H](O)Cc1ccccc1	BRD-K07411640	0.672845	0.992791	0.832818
COc1ccc(-c2cc(=O)c3c(OC)c(OC)c(OC)c(OC)c3o2)cc1OC	NOBILETIN	0.83874	0.82876	0.83375
O=C(O)CCCCCCCCCCCCC1C=CCC1	CHAULMOOGRIC ACID	0.80649	0.86113	0.83381
C[C@@H]1CCCCO[C@H](CN(C)S(=O)(=O)c2cn(cn2)C)[C@H](C)CN([C@@H](C)CO)C(=O)c2cc(ccc2O1)NC(=O)c1ccncc1	BRD-K58050458	0.697712	0.970051	0.833881
C[C@@H]1CCCCO[C@H](CN(C)Cc2ccncc2)[C@H](C)CN([C@H](C)CO)C(=O)c2cc(ccc2O1)NC(=O)Nc1ccccc1	BRD-K39599822	0.68622	0.981755	0.833987
C[C@H]1CN([C@@H](C)CO)C(=O)c2cccc(c2O[C@@H]1CN(C)CC1CCCCC1)NC(=O)Nc1ccc(cc1)C(F)(F)F	BRD-K97510815	0.949945	0.718618	0.834282
Cc1cc(cc(c1-c1ccc(cc1)C(C)(C)C)C)O[C@@H](CCC(F)(F)F)c1ccc(cc1)C(=O)NCCC(=O)O	BRD-K00003302	0.835904	0.832756	0.83433
C[C@H]1CN([C@@H](C)CO)C(=O)Cc2cc(ccc2O[C@H]1CN(C)S(=O)(=O)c1cn(cn1)C)NC(=O)Nc1ccc2c(c1)OCO2	BRD-K15350029	0.680201	0.988867	0.834534
COc1cccc2c1C(=O)c1c(c3c(c(c1C2=O)O)C[C@](O)(C[C@@H]3O[C@H]1C[C@H](N)[C@@H](O)[C@H](C)O1)C(=O)CO)O	BRD-K04548931	0.81322	0.856743	0.834981
ONC(=O)CCCCCCC(=O)N/N=C/c1cc(cc(c1O)I)I	BRD-K92276243	0.825463	0.844593	0.835028
Oc1ccc(c2c1CCC2)Cl	BRD-K01653460	0.819987	0.850829	0.835408
O=C(O)CCc1nc2ccccc2[nH]1	PROCODAZOLE	0.78061	0.89057	0.83559
Cc1ccc(-c2nc3ccc(C)cn3c2CC(=O)N(C)C)cc1	ZOLPIDEM	0.85837	0.81284	0.835605
COc1ccc(cc1)CN(C)C[C@H]1OCCCC[C@@H](C)Oc2ccc(cc2C(=O)N(C[C@H]1C)[C@@H](C)CO)NS(=O)(=O)c1ccc(cc1)Cl	BRD-K55107387	0.684977	0.98633	0.835653
C[C@H]1CCCCO[C@H](CN(C)C(=O)CCC(F)(F)F)[C@H](C)CN([C@H](C)CO)C(=O)c2cc(ccc2O1)NC(=O)CCC(F)(F)F	BRD-K89693377	0.682786	0.988622	0.835704
COc1ccc(c(c1)OC)S(=O)(=O)N(C)C[C@@H]1Oc2c(cccc2C(=O)N(C[C@H]1C)[C@@H](C)CO)NC(=O)Nc1cccc2ccccc12	BRD-K46337260	0.838248	0.833347	0.835798
CCOc1nc2cccc(c2n1Cc1ccc(cc1)-c1ccccc1-c1nn[nH]n1)C(=O)O[C@@H](C)OC(=O)OC1CCCCC1	BRD-A65671304	0.854662	0.817016	0.835839
COc1cc(NC(C)CCCN)c2ncccc2c1.O=P(O)(O)O.O=P(O)(O)O	PRIMAQUINE PHOSPHATE	0.85153	0.82058	0.836055
C[C@@H]1CN([C@H](C)CO)C(=O)Cc2cc(ccc2O[C@@H]1CN(C)Cc1ccc2c(c1)OCO2)NC(=O)Cn1cnnn1	BRD-K78963519	0.676493	0.996409	0.836451
COc1ccc(cc1)NC(=O)Nc1cccc2c1O[C@H](CN(C)C(=O)Nc1ccc(cc1)C(F)(F)F)[C@@H](C)CN([C@H](C)CO)C2=O	BRD-K06105882	0.874021	0.799044	0.836532
COc1ccc(cc1)NC(=O)Nc1ccc2c(c1)C(=O)N(C[C@@H](C)[C@H](CN(C)C(=O)CCC(F)(F)F)OCCCC[C@H](C)O2)[C@@H](C)CO	BRD-K57175102	0.677224	0.996027	0.836625
CO[C@@H]1C[C@@H](CC[C@H]1OP(=O)(C)C)C[C@@H](C)[C@@H]1CC(=O)[C@H](C)/C=C(\C)[C@@H](O)[C@@H](OC)C(=O)[C@H](C)C[C@H](C)/C=C/C=C\C=C(/C)[C@H](C[C@@H]2CC[C@@H](C)[C@@](O)(O2)C(=O)C(=O)N2CCCC[C@H]2C(=O)O1)OC	BRD-K29733039	0.843524	0.829791	0.836658
CC[C@@H](C)[C@@H](N)C1=N[C@@H](CS1)C(=O)N[C@@H](CC(C)C)C(=O)N[C@@H](CCC(=O)O)C(=O)N[C@@H]([C@@H](C)CC)C(=O)NCCCC[C@H]1NC(=O)[C@@H](CC(=O)N)NC(=O)[C@@H](CC(=O)O)NC(=O)[C@@H](Cc2cnc[nH]2)NC(=O)[C@@H](Cc2ccccc2)NC(=O)[C@@H](NC(=O)[C@@H](CCCN)NC1=O)[C@@H](C)CC	BRD-A49374018	0.830901	0.842468	0.836685
CN/C(=N\C)NCCC[C@H](N)C(=O)O	BRD-K65383295	0.684022	0.989359	0.83669
COc1ccc(cc1)CN(C)C[C@H]1Oc2c(cccc2C(=O)N(C[C@H]1C)[C@H](C)CO)NS(=O)(=O)c1c(noc1C)C	BRD-K43368544	0.707737	0.965699	0.836718
CC(CN1c2ccccc2Sc2ccccc21)N(C)C.Cl	PROMETHAZINE HYDROCHLORIDE	0.85338	0.82068	0.83703
C[C@@H]1CN([C@@H](C)CO)C(=O)c2cc(ccc2O[C@@H]1CN(C)Cc1ccc(cc1)-c1ccccc1)NC(=O)Cc1ccccc1	BRD-K97980229	0.719668	0.954533	0.8371
O=C([O-])CCCc1ccccc1.[Na+]	SODIUM PHENYLBUTYRATE	0.90089	0.77341	0.83715
C[C@H]1CN([C@H](C)CO)C(=O)c2cc(ccc2O[C@@H]1CN(C)Cc1ccc(cc1)-c1ccccc1)NS(=O)(=O)c1ccccc1	BRD-K41863040	0.703294	0.971852	0.837573
C1CN(CCN1)CCn1ccnc1	BRD-K94111269	0.801898	0.873813	0.837856
C[C@@H]1CN([C@H](C)CO)C(=O)c2cccc(c2O[C@H]1CN(C)Cc1ccc(cc1)C(F)(F)F)NC(=O)Nc1ccccc1	BRD-K18118549	0.842721	0.833106	0.837914
C[C@H]1CCCCO[C@H](CN(C)C(=O)C2CCCCC2)[C@H](C)CN([C@H](C)CO)C(=O)c2cc(ccc2O1)NC(=O)Nc1c(noc1C)C	BRD-K05088132	0.685342	0.990673	0.838007
C[C@H]1CCCCO[C@@H](CN(C)Cc2ccc(c(c2)Cl)Cl)[C@@H](C)CN([C@H](C)CO)C(=O)c2cc(ccc2O1)NS(=O)(=O)c1ccc(cc1)C	BRD-K42857871	0.742599	0.933491	0.838045
C[C@@H]1CN([C@H](C)CO)C(=O)c2cc(ccc2O[C@H]1CN(C)C(=O)NC1CCCCC1)NC(=O)Nc1ccc(cc1)C(F)(F)F	BRD-K72465976	1.05561	0.62054	0.838074
CNC(=O)Oc1ccc2c(c1)C1(C)CCN(C)C1N2C.O=S(=O)(O)O	PHYSOSTIGMINE SULFATE	0.8358	0.84296	0.83938
COc1ccc2c(c1)OCC(Cc1ccc(OC)c(O)c1)C2=O	"DEOXYSAPPANONE B 7,4'-DIMETHYL ETHER"	0.89406	0.78478	0.83942
CCNC(=O)C[C@H]1CC[C@@H]2[C@H](COC[C@H](O)CN2C(=O)Nc2c(noc2C)C)O1	BRD-K43676537	0.692548	0.986479	0.839514
O=c1oc2c(O)c(O)cc3c(=O)oc4c(O)c(O)cc1c4c23	ELLAGIC ACID	0.81117	0.86872	0.839945
COc1ccc(cc1)NC(=O)N(C)C[C@H]1Oc2c(cccc2C(=O)N(C[C@@H]1C)[C@H](C)CO)NC(=O)Nc1ccc(cc1)C(F)(F)F	BRD-K87814441	0.824801	0.85522	0.840011
C[C@@H]1CN([C@@H](C)CO)C(=O)Cc2cc(ccc2O[C@@H]1CN(C)S(=O)(=O)c1cn(cn1)C)NC(=O)Nc1c(noc1C)C	BRD-K29315172	0.715403	0.965077	0.84024
CCCOc1ccc(C(=O)OCCN(CC)CC)cc1N.Cl	PROPARACAINE HYDROCHLORIDE	0.85854	0.82229	0.840415
C[C@H]1CN([C@H](C)CO)C(=O)c2cccc(c2O[C@@H]1CN(C)Cc1ccc(cc1)C(F)(F)F)NC(=O)Nc1ccc2c(c1)OCO2	BRD-K96579617	0.858895	0.822112	0.840504
CC(=O)C1C(=O)C=C(C)OC1=O	DEHYDROACETIC ACID	0.79707	0.88483	0.84095
COc1ccc(cc1)NC(=O)Nc1cccc2c1O[C@H](CN(C)S(=O)(=O)C)[C@H](C)CN([C@@H](C)CO)C2=O	BRD-K30261990	0.665934	1.01658	0.841257
C[C@H]1CN([C@@H](C)CO)C(=O)c2cccc(c2O[C@@H]1CN(C)Cc1ccc(cc1)C(F)(F)F)NC(=O)Nc1ccc(cc1)F	BRD-K22419455	0.900558	0.782016	0.841287
C[C@H]1CN([C@H](C)CO)C(=O)CCCn2nncc2CO[C@@H]1CN(C)C(=O)Nc1ccc(cc1)N1CCCCC1	BRD-K79370456	0.707925	0.974888	0.841406
C[C@H]1CN([C@H](C)CO)C(=O)c2cccc(c2O[C@@H]1CN(C)C(=O)Nc1ccc(cc1)C(F)(F)F)NC(=O)C1CCCCC1	BRD-K45318371	0.81691	0.865959	0.841434
C[C@H]1CN([C@@H](C)CO)C(=O)c2cccc(c2O[C@H]1CN(C)S(=O)(=O)c1ccc(cc1)F)NC(=O)Nc1ccc(cc1)C(F)(F)F	BRD-K31183228	0.84787	0.835103	0.841486
CC(=O)O.Cc1c(-c2ccc(O)cc2)n(Cc2ccc(OCCN3CCCCCC3)cc2)c2ccc(O)cc12	BAZEDOXIFENE ACETATE	0.82769	0.85562	0.841655
C[C@H]1CN([C@H](C)CO)C(=O)c2cc(ccc2O[C@@H]1CN(C)S(=O)(=O)C)NS(=O)(=O)c1ccccc1	BRD-K01277152	0.791266	0.892419	0.841843
Cc1ccc(cc1Nc1nc(nc2n(ncc12)C)-c1cccnc1)C(=O)Nc1cccc(c1)C(F)(F)F	BRD-K79259477	0.826918	0.857276	0.842097
C[C@@H]1CN([C@H](C)CO)C(=O)c2cccc(c2O[C@H]1CN(C)C(=O)Nc1c(noc1C)C)NS(=O)(=O)C	BRD-K57131710	0.7108	0.973582	0.842191
C[C@H]1CN([C@@H](C)CO)C(=O)c2cc(cnc2O[C@@H]1CN(C)S(=O)(=O)c1cn(cn1)C)Br	BRD-K09106014	1.00332	0.681176	0.84225
CCC(=O)Nc1ccc2ccccc2c1	BRD-K19586728	0.7287	0.95591	0.842305
C[C@@H]1CCCCO[C@H](CN(C)C(=O)Nc2ccc(cc2)C(F)(F)F)[C@@H](C)CN([C@H](C)CO)C(=O)c2cc(ccc2O1)NS(=O)(=O)c1ccc(cc1)Cl	BRD-K00710157	0.703681	0.98111	0.842396
C[C@H]1CCCCO[C@@H](CN(C)C(=O)Nc2c(noc2C)C)[C@@H](C)CN([C@@H](C)CO)C(=O)c2cc(ccc2O1)NC(=O)NC1CCCCC1	BRD-K80750052	0.718918	0.965991	0.842454
OCCN(Cc1ccccc1)C(=O)C[C@H](CC=C)C(=O)N[C@@H](COC(=O)[C@H](CC=C)Cc1ccc(cc1)F)Cc1c[nH]c2ccccc12	BRD-K44863728	0.886655	0.79863	0.842642
COc1cc2ncnc(c2cc1OC)Oc1cccc(c1)NC(=O)Nc1cc(on1)C(C)(C)C(F)(F)F	BRD-K20722021	0.835408	0.849896	0.842652
O=c1n(Cl)c(=O)n(Cl)c(=O)n1Cl	SYMCLOSENE	0.86309	0.82226	0.842675
C[C@@H]1CN([C@@H](C)CO)C(=O)c2cccc(c2O[C@H]1CN(C)S(=O)(=O)c1ccc(cc1)F)NC(=O)c1cnccn1	BRD-K14286946	0.682329	1.00346	0.842894
COc1c(O)cccc1O	2-METHOXYRESORCINOL	0.82723	0.85872	0.842975
N[C@@H]1CC[C@@H](CCn2cc(nn2)-c2ccccn2)O[C@H]1CO	BRD-K29911749	0.678135	1.00802	0.843075
CCC[C@@H]1C[C@H](N(C)C1)C(=O)N[C@@H]([C@@H](C)Cl)[C@H]1O[C@H](SC)[C@H](O)[C@@H](O)[C@H]1O	BRD-K01826526	0.850593	0.835882	0.843238
c1ccc2c(ccnc2c1)-c1cn[nH]c1	BRD-K85468687	0.753327	0.933511	0.843419
COc1ccc2n(nc(c2c1)-c1ccccc1)-c1ccc(cc1)C	BRD-K00455557	0.654919	1.03236	0.843641
COc1ccc(cc1)CN(C)C[C@H]1Oc2ccc(cc2CC(=O)N(C[C@H]1C)[C@@H](C)CO)NS(=O)(=O)C	BRD-K56106788	0.708047	0.979241	0.843644
ONC(=O)c1ccc(cc1)-c1cn(nn1)CC(=O)N1CCOCC1	BRD-K73402478	0.827762	0.85962	0.843691
CCOc1cc(CC(=O)NC(CC(C)C)c2ccccc2N2CCCCC2)ccc1C(=O)O	REPAGLINIDE	0.82435	0.86314	0.843745
COc1ccc(cc1)S(=O)(=O)N(C)C[C@H]1OCCCC[C@H](C)Oc2ccc(cc2C(=O)N(C[C@H]1C)[C@@H](C)CO)NC(=O)C1CCCCC1	BRD-K05765937	0.68802	0.99954	0.84378
CC(C)CCCC(C)C1CCC2C3CC(=O)C4CC(O)CCC4(C)C3CCC12C	5alpha-CHOLESTAN-3beta-OL-6-ONE	0.81366	0.87426	0.84396
Nc1nc(cc[n+]1[O-])-c1ccccc1	BRD-K00827857	0.735301	0.952765	0.844033
CCN1C(C)(C)CC(CC1(C)C)Oc1ccc(nc1)C(=O)Nc1ccc(cc1)NC(=O)Nc1cc(on1)C(C)(C)C	BRD-K15819326	0.777184	0.910994	0.844089
C[C@H]1CCCCO[C@H](CN(C)S(=O)(=O)c2c(noc2C)C)[C@@H](C)CN([C@H](C)CO)C(=O)c2cc(ccc2O1)NS(=O)(=O)C	BRD-K50365541	0.705858	0.982429	0.844143
Nc1ncnc2n(c(nc12)Br)[C@@H]1O[C@@H]2COP(=O)(O)O[C@H]2[C@H]1O	BRD-A09554849	0.964156	0.724136	0.844146
CN1CCN(CCCN2c3ccccc3Sc3ccc(Cl)cc32)CC1.O=S(=O)(O)CCS(=O)(=O)O	PROCHLORPERAZINE EDISYLATE	0.81623	0.87214	0.844185
Cl.Fc1ccc(C2CCNCC2COc2ccc3c(c2)OCO3)cc1	PAROXETINE HYDROCHLORIDE	0.69621	0.99262	0.844415
COc1ccc2cc1Oc1ccc(cc1)CC1c3c(cc4c(c3Oc3cc5c(cc3OC)CCN(C)C5C2)OCO4)CCN1C	CEPHARANTHINE	0.86693	0.82204	0.844485
C[C@H]1CCCCO[C@H](CN(C)CC2CCCCC2)[C@@H](C)CN([C@H](C)CO)C(=O)c2cc(ccc2O1)NC(=O)CCCCCC(=O)Nc1ccccc1N	BRD-K42722061	0.736227	0.953055	0.844641
C[C@H]1CCCCO[C@@H](CN(C)C)[C@@H](C)CN([C@H](C)CO)C(=O)c2cc(ccc2O1)NS(=O)(=O)c1c(noc1C)C	BRD-K63679057	0.713883	0.976236	0.84506
C[C@H]1CCCCO[C@@H](CN(C)C(=O)c2ccncc2)[C@H](C)CN([C@@H](C)CO)C(=O)c2cc(ccc2O1)NS(=O)(=O)C	BRD-K03192837	0.722259	0.968363	0.845311
COc1ccc(cc1)NC(=O)N(C)C[C@@H]1Oc2c(cccc2C(=O)N(C[C@@H]1C)[C@@H](C)CO)NS(=O)(=O)c1c(noc1C)C	BRD-K96288136	0.682585	1.00824	0.845413
CN1CCN(CC1)C(=O)C[C@H]1CC[C@H]2[C@@H](COC[C@@H](O)CN2Cc2ccc3c(c2)OCO3)O1	BRD-K08034251	0.670138	1.02082	0.845482
C[C@H]1CN([C@@H](C)CO)C(=O)c2cccc(c2O[C@@H]1CN(C)Cc1ccc(cc1)C(F)(F)F)NC(=O)NC1CCCCC1	BRD-K95838867	0.815497	0.875642	0.845569
C[C@@H]1CN([C@@H](C)CO)C(=O)c2cccc(c2O[C@H]1CN(C)C(=O)Nc1ccc(cc1)F)NC(=O)Nc1ccc(cc1)C(F)(F)F	BRD-K50777342	0.778767	0.912599	0.845683
CCN1N=C(N=C2C(=O)N(C)C(=O)N=C12)c1cccnc1	BRD-K42767609	0.803178	0.888551	0.845865
OC(=O)c1ccc(cc1)S(=O)(=O)N(Cc1ccc(cc1)OC(F)(F)F)c1ncc(cc1Cl)C(F)(F)F	BRD-K87973152	0.846902	0.845613	0.846258
CC(C)CC#Cc1cnc2c(c1)C(=O)N(C[C@@H](C)[C@H](CN(C)C(=O)CN1CCOCC1)O2)[C@@H](C)CO	BRD-K17878514	0.703892	0.988691	0.846292
O=S1(=O)N[C@H]2CCCN2c2ccccc21	BRD-K02501528	0.82474	0.867886	0.846313
COC1CC(OC2C(C)=CCC3CC(CC4(CCC(C)C(C5CCCCC5)O4)O3)OC(=O)C3C=C(C)C(=NO)C4OCC(=CC=CC2C)C34O)OC(C)C1O	SELAMECTIN	0.82084	0.87194	0.84639
COc1cc(C=CC(=O)O)ccc1O	FERULIC ACID	0.8419	0.85098	0.84644
COCC(=O)N1C[C@H](C)[C@@H](CN(C)C(=O)c2ccc(cc2OC[C@H]1C)NC(=O)Nc1ccccc1)OC	BRD-K84317733	0.977196	0.715932	0.846564
COC(=O)C[C@H]1/C(=C/C)[C@@H](OC=C1C(=O)OC)O[C@@H]1O[C@H](CO)[C@@H](O)[C@H](O)[C@H]1O	BRD-K52189678	0.69707	0.996078	0.846574
CC(C)(O)CC(=O)NCCn1ccc2ncnc(c12)Nc1ccc(c(c1)Cl)Oc1cccc(c1)C(F)(F)F	BRD-K80343549	0.854966	0.838186	0.846576
C[C@@H]1CN([C@H](C)CO)C(=O)c2cccc(c2O[C@H]1CN(C)C(=O)Nc1ccc(cc1)C(F)(F)F)NC(=O)c1ccc(cc1)-c1nccs1	BRD-K64517877	0.861893	0.831494	0.846694
C[C@@H]1CN([C@H](C)CO)C(=O)c2cc(ccc2O[C@H]1CN(C)Cc1ccc2c(c1)OCO2)NS(=O)(=O)c1cn(cn1)C	BRD-K27967697	0.717334	0.976555	0.846945
CCC(c1cccc(O)c1)C(C)CN(C)C.Cl	TAPENTADOL HYDROCHLORIDE	0.83976	0.85467	0.847215
CC(C)NCC(O)c1cc(O)cc(O)c1	METAPROTERENOL	0.83557	0.85923	0.8474
C#CCCCCCCCCCCCC(O)CC(O)COC(C)=O	AVOCADYNE ACETATE	0.88821	0.80679	0.8475
CCN(CC)CCCCNc1ncc2cc(c(nc2n1)NC(=O)NC(C)(C)C)-c1cc(cc(c1)OC)OC	BRD-K97764662	0.842652	0.853977	0.848315
C[C@H]1CCCCO[C@H](CN(C)S(=O)(=O)c2ccc(cc2)C)[C@H](C)CN([C@@H](C)CO)C(=O)c2cc(ccc2O1)NC(=O)c1ccccc1	BRD-K59876110	0.760923	0.935719	0.848321
COC(=O)C1=C(C)NC(C)=C(C(=O)OCC(C)C)C1c1ccccc1[N+](=O)[O-]	NISOLDIPINE	0.78302	0.91414	0.84858
CCCCCC1C(=O)OC(C)C(NC(=O)c2cccc(NC=O)c2O)C(=O)OC(C)C1OC(=O)CC(C)C	ANTIMYCIN A (A1 shown)	0.89912	0.79806	0.84859
C[C@@H]1CCCCO[C@@H](CN(C)CC2CC2)[C@@H](C)CN([C@H](C)CO)C(=O)c2cc(ccc2O1)NC(=O)CCCCCC(=O)Nc1ccccc1N	BRD-K33889751	0.730435	0.967268	0.848852
COc1ccc(cc1)NC(=O)Nc1cccc2c1O[C@H](CN(C)Cc1ccc(cc1)-c1ccccc1)[C@H](C)CN([C@H](C)CO)C2=O	BRD-K25577545	0.702088	0.995734	0.848911
C[C@@H]1CN([C@H](C)CO)C(=O)c2cccc(c2O[C@H]1CN(C)Cc1ccc(cc1)C(F)(F)F)NC(=O)Nc1ccc(cc1)C(F)(F)F	BRD-K36872096	0.780186	0.917721	0.848953
CN1C(=O)C(O)N=C(c2ccccc2)c2cc(Cl)ccc21	TEMAZEPAM	0.83248	0.86544	0.84896
COc1cc2c(=O)c(-c3ccc4c(c3)OCO4)coc2c2c1OC(C)(C)C=C2	DURMILLONE	0.82169	0.87632	0.849005
C[C@H]1CCCCO[C@H](CN(C)C(=O)CCCN(C)C)[C@@H](C)CN([C@H](C)CO)C(=O)c2cc(ccc2O1)NS(=O)(=O)C	BRD-K39090122	0.711814	0.986209	0.849011
CC(C)(C)OC(=O)C[C@H](CC=C)C(=O)OC[C@H](Cc1ccccc1)NC(=O)[C@@H](CC=C)CC(=O)NCCO	BRD-K52484727	0.751769	0.946405	0.849087
COc1cccc(C(=O)c2ccccc2)c1	CEAROIN 3-METHYL ETHER	0.84739	0.85082	0.849105
Cc1ccc(n1C)C(=N)NO	BRD-K04829984	0.707669	0.990671	0.84917
C[C@@H]1CCCCO[C@@H](CN(C)C(=O)Nc2cccc3ccccc23)[C@@H](C)CN([C@@H](C)CO)C(=O)c2cc(ccc2O1)NC(=O)Nc1cccc2ccccc12	BRD-K60272603	0.697878	1.00063	0.849252
COc1ccc2c3c([nH]c2c1)[C@@H](CO)N(Cc1ccc(cc1)Cl)C[C@]13CN(CCc2ccccc2)C1	BRD-K38767374	0.707211	0.99159	0.8494
O[C@H]1COC[C@H]2O[C@@H](CC[C@@H]2N(C1)S(=O)(=O)c1ccccc1)CC(=O)N[C@@H]1CCN(C1)Cc1ccccc1	BRD-K73878535	0.702847	0.996026	0.849436
Clc1ccc(C(c2ccccc2Cl)C(Cl)Cl)cc1	MITOTANE	0.83571	0.86317	0.84944
CC(C)NC(=O)N[C@@H]1C=C[C@H](CC(=O)NCCN2CCCC2)O[C@H]1CO	BRD-K69957116	0.711659	0.98787	0.849764
O=C(OCC(O)CO)c1ccccc1Nc1ccnc2cc(Cl)ccc12	GLAFENINE	0.87371	0.82588	0.849795
Cl.NC(Cc1ccc(O)cc1)C(=O)O	TYROSINE HYDROCHLORIDE	0.89069	0.80903	0.84986
CC[C@@H](C)c1ccc(cc1)NC(=O)c1ccc(cc1)N(CC)CC	BRD-A81102973	0.818766	0.881217	0.849991
CC(=C)[C@@H]1CC[C@@]2(CC[C@]3(C)[C@H](CC[C@@H]4[C@@]5(C)CC[C@H](OC(=O)CC(C)(C)C(=O)O)C(C)(C)[C@@H]5CC[C@]43C)[C@@H]12)C(=O)O	BRD-K16898998	0.820468	0.879603	0.850036
CC1(C)OC2COC3(COS(N)(=O)=O)OC(C)(C)OC3C2O1	TOPIRAMATE	0.86174	0.83919	0.850465
C1CNCCNCCCN(CCNC1)Cc1ccc(cc1)CN1CCCNCCNCCCNCC1	BRD-K33240821	0.854226	0.846766	0.850496
C[C@@H]1CN([C@@H](C)CO)C(=O)CCCn2cc(nn2)CO[C@@H]1CN(C)S(=O)(=O)c1cn(cn1)C	BRD-K01061304	0.71978	0.981264	0.850522
COc1ccc2c(=O)ccoc2c1	7-METHOXYCHROMONE	0.71654	0.98492	0.85073
O=c1c(-c2ccc(O)cc2)coc2c(C3OC(CO)C(O)C(O)C3O)c(O)ccc12	PUERARIN	0.85452	0.84707	0.850795
C[C@@H]1CCCCO[C@@H](CN(C)Cc2ccc(cc2)C(=O)O)[C@@H](C)CN([C@@H](C)CO)C(=O)c2cc(ccc2O1)NC(=O)Nc1ccc(cc1)F	BRD-K08405661	0.723124	0.978505	0.850815
CCOC(=O)C(CCc1ccccc1)NC(C)C(=O)N1Cc2cc(OC)c(OC)cc2CC1C(=O)O.Cl	MOEXIPRIL HYDROCHLORIDE	0.85242	0.84943	0.850925
CCCCC(CC)COC(=O)c1ccccc1O	OCTISALATE	0.8394	0.86281	0.851105
C[C@H]1CN([C@H](C)CO)C(=O)c2cccc(c2O[C@@H]1CN(C)CC1CCCCC1)NC(=O)Nc1ccc(cc1)C(F)(F)F	BRD-K49805385	0.856941	0.845772	0.851357
C[C@@H]1CN([C@H](C)CO)C(=O)CCCn2cc(nn2)CO[C@H]1CN(C)Cc1ccc(cc1)C(=O)Nc1ccccc1N	BRD-K86465519	0.734493	0.968572	0.851533
C[C@H]1CN([C@H](C)CO)C(=O)c2cccc(c2O[C@@H]1CN(C)C(=O)Nc1ccc(cc1)C(F)(F)F)NC(=O)NC1CCCCC1	BRD-K19310540	0.85097	0.852208	0.851589
COc1ccc(-c2coc3cc(OC)cc(OC)c3c2=O)cc1	"5,7,4'-TRIMETHOXYISOFLAVONE"	0.83312	0.87015	0.851635
C[C@H]1CN([C@H](C)CO)C(=O)c2cc(ccc2O[C@@H]1CN(C)Cc1ccc2c(c1)OCO2)NC(=O)Nc1ccc(cc1)C(F)(F)F	BRD-K53494354	0.997075	0.70625	0.851663
OC(=O)c1cc(c2nc(sc2c1)N1[C@@H]2CC[C@H]1C[C@H](C2)OCc1c(onc1-c1ccccc1OC(F)(F)F)C1CC1)F	BRD-K00003480	0.843877	0.859461	0.851669
CC(=O)O[C@@H]1[C@H](OC(=O)C)N(C(=O)C)C(=O)N1C(=O)C	BRD-A56145537	0.736285	0.967346	0.851816
C[C@H]1CN([C@@H](C)CO)C(=O)c2cccc(c2O[C@@H]1CN(C)C(=O)Nc1ccccc1)NC(=O)Nc1ccc(cc1)C(F)(F)F	BRD-K29126616	0.87603	0.82784	0.851935
CC1=CC2C(CC1=O)C2(C)C	2-CARENE-3-ONE	0.84159	0.8624	0.851995
COc1ccc(cc1)NC(=O)N(C)C[C@H]1OCCCC[C@H](C)Oc2ccc(cc2C(=O)N(C[C@@H]1C)[C@H](C)CO)NC(=O)C1CCCCC1	BRD-K12919739	0.728123	0.976014	0.852069
CCOC(=O)N1CCC(=C2c3ccc(Cl)cc3CCc3cccnc32)CC1	LORATADINE	0.8438	0.86097	0.852385
C[C@H]1CN([C@@H](C)CO)S(=O)(=O)c2ccc(cc2O[C@H]1CN(C)C(=O)Nc1ccc(cc1)C(F)(F)F)-c1ccc(cc1)C	BRD-K27431449	0.841183	0.863597	0.85239
C[C@H]1CN([C@@H](C)CO)C(=O)CCCn2nncc2CO[C@@H]1CN(C)S(=O)(=O)c1ccc(cc1)-n1cccn1	BRD-K86106744	0.731545	0.973282	0.852414
O=C(O)c1ccc2c(c1)OCO2	PIPERONYLIC ACID	0.88494	0.82008	0.85251
C[C@@H]1CN([C@@H](C)CO)C(=O)Cc2cc(ccc2O[C@@H]1CN(C)Cc1ccc(cc1)C(=O)Nc1ccccc1N)NS(=O)(=O)c1ccc(cc1)Cl	BRD-K25175377	0.707189	0.998032	0.85261
CC(C)c1cccc(c1NC(=O)Cc1cccs1)C(C)C	BRD-K87371790	0.792412	0.913677	0.853044
CCCC(C)C1(CC)C(=O)N=C([S-])NC1=O.[Na+]	THIOPENTAL SODIUM	0.82156	0.88468	0.85312
COc1ccc(cc1)CN(C)C[C@@H]1Oc2c(cccc2C(=O)N(C[C@@H]1C)[C@@H](C)CO)NC(=O)Nc1cccc2ccccc12	BRD-K39045884	0.70159	1.00509	0.85334
C[C@H]1CN([C@@H](C)CO)C(=O)c2cc(ccc2O[C@@H]1CN(C)C(=O)Nc1cccc2ccccc12)NC(=O)NC1CCCCC1	BRD-K03912675	0.727202	0.979512	0.853357
C[C@H]1CN([C@H](C)CO)C(=O)c2cc(ccc2O[C@H]1CN(C)Cc1ccc(c(c1)Cl)Cl)NC(=O)C1CCCCC1	BRD-K20733192	0.710353	0.996403	0.853378
c1ccc2c(c[nH]c2c1)-c1ccncc1	BRD-K23875128	0.853323	0.853994	0.853659
COCC#Cc1ccc2c(c1)O[C@@H](CN(C)C(=O)CN(C)C)[C@@H](C)CN([C@H](C)CO)S2(=O)=O	BRD-K95622024	0.703171	1.00435	0.853762
C[C@H]1CN([C@@H](C)CO)C(=O)c2cccc(c2O[C@@H]1CN(C)C(=O)Nc1ccc(cc1)C(F)(F)F)NC(=O)Nc1cccc2ccccc12	BRD-K80182550	0.854586	0.853003	0.853794
C[C@H]1CCCCO[C@H](CN(C)Cc2ccc(c(c2)Cl)Cl)[C@H](C)CN([C@H](C)CO)C(=O)c2cc(ccc2O1)NC(=O)C1CCCCC1	BRD-K81235778	0.718995	0.988622	0.853808
COc1ccc(cc1)C(=O)Nc1cccc(c1)CN1C(=O)[C@]2(O[C@H](CC(=O)N(CCO)Cc3ccccc3)[C@H]([C@@H]2C)[Si](C)(C)c2ccc(cc2)OC)c2ccccc21	BRD-K02062821	0.694824	1.01287	0.853845
CO[C@@H](CN(C)C(=O)C1CCOCC1)[C@@H](C)CN([C@H](C)CO)C(=O)Nc1ccc(cc1)C(F)(F)F	BRD-K13400061	0.79115	0.916923	0.854036
C[C@H]1CN([C@@H](C)CO)C(=O)Cc2cc(ccc2O[C@@H]1CN(C)C(=O)Nc1ccc(cc1)C(F)(F)F)NC(=O)Nc1cccc2ccccc12	BRD-K02406699	0.720814	0.987273	0.854043
COc1ccc(cc1)S(=O)(=O)N1C[C@@H](O)COC[C@@H]2O[C@H](CC[C@H]21)CC(=O)N[C@H]1CCN(C1)Cc1ccccc1	BRD-K79490177	1.00551	0.702805	0.854159
C[C@@H]1CN([C@H](C)CO)C(=O)c2cccc(c2O[C@@H]1CN(C)S(=O)(=O)c1ccc(cc1)F)NC(=O)Nc1ccc(cc1)C(F)(F)F	BRD-K04908022	0.850659	0.857841	0.85425
C[C@@H]1CN([C@H](C)CO)C(=O)c2cccc(c2O[C@H]1CN(C)Cc1ccc(cc1)C(F)(F)F)NC(=O)Nc1ccc2c(c1)OCO2	BRD-K95590651	0.871304	0.837235	0.854269
C[C@H]1CN([C@@H](C)CO)C(=O)Cc2cc(ccc2O[C@@H]1CN(C)CC1CCCCC1)NC(=O)CCCCCC(=O)Nc1ccccc1N	BRD-K24205443	0.819911	0.888819	0.854365
C[C@@H]1CCCCO[C@H](CN(C)C(=O)C2CCCCC2)[C@H](C)CN([C@@H](C)CO)C(=O)c2cc(ccc2O1)NS(=O)(=O)c1ccc(cc1)Cl	BRD-K03347415	0.708864	1.0009	0.85488
C1CO[C@H]2[C@H](CC[C@H]2N1)Cn1ccnc1	BRD-A05847684	0.696926	1.01354	0.855231
CC(O)(CC(=O)O)CC(=O)O	MEGLUTOL	0.85549	0.85509	0.85529
CO[C@@H]1CN(C)C(=O)c2ccc(cc2OC[C@@H](C)N(C[C@H]1C)C(=O)Nc1ccc(cc1)C(F)(F)F)NC(=O)C1CCOCC1	BRD-K68300789	0.856622	0.854122	0.855372
CC(=O)N1Cc2cc(nc(c2[C@H]1CCO)-c1cccc(c1)C1=CCCCC1)C(=O)NCc1cccc(c1)F	BRD-K85366443	0.865056	0.846079	0.855567
C[C@H]1CN([C@@H](C)CO)C(=O)c2cccc(c2O[C@@H]1CN(C)C(=O)Nc1ccc(cc1)C(F)(F)F)NC(=O)C1CCCCC1	BRD-K08346253	0.84335	0.867848	0.855599
Nc1ccc(S(=O)(=O)Nc2ccnn2-c2ccccc2)cc1	SULFAPHENAZOLE	0.89184	0.81942	0.85563
O=C1CCN(N1)c1ccccc1	BRD-K25650029	0.736315	0.975155	0.855735
C[C@H]1CN([C@H](C)CO)C(=O)Cc2cc(ccc2O[C@H]1CN(C)C(=O)Nc1c(noc1C)C)NS(=O)(=O)c1ccccc1	BRD-K11835794	0.744979	0.96708	0.85603
COc1ccc(C(C)C(=O)c2ccc(O)cc2O)cc1	ANGOLENSIN (R)	0.92447	0.78779	0.85613
C[C@@H]1CCCCO[C@H](CN(C)CC2CC2)[C@H](C)CN([C@@H](C)CO)C(=O)c2cc(ccc2O1)NC(=O)Nc1ccc(cc1)C(F)(F)F	BRD-K53368934	0.939928	0.772368	0.856148
Cc1ccc(cc1)S(=O)(=O)N[C@H]1CC[C@@H](CC(=O)NCc2ccc(c(c2)Cl)Cl)O[C@H]1CO	BRD-K26537925	0.962969	0.749723	0.856346
CC1=CC2(CO)C(=O)[C@]3(CO3)C1[C@H]1[C@]2(C)C=C(CO)C(=O)[C@@]21CO2	BRD-K84780690	0.854099	0.85898	0.85654
C[C@H]1CCCCO[C@@H](CN(C)C(=O)NC2CCCCC2)[C@@H](C)CN([C@@H](C)CO)C(=O)c2cc(ccc2O1)NC(=O)Nc1ccccc1	BRD-K35210537	0.711147	1.00199	0.856568
CC(=O)N(O)CCCCNC(=O)CCC(=O)N(O)CCCCCNC(=O)CCC(=O)N(O)CCCCCN	BRD-K99913029	0.846304	0.86718	0.856742
CCCCOc1ccc(CC(=O)NO)cc1	BUFEXAMAC	0.8648	0.8487	0.85675
C[C@@H]1CN([C@H](C)CO)C(=O)Cc2cc(ccc2O[C@H]1CN(C)Cc1ccccc1)NC(=O)Cn1cnnn1	BRD-K14465463	0.717088	0.997175	0.857132
C[C@H]1CN([C@@H](C)CO)S(=O)(=O)c2ccc(cc2O[C@@H]1CN(C)S(=O)(=O)c1ccccc1)Br	BRD-K55055960	0.70632	1.00795	0.857135
O=C1NN(C(=O)C=C1)c1ccccc1	BRD-K26944678	0.753997	0.960523	0.85726
CCC(C)C(C(=O)OCC[N+](C)(CC)CC)c1ccccc1.[Br-]	VALETHAMATE BROMIDE	0.86416	0.85076	0.85746
CCCCCCCCCCCCCCCC(=O)OCC=C(C)C=CC=C(C)C=CC1=C(C)CCCC1(C)C	RETINYL PALMITATE	0.91133	0.80408	0.857705
Nc1nc2ncc(=O)[nH]c2c(=O)[nH]1	XANTHOPTERIN	0.8784	0.83735	0.857875
COCCNC(=O)C[C@H]1CC[C@H]2[C@H](COc3ccc(cc3C(=O)N2C)NC(=O)Nc2cccc(c2)F)O1	BRD-K64746431	0.985024	0.730879	0.857952
C[C@H]1CN([C@@H](C)CO)C(=O)c2cc(ccc2O[C@@H]1CN(C)Cc1ccc(cc1)-c1ccccc1)NS(=O)(=O)c1ccc(cc1)Cl	BRD-K54244654	0.976649	0.73946	0.858054
COc1ccc(cc1)S(=O)(=O)Nc1ccc2c(c1)C(=O)N(C[C@@H](C)[C@H](CN(C)C(=O)Nc1ccc(cc1)C(F)(F)F)OCCCC[C@@H](C)O2)[C@H](C)CO	BRD-K82505374	0.861487	0.855606	0.858547
CC(CCC(=O)O)C1CCC2C3CCC4CC(O)CCC4(C)C3CC(O)C12C	DEOXYCHOLIC ACID	0.86595	0.85146	0.858705
CC(=O)NC(Cc1ccccc1)C(=O)O	AFALANINE	0.86512	0.8524	0.85876
CC(C)c1cccc(C(C)C)c1O	PROPOFOL	0.86025	0.85742	0.858835
COCCCNC(=O)[C@H]1[C@@H](N(Cc2cc(cc(c2)C(F)(F)F)C(F)(F)F)C(=O)c2ccccc21)c1ccc(cc1)CO	BRD-K26164526	0.738594	0.979814	0.859204
C[C@H]1CN([C@H](C)CO)C(=O)c2cccc(c2O[C@H]1CN(C)S(=O)(=O)c1ccc(cc1)Cl)NS(=O)(=O)C	BRD-K60735454	0.744188	0.974265	0.859227
C[C@@H]1CN([C@@H](C)CO)C(=O)c2cc(ccc2O[C@@H]1CN(C)Cc1ccc2c(c1)OCO2)NC(=O)CCCN(C)C	BRD-K31525071	0.704374	1.01411	0.859242
CC(C)NC(=O)N(C)C[C@@H]1Oc2c(cccc2C(=O)N(C[C@H]1C)[C@@H](C)CO)NS(=O)(=O)c1ccc(cc1)C	BRD-K36367277	0.685985	1.03267	0.859326
CCCCOCCOCCOCc1cc2c(cc1CCC)OCO2	PIPERONYL BUTOXIDE	0.86384	0.85485	0.859345
C[C@@H]1CN([C@@H](C)CO)C(=O)c2cc(cnc2O[C@@H]1CN(C)Cc1ccc(cc1)Oc1ccccc1)-c1cccnc1	BRD-K94600567	0.704466	1.01469	0.859576
CC(C)SC1=NNC(=O)NC1=O	BRD-K48751328	0.745348	0.973977	0.859662
C[C@@H]1CN([C@H](C)CO)C(=O)c2cc(ccc2O[C@H]1CN(C)S(=O)(=O)c1ccc(cc1)C)NS(=O)(=O)c1c(noc1C)C	BRD-K59008732	0.738141	0.981755	0.859948
Cc1ccc(cc1)S[C@@]1(CC(=O)N(Cc2cc(cc(c2)C(F)(F)F)C(F)(F)F)[C@@H]1c1ccc(cc1I)CO)C(=O)NCC(F)(F)F	BRD-K36031364	0.749788	0.970166	0.859977
CCN(CC)CCOc1ccc(C(=C(Cl)c2ccccc2)c2ccccc2)cc1.O=C(O)CC(O)(CC(=O)O)C(=O)O	CLOMIPHENE CITRATE	0.89522	0.82475	0.859985
COc1ccc(cc1)S(=O)(=O)Nc1ccc2c(c1)C(=O)N(C[C@H](C)[C@@H](CN(C)S(=O)(=O)c1cccs1)O2)[C@@H](C)CO	BRD-K98514899	0.792726	0.927292	0.860009
C[C@@H]1CCCCO[C@@H](CN(C)Cc2ccc(cc2)C(F)(F)F)[C@H](C)CN([C@@H](C)CO)C(=O)c2cc(ccc2O1)NC(=O)c1ccncc1	BRD-K64615396	0.849242	0.870955	0.860098
C[C@@H]1CN([C@H](C)CO)C(=O)c2cccc(c2O[C@H]1CN(C)C(=O)Nc1c(noc1C)C)NS(=O)(=O)c1ccccc1	BRD-K81008251	0.746004	0.974332	0.860168
C[C@H]1CN([C@H](C)CO)C(=O)c2c(c3ccccc3n2C)-c2ccccc2CO[C@@H]1CN(C)Cc1ccc2c(c1)OCCN2C	BRD-K97306904	0.787057	0.934055	0.860556
C[C@@H]1CCCCO[C@@H](CN(C)C(=O)CCC(F)(F)F)[C@H](C)CN([C@@H](C)CO)C(=O)c2cc(ccc2O1)NS(=O)(=O)c1cccs1	BRD-K76562122	0.832284	0.88884	0.860562
C[C@@H]1CN([C@H](C)CO)C(=O)c2cc(ccc2O[C@H]1CN(C)S(=O)(=O)c1cn(cn1)C)NC(=O)CCC(F)(F)F	BRD-K97786290	0.73383	0.98752	0.860675
COc1ccc(-n2nc(CCC(=O)N(C)O)cc2-c2ccc(Cl)cc2)cc1	TEPOXALIN	0.7164	1.0051	0.86075
Nc1nc(S)c2nc[nH]c2n1	TIOGUANINE	0.85646	0.86506	0.86076
Cn1cnc(c1)S(=O)(=O)N1C[C@@H](O)COC[C@@H]2O[C@H](CC[C@H]21)CC(=O)N1CCN(CC1)c1ccccc1	BRD-K94344546	0.722201	0.999376	0.860789
COc1ccc(C(C)=O)c(O)c1	PAEONOL	0.85962	0.86201	0.860815
Cc1ccc(cc1)S[C@@]1(CC(=O)N(Cc2ccccc2Cl)[C@@H]1c1ccc(cc1I)CO)C(=O)O	BRD-K55395125	0.754781	0.967097	0.860939
CCCCCCCC/C=C\CCCCCCCC(=O)N	BRD-K06644925	0.879746	0.842154	0.86095
Nc1ccc(cc1)Oc1ccccc1	BRD-K85539327	0.79177	0.930311	0.861041
c1ccc2c(c1)[nH]c1ncccc21	BRD-K49625310	0.784547	0.93757	0.861059
C[C@@H]1CN([C@H](C)CO)C(=O)Cc2cc(ccc2O[C@H]1CN(C)C(=O)Nc1c(noc1C)C)NC(=O)Cn1cnnn1	BRD-K99238152	0.760518	0.961614	0.861066
CCCN(C)C[C@H]1OCCCC[C@H](C)Oc2ccc(cc2C(=O)N(C[C@H]1C)[C@@H](C)CO)NC(=O)Nc1ccc(cc1)C(F)(F)F	BRD-K40853243	0.777356	0.944905	0.86113
CN1[C@@H]2CC[C@H](CC(=O)NCC(F)(F)F)O[C@@H]2COc2ccc(cc2C1=O)NC(=O)c1cccs1	BRD-K49531286	0.758319	0.963987	0.861153
COc1ccc2c3c(n(c2c1)C)[C@@H](CO)N(Cc1cc(cc(c1)OC)OC)C[C@]13CCN(CC1)C(=O)CN1CCOCC1	BRD-K27610786	1.00909	0.713483	0.861286
CC(C)c1cc2c(c(O)c1O)C1(C(=O)O)CCCC(C)(C)C1CC2	CARNOSIC ACID	0.85848	0.86416	0.86132
O=C([O-])c1ccccc1-c1c2cc(I)c(=O)c(I)c-2oc2c(I)c([O-])c(I)cc12.[Na+].[Na+]	ERYTHROSINE SODIUM	0.87393	0.84903	0.86148
OC(=O)C[C@H]1Oc2ccccc2NC1=O	BRD-A49481607	0.76797	0.95524	0.861605
COC1C(C(=O)O)OC(C)C(O)C1O.COC1OC(C(=O)O)C(O)C(O)C1O	"ALGINIC ACID [Mol Wt ~200,000; monomers shown]"	0.86153	0.8619	0.861715
C[N+](C)(C)CCCCCC[N+](C)(C)C.[Br-].[Br-]	HEXAMETHONIUM BROMIDE	0.84332	0.88013	0.861725
CC12CCC3C(CCC4CC(=O)CCC43C)C1CCC2=O	"5alpha-ANDROSTAN-3,17-DIONE"	0.86708	0.85686	0.86197
C[C@H]1CN([C@H](C)CO)C(=O)Cc2cc(ccc2O[C@H]1CN(C)Cc1ccc(cc1)Oc1ccccc1)NC(=O)Cc1ccccc1	BRD-K13652473	0.988568	0.735414	0.861991
N[C@@H](Cc1ccc(c(c1)O)O)C(=O)O	BRD-K34730807	0.858979	0.865012	0.861996
CC1=NCCN=C(C)C1N1CCOCC1	BRD-K43873782	0.751661	0.97239	0.862026
C[C@@H]1CCCCO[C@@H](CN(C)S(=O)(=O)c2ccc(cc2)Cl)[C@H](C)CN([C@H](C)CO)C(=O)c2cc(ccc2O1)NC(=O)Nc1c(noc1C)C	BRD-K19818442	0.945477	0.779705	0.862591
CC(C)(C)NCC(O)COc1ccccc1C1CCCC1.O=S(=O)(O)O	PENBUTOLOL SULFATE	0.81346	0.91198	0.86272
CN1C(=O)N(C)c2nc(n(c2C1=O)CCN1C(=O)CNC1=O)Cl	BRD-K78619811	0.742693	0.982901	0.862797
C[C@@H]1CN([C@H](C)CO)C(=O)c2cccc(c2O[C@H]1CN(C)S(=O)(=O)c1ccc(cc1)F)NC(=O)Nc1ccc(cc1)C(F)(F)F	BRD-K28065464	0.853399	0.872301	0.86285
C[C@H]1CN([C@@H](C)CO)C(=O)c2cc(ccc2O[C@H]1CN(C)Cc1ccc(cc1)C(=O)O)NC(=O)C1CC1	BRD-K43111300	0.756324	0.96952	0.862922
OC[C@H]1O[C@H](CC[C@H]1NC(=O)c1ccccn1)CC(=O)N1CCOCC1	BRD-K02117849	0.750011	0.975848	0.86293
OCCCC1=C[C@@H](N(Cc2cccc(c2)OC(F)(F)F)/C(=N\P(=O)(Oc2ccccc2)Oc2ccccc2)C1)c1ccc(cc1)CN1CCCC1	BRD-A76868975	0.867456	0.858746	0.863101
COC1=NC(=NC(=O)NS(=O)(=O)Nc2cccc3cccnc23)N=C(N1)OC	BRD-K36849234	0.785315	0.940983	0.863149
C[C@H]1CN([C@H](C)CO)C(=O)c2cc(cnc2O[C@H]1CN(C)C(=O)Cc1ccccn1)C#CC1CCCCC1	BRD-K22420960	0.749343	0.976957	0.86315
CC(=O)c1c(O)cc(O)cc1O	PHLORACETOPHENONE	0.86151	0.8651	0.863305
CCCCCCCCCCCCCCCC(=O)OC1C(SC)OC(C(NC(=O)C2CC(CCC)CN2C)C(C)Cl)C(O)C1O.Cl	CLINDAMYCIN PALMITATE HYDROCHLORIDE	0.82923	0.89745	0.86334
O[C@H]1COC[C@@H]2O[C@H](CC[C@H]2N(C1)C(=O)Nc1ccc(cc1)C(F)(F)F)CC(=O)NCCc1ccncc1	BRD-K00556640	0.860189	0.866745	0.863467
C[C@H]1CN([C@H](C)CO)C(=O)c2cccc(c2O[C@@H]1CN(C)S(=O)(=O)c1ccc(cc1)C)NC(=O)Nc1ccc(cc1)C(F)(F)F	BRD-K50992486	0.888495	0.838609	0.863552
CN1CCCCC1c1ccc(-c2cccnc2)nc1.Cl	ANABASAMINE HYDROCHLORIDE	0.84975	0.87738	0.863565
Clc1ccc2c(c1)C(=O)CCCN2	BRD-K96716867	0.796389	0.930764	0.863576
CC(C)NCC(O)c1ccc2ccccc2c1.Cl	PRONETALOL HYDROCHLORIDE	0.87444	0.85274	0.86359
C[C@@H]1CCCCO[C@H](CN(C)C(=O)Nc2ccc(cc2)C(F)(F)F)[C@H](C)CN([C@@H](C)CO)C(=O)c2cc(ccc2O1)NS(=O)(=O)c1cn(cn1)C	BRD-K77067044	0.883394	0.844002	0.863698
CC(O)C(=O)[O-].[Na+]	SODIUM LACTATE	0.87186	0.85603	0.863945
C[C@H]1CN([C@H](C)CO)C(=O)c2cccc(c2O[C@H]1CN(C)Cc1ccc(cc1)C(F)(F)F)NC(=O)NC1CCCCC1	BRD-K04289865	0.768662	0.959253	0.863957
C[C@@H]1CN([C@H](C)CO)C(=O)c2cccc(c2O[C@@H]1CN(C)S(=O)(=O)C)NC(=O)Nc1ccc(cc1)C(F)(F)F	BRD-K14113589	0.785423	0.94283	0.864126
CCC1OC(=O)CC(O)C(C)C(OC2OC(C)C(O)C(N(C)C)C2O)C(CCN2CC(C)CC(C)C2)CC(C)C(=O)C=CC(C)=CC1COC1OC(C)C(O)C(OC)C1OC	TILMICOSIN	0.82465	0.90367	0.86416
CC(=C)[C@H]1CN[C@@H]([C@@H]1CC(=O)O)C(=O)O	BRD-A34245668	0.78157	0.946856	0.864213
Nc1ncnc2n(cnc12)CCO	BRD-K57532686	0.730683	0.9978	0.864242
C[C@@H]1CN([C@H](C)CO)C(=O)c2cccc(c2O[C@H]1CN(C)C(=O)Nc1ccc(cc1)C(F)(F)F)NC(=O)Nc1cccc2ccccc12	BRD-K55797761	0.876571	0.8525	0.864536
C[C@@H]1CN([C@H](C)CO)C(=O)c2cccc(c2O[C@@H]1CN(C)C(=O)Nc1ccccc1)NC(=O)Nc1ccc(cc1)C(F)(F)F	BRD-K98137479	0.8637	0.865478	0.864589
CC12CCC3C(CCC45OC4C(O)=C(C#N)CC35C)C1CCC2O	TRILOSTANE	0.87289	0.8564	0.864645
C[C@H]1CN([C@H](C)CO)C(=O)c2cccc(c2O[C@H]1CN(C)Cc1ccccc1)NS(=O)(=O)c1c(noc1C)C	BRD-K32593674	0.725342	1.00479	0.865067
C[C@@H]1CCCCO[C@@H](CN(C)Cc2ccc(cc2)C(=O)O)[C@H](C)CN([C@@H](C)CO)C(=O)c2cc(ccc2O1)NC(=O)Nc1ccc(cc1)C(F)(F)F	BRD-K73431244	0.778539	0.952317	0.865428
CN([NH2+][O-])C(=O)N[C@H]1[C@@H](O)O[C@H](CO)[C@@H](O)[C@@H]1O	BRD-K34411947	0.875491	0.855382	0.865436
C[C@H]1CN([C@H](C)CO)C(=O)Cc2cc(ccc2O[C@H]1CN(C)Cc1ccc(cc1)Oc1ccccc1)NS(=O)(=O)c1cccs1	BRD-K39616349	0.86684	0.864103	0.865472
CC(C)c1onc(c1COc1ccc(c(c1)Cl)/C=C/c1cccc(c1)C(=O)O)-c1c(cccc1Cl)Cl	BRD-K88186167	0.861819	0.869406	0.865612
C[C@H]1CN([C@@H](C)CO)C(=O)c2cccc(c2O[C@@H]1CN(C)C(=O)Nc1ccc(cc1)C(F)(F)F)NS(=O)(=O)c1ccc(cc1)Cl	BRD-K16824007	0.787356	0.943904	0.86563
CC(=O)OC1CCC2(C)C(=CCC3C2CCC2(C)C(C(C)CCCC(C)C)CCC32)C1	CHOLESTERYL ACETATE	0.89147	0.84006	0.865765
COc1cccc(c1)S(=O)(=O)N[C@@H]1C=C[C@H](CC(=O)NC2CCC2)O[C@@H]1CO	BRD-K92585678	0.7397	0.99195	0.865825
CCCCC1C(=O)N(c2ccccc2)N(c2ccc(O)cc2)C1=O	OXYPHENBUTAZONE	0.85675	0.87503	0.86589
CC(=O)Nc1ccc(S(=O)(=O)Nc2onc(C)c2C)cc1	SULFISOXAZOLE ACETYL	0.80825	0.92353	0.86589
CN1NC=C2C(=O)C=CC=C12	BRD-K10923481	0.970321	0.762097	0.866209
Cc1nnsc1-c1onc(c1C(=O)N)C	BRD-K29536839	0.859818	0.87265	0.866234
CC(C)C(=O)Nc1ccc([N+](=O)[O-])c(C(F)(F)F)c1	FLUTAMIDE	0.86816	0.86432	0.86624
N=C(N)NS(=O)(=O)c1ccc(N)cc1	SULFAGUANIDINE	0.86491	0.86829	0.8666
OC[C@H]1O[C@@H]([C@@H](O)[C@@H]1O)N1C=CC(=O)NC1=S	BRD-A91153054	0.864125	0.869157	0.866641
COC(=O)c1c(C)cc(OC(=O)c2c(C)cc(O)c(C=O)c2O)c(C)c1O	ATRANORIN	0.83137	0.90195	0.86666
COc1ccccc1OC[C@@H](O)CO	BRD-A90515964	0.752796	0.98085	0.866823
C[C@H]1CCCCO[C@H](CN(C)CC2CCCCC2)[C@H](C)CN([C@H](C)CO)C(=O)c2cc(ccc2O1)NS(=O)(=O)c1cccs1	BRD-K63230271	1.00451	0.729348	0.866928
CC(C)NC(=O)[C@H]1[C@@H](N(Cc2cc(cc(c2)C(F)(F)F)F)C(=O)c2ccccc21)c1ccc(cc1)CO	BRD-K97032442	0.746012	0.987915	0.866963
Cl.NCCCC(N)(C(=O)O)C(F)F.O	EFLORNITHINE HYDROCHLORIDE HYDRATE	0.89372	0.84038	0.86705
CC12CCC3C(CC=C4CC(O)CCC43C)C1CCC2=O	PRASTERONE	0.87891	0.85546	0.867185
C[C@H]1CCCCO[C@H](CN(C)Cc2ccc(c(c2)Cl)Cl)[C@@H](C)CN([C@H](C)CO)C(=O)c2cc(ccc2O1)NS(=O)(=O)c1cn(cn1)C	BRD-K01542493	0.734707	0.999752	0.86723
Cl.N=C(N)NCCCC(N)C(=O)O	ARGININE HYDROCHLORIDE	0.87267	0.86208	0.867375
C[C@H]1CN([C@H](C)CO)C(=O)Cc2cc(ccc2O[C@H]1CN(C)C(=O)Nc1ccc2c(c1)OCO2)NS(=O)(=O)c1c(noc1C)C	BRD-K04328067	0.74771	0.987047	0.867379
C[C@H]1CN([C@@H](C)CO)C(=O)c2cccc(c2O[C@@H]1CN(C)Cc1ccc(cc1)-c1ccccc1)NC(=O)CCCCCC(=O)Nc1ccccc1N	BRD-K70077558	0.749604	0.985304	0.867454
C[C@H]1CN([C@@H](C)CO)C(=O)Cc2cc(ccc2O[C@H]1CN(C)Cc1ccc(c(c1)Cl)Cl)NC(=O)Nc1c(noc1C)C	BRD-K76156096	0.744323	0.990667	0.867495
C[C@H]1CCCCO[C@H](CN(C)C(=O)Nc2ccc(cc2)C(F)(F)F)[C@@H](C)CN([C@H](C)CO)C(=O)c2cc(ccc2O1)NS(=O)(=O)c1cn(cn1)C	BRD-K94778195	0.853015	0.882017	0.867516
COc1ccc(cc1)S(=O)(=O)N(C)C[C@H]1Oc2ccc(cc2CC(=O)N(C[C@@H]1C)[C@@H](C)CO)NC(=O)C1CC1	BRD-K52206244	0.749611	0.985492	0.867551
C[C@@H]1CCCCO[C@H](CN(C)C(=O)Nc2cccc3ccccc23)[C@H](C)CN([C@@H](C)CO)C(=O)c2cc(ccc2O1)NC(=O)Nc1ccc(cc1)C(F)(F)F	BRD-K37181350	0.757536	0.978015	0.867775
C[C@@H]1CN([C@H](C)CO)C(=O)c2cccc(c2O[C@@H]1CN(C)S(=O)(=O)c1ccc(cc1)Cl)NC(=O)Nc1ccc(cc1)C(F)(F)F	BRD-K85631330	0.874554	0.861136	0.867845
C[C@H]1CCCCO[C@H](CN(C)CC2CCCCC2)[C@@H](C)CN([C@@H](C)CO)C(=O)c2cc(ccc2O1)NC(=O)Nc1ccc2c(c1)OCO2	BRD-K33921411	0.964262	0.771571	0.867916
COC(=O)c1ccc(c(c1)/C=N/N(CCO)C1=NS(=O)(=O)c2ccccc21)O	BRD-K90170704	0.852063	0.883782	0.867923
CN[C@H]1CC[C@@H](c2ccc(c(c2)Cl)Cl)c2ccccc21	BRD-K82036761	0.883526	0.852893	0.868209
C[C@H]1CN([C@@H](C)CO)C(=O)c2cccc(c2O[C@@H]1CN(C)Cc1ccc(cc1)C(F)(F)F)NC(=O)Nc1ccc2c(c1)OCO2	BRD-K70094412	0.871738	0.864871	0.868304
COC(=O)Nc1nc2ccc(S(=O)c3ccccc3)cc2[nH]1	OXFENDAZOLE	0.84428	0.89236	0.86832
NC(=O)C1CCN(CC1)c1ocnc1C#N	BRD-K20532498	0.764093	0.973789	0.868941
C[C@H]1CN([C@H](C)CO)C(=O)c2cc(cnc2O[C@H]1CN(C)S(=O)(=O)c1cccc(c1)F)C#Cc1ccccc1	BRD-K89138639	0.713777	1.02415	0.868962
C[C@H]1CN([C@H](C)CO)C(=O)c2cccc(c2O[C@@H]1CN(C)Cc1ccc(cc1)C(F)(F)F)NC(=O)Nc1ccc(cc1)F	BRD-K68693551	0.892768	0.845355	0.869062
COc1cccc(c1)-c1ccc(cc1)[C@@H](Oc1cc(nc(n1)N)-c1ccc(cc1)C[C@H](N)C(=O)O)C(F)(F)F	BRD-K32101625	0.85444	0.883742	0.869091
COc1ccc(cc1)[Si](C)(C)[C@@H]1[C@@H](C)[C@@]2(O[C@H]1CC(=O)N(CCO)Cc1ccccc1)C(=O)N(Cc1ccc(cc1)N1CCC1=O)c1ccccc12	BRD-K59694769	0.726936	1.01155	0.869241
C[C@@H]1CN([C@H](C)CO)C(=O)c2cc(ccc2O[C@H]1CN(C)Cc1ccc(cc1)-c1ccccc1)NC(=O)CCC(F)(F)F	BRD-K27544934	0.991126	0.747538	0.869332
C[C@H]1CN([C@@H](C)CO)C(=O)c2cccc(c2O[C@H]1CN(C)S(=O)(=O)c1ccc(cc1)Cl)NC(=O)Nc1ccc(cc1)C(F)(F)F	BRD-K93159463	0.873879	0.864865	0.869372
CC(=O)OC1CC23CC24CCC(OC2OCC(O)C(O)C2O)C(C)(C)C4CCC3C2(C)CC3OC4(CC(C)C3C12C)OC(O)C1(C)OC41	ACTEIN	0.88842	0.8505	0.86946
Cn1ccnc1CN1CCC[C@]2(CCNC2=O)C1	BRD-A78961309	0.975259	0.763877	0.869568
Cc1cc(O)cc(O)c1C(=O)O	ORSELLINIC ACID	0.90343	0.83645	0.86994
COc1ccc(cc1)NC(=O)Nc1cccc2c1O[C@@H](CN(C)C(=O)Nc1ccc(cc1)C(F)(F)F)[C@H](C)CN([C@@H](C)CO)C2=O	BRD-K08018568	0.808747	0.931501	0.870124
COc1ccc2c3c(n(c2c1)C)[C@@H](CO)N(C[C@]13CN(C1)C(=O)Nc1cccc(c1)F)C(=O)CN1CCOCC1	BRD-K38082927	0.774207	0.966141	0.870174
CC1=C2C(=COC(C)C2C)C(O)=C(C(=O)O)C1=O	CITRININ	0.87926	0.86113	0.870195
CO[C@@H](CN(C)S(=O)(=O)c1cn(cn1)C)[C@@H](C)CN([C@@H](C)CO)C(=O)Nc1ccc(cc1)C(F)(F)F	BRD-K53272350	0.840171	0.900431	0.870301
C[C@@H]1CN([C@@H](C)CO)C(=O)c2cccc(c2O[C@H]1CN(C)Cc1ccc(cc1)C(F)(F)F)NC(=O)Nc1ccc2c(c1)OCO2	BRD-K89788504	0.89415	0.846533	0.870341
NC(CC(=O)N1CCn2c(nnc2C(F)(F)F)C1)Cc1cc(F)c(F)cc1F.O.O=P(O)(O)O	SITAGLIPTIN PHOSPHATE	0.90785	0.83288	0.870365
CC1=CC(C)(C)N(C(=O)Nc2ccc(cc2)C)c2ccccc21	BRD-K23687319	0.763675	0.977119	0.870397
CC(C)NC(=O)Nc1ccc2c(c1)C(=O)N(C[C@@H](C)[C@H](CN(C)C(=O)Nc1ccc(cc1)F)OCCCC[C@H](C)O2)[C@@H](C)CO	BRD-K11226492	0.995591	0.745388	0.870489
Cn1nnnc1SCC(=O)Nc1ncccn1	BRD-K47972810	0.737219	1.00417	0.870694
COc1cccc(c1)NC(=S)NN	BRD-K50064492	0.80181	0.939689	0.870749
CC(=O)O[C@]1(CN2CCC1CC2)C#N	BRD-A73987020	0.871082	0.870746	0.870914
C[C@@H]1CCCCO[C@H](CN(C)CC2CC2)[C@H](C)CN([C@@H](C)CO)C(=O)c2cc(ccc2O1)NC(=O)C1CCCCC1	BRD-K68341353	0.881469	0.860745	0.871107
Cc1ccc(cc1)S(=O)(=O)N[C@@H]1CC[C@H](CC(=O)N2CCC(CC2)Cc2ccccc2)O[C@@H]1CO	BRD-K24196741	0.763001	0.979273	0.871137
C[C@@H]1CN([C@H](C)CO)C(=O)c2cc(ccc2O[C@H]1CN(C)Cc1ccncc1)NC(=O)Cn1cnnn1	BRD-K16401723	0.766948	0.976014	0.871481
C[C@H]1CN([C@H](C)CO)C(=O)c2cc(ccc2O[C@H]1CN(C)Cc1ccc(cc1)-c1ccccc1)NC(=O)Nc1c(noc1C)C	BRD-K73218208	0.790744	0.952302	0.871523
C[C@H]1CN([C@@H](C)CO)C(=O)c2cccc(c2O[C@H]1CN(C)C(=O)Nc1ccc2c(c1)OCO2)NC(=O)Nc1ccc(cc1)C(F)(F)F	BRD-K36341012	0.876493	0.866647	0.87157
C[C@H]1CCCCO[C@H](CN(C)Cc2ccccc2)[C@H](C)CN([C@H](C)CO)C(=O)c2cc(ccc2O1)NC(=O)C1CCCCC1	BRD-K56074278	0.756038	0.987224	0.871631
COc1ccc(cc1)NC(=O)N(C)C[C@H]1Oc2ccc(cc2CC(=O)N(C[C@@H]1C)[C@H](C)CO)NC(=O)C1CC1	BRD-K66942147	0.747937	0.995355	0.871646
NCC1(CC(=O)O)CCCCC1	GABAPENTIN	0.87414	0.86975	0.871945
OCCNC(=S)Nc1ccccc1	BRD-K81117311	0.745148	0.999316	0.872232
C[C@@H]1CC[C@@]2(OC1)O[C@H]1C[C@H]3[C@H]4CC=C5C[C@H](CC[C@]5(C)[C@@H]4CC[C@]3(C)[C@H]1[C@@H]2C)O[C@@H]1O[C@H](CO)[C@@H](O[C@@H]2O[C@@H](C)[C@H](O)[C@@H](O)[C@H]2O[C@@H]2O[C@@H](C)[C@H](O)[C@@H](O)[C@H]2O)[C@H](O)[C@H]1O	BRD-A56819418	0.820239	0.92436	0.8723
CO[C@H](CN(C)S(=O)(=O)c1cn(cn1)C)[C@H](C)CN([C@@H](C)CO)C(=O)Nc1ccc(cc1)C(F)(F)F	BRD-K82155738	0.894672	0.850252	0.872462
CCCCC(=O)OC1CCC2C3CCc4cc(O)ccc4C3CCC12C	ESTRADIOL VALERATE	0.8589	0.88613	0.872515
COc1ccc(cc1)CN(C)C[C@@H]1Oc2c(cccc2C(=O)N(C[C@H]1C)[C@H](C)CO)NC(=O)Nc1ccc(cc1)C(F)(F)F	BRD-K13751368	0.8626	0.882542	0.872571
C[C@H]1CN([C@@H](C)CO)C(=O)c2cccc(c2O[C@@H]1CN(C)C(=O)Nc1c(noc1C)C)NC(=O)Nc1ccc(cc1)C(F)(F)F	BRD-K06292481	0.776697	0.968551	0.872624
CCCC1CC(C(=O)NC(C(C)O)C2OC(SC)C(O)C(O)C2O)N(C)C1.Cl	LINCOMYCIN HYDROCHLORIDE	0.84503	0.90023	0.87263
COc1ccc(cc1)NC(=O)Nc1ccc2c(c1)C(=O)N(C[C@@H](C)[C@@H](CN(C)Cc1ccc(c(c1)Cl)Cl)OCCCC[C@H](C)O2)[C@H](C)CO	BRD-K65402649	0.857243	0.888176	0.87271
COCCOC(=O)N1C(=O)[C@@]2([C@H]([C@H]3N([C@@H]([C@@H](OC3=O)c3ccccc3)c3ccccc3)[C@H]2c2ccc(cc2)O)C(=O)N2CCN(CC2)c2ncccn2)c2cc(ccc21)C#CC1=CCCCC1	BRD-K03444538	0.715383	1.03015	0.872767
OS(=O)(=O)CCN1C(=S)S/C(=C\c2cn(nc2-c2ccc(cc2)OCc2ccccc2)-c2ccccc2)C1=O	BRD-K95253417	0.814153	0.931929	0.873041
CC(C)NC(=O)N(C)C[C@@H]1Oc2ccc(cc2C(=O)N(C[C@@H]1C)[C@H](C)CO)NS(=O)(=O)c1ccccc1	BRD-K63979838	0.740571	1.0058	0.873184
O=C1NCC2(CNC2)O1	BRD-K12479538	0.755455	0.990923	0.873189
CC1(C)CCCC2(C)C1CCC1(C)OC(=O)CC12	SCLAREOLIDE	0.86047	0.88616	0.873315
CNCCCC12CCC(c3ccccc31)c1ccccc12.Cl	MAPROTILINE HYDROCHLORIDE	0.86675	0.88047	0.87361
CN(C)CCCNC(=O)C[C@H]1O[C@@H](CO)[C@@H](NC(=O)Cc2cccnc2)C=C1	BRD-K63920153	0.746691	1.00088	0.873788
C[C@H]1CCCCO[C@@H](CN(C)Cc2ccc(cc2)C(=O)O)[C@@H](C)CN([C@H](C)CO)C(=O)c2cc(ccc2O1)NC(=O)Nc1ccc(cc1)C(F)(F)F	BRD-K03439427	0.811528	0.936094	0.873811
Nn1c(nnc1Cn1ccnc1)Cn1ccnc1	BRD-K19714795	0.771377	0.976549	0.873963
CC(C)CNC(=O)[C@]1(CC(=O)N(Cc2cc(cc(c2)C(F)(F)F)C(F)(F)F)[C@@H]1c1ccc(cc1I)CO)Sc1ccc(cc1)C	BRD-K55407707	0.763063	0.985027	0.874045
COP(=O)(OC)C(O)C(Cl)(Cl)Cl	TRICHLORFON	0.84227	0.90589	0.87408
Cc1cc(c(cc1Cl)C)SCc1ccc(cc1)F	BRD-K94768053	0.871308	0.877002	0.874155
Cc1nc2ccccn2c(=O)c1CCN1CCC(C(=O)c2ccc(F)cc2)CC1	PIRENPERONE	0.89586	0.85266	0.87426
C[C@H]1CN([C@H](C)CO)C(=O)c2cccc(c2O[C@H]1CN(C)S(=O)(=O)c1cn(cn1)C)NC(=O)C1CCOCC1	BRD-K52146402	0.959712	0.788866	0.874289
NC(=O)NCC#Cc1ccc2c(c1)[C@]1([C@H]([C@H]3N([C@@H]([C@@H](OC3=O)c3ccccc3)c3ccccc3)[C@H]1c1ccccc1OCCO)C(=O)O)C(=O)N2	BRD-K52300726	0.756121	0.992607	0.874364
COc1cc(NS(=O)(=O)c2ccc(N)cc2)ncn1	SULFAMONOMETHOXINE	0.88231	0.86642	0.874365
N#Cc1nn(-c2c(Cl)cc(C(F)(F)F)cc2Cl)c(N)c1S(=O)C(F)(F)F	FIPRONIL	0.74333	1.0061	0.874715
COc1ccc(cc1)CN(C)C[C@@H]1OCCCC[C@@H](C)Oc2ccc(cc2C(=O)N(C[C@@H]1C)[C@H](C)CO)NS(=O)(=O)c1c(noc1C)C	BRD-K95156561	0.753363	0.996471	0.874917
CN(C)CCCN1c2ccccc2CCc2ccc(Cl)cc21.Cl	CLOMIPRAMINE HYDROCHLORIDE	0.92453	0.82571	0.87512
Cl.N#Cc1ccc2[nH]cc(CCCCN3CCN(c4ccc5oc(C(N)=O)cc5c4)CC3)c2c1	VILAZODONE HYDROCHLORIDE	0.87455	0.8757	0.875125
COc1oc(c(c1S(=O)(=O)/C=C/c1ccccc1)-c1ccc(cc1)Cl)C(=O)NC1CCCCC1	BRD-K18952026	0.733146	1.01716	0.875154
C[C@@H]1CCCCO[C@@H](CN(C)C(=O)Nc2ccccc2)[C@@H](C)CN([C@H](C)CO)C(=O)c2cc(ccc2O1)NS(=O)(=O)c1cccs1	BRD-K46512467	0.742219	1.00814	0.875178
C[C@@H]1CN([C@@H](C)CO)C(=O)Cc2cc(ccc2O[C@@H]1CN(C)C)NS(=O)(=O)C	BRD-K74191364	0.787823	0.962799	0.875311
COc1cc2c(cc1OC)Cc1cc(OC)c(OC)cc1Cc1cc(OC)c(OC)cc1C2	CYCLOVERATRYLENE	0.84154	0.90912	0.87533
C[C@@H]1CCCCO[C@@H](CN(C)C(=O)Nc2cccc3ccccc23)[C@H](C)CN([C@@H](C)CO)C(=O)c2cc(ccc2O1)NC(=O)Nc1cccc2ccccc12	BRD-K75067982	0.866421	0.88435	0.875386
CC(C)c1ccc2c(c1)[C@H](O)[C@H](N)CCO2	BRD-A99454881	0.742942	1.00826	0.875601
C/C=C/C1=C(N2[C@H](SC1)[C@H](NC(=O)[C@H](N)c1ccc(cc1)O)C2=O)C(=O)O	BRD-K24871708	0.748211	1.00311	0.875661
C[C@@H]1CN([C@H](C)CO)C(=O)c2cc(ccc2O[C@@H]1CN(C)Cc1ccc(cc1)C(F)(F)F)NC(=O)Nc1ccccc1	BRD-K69347381	0.795124	0.95647	0.875797
C[C@H]1CCCCO[C@H](CN(C)Cc2ccccc2)[C@H](C)CN([C@@H](C)CO)C(=O)c2cc(ccc2O1)NC(=O)c1ccccc1	BRD-K39118972	0.774365	0.977538	0.875952
CC(C)NC(=O)N(C)C[C@H]1Oc2c(cccc2C(=O)N(C[C@@H]1C)[C@H](C)CO)NS(=O)(=O)c1ccc(cc1)F	BRD-K28350415	0.802526	0.949607	0.876067
COC(=O)C[C@@H]1CC[C@H]2[C@@H](COC[C@H](O)CN2S(=O)(=O)c2ccccc2C)O1	BRD-K10770673	0.791241	0.961023	0.876132
COC(=O)CC1C2(C)CC34OC5(C)OC6(C7C(=C(O)C(C)C)C(=O)OC(c8ccoc8)C7(C)C(OC(C)=O)C(OC(C)=O)C6(O5)C13C)C(OC(C)=O)C4(O)C2OC(=O)C(C)C	BUSSEIN	0.87749	0.87483	0.87616
C[C@@H]1CN([C@H](C)CO)C(=O)Cc2cc(ccc2O[C@@H]1CN(C)Cc1ccncc1)NS(=O)(=O)c1ccc(cc1)C	BRD-K93115715	0.993916	0.758757	0.876336
CC(C)(C)OC(=O)N1CC2(CNC(=O)O2)C1	BRD-K73129717	0.781254	0.971541	0.876398
Cc1cc(OC(=O)c2c(C)cc(O)cc2O)cc(O)c1C(=O)O	LECANORIC ACID	0.84059	0.91243	0.87651
CC(=CCC[C@@]1(C)Oc2c(c3c(c(c2C=C1)O)C(=O)[C@H]1C[C@@H]2C[C@H]4C(C)(C)O[C@](C/C=C(/C)C(=O)O)([C@@H]2O)[C@@]14O3)CC=C(C)C)C	BRD-K01825016	0.843331	0.910015	0.876673
C[C@@H]1CN([C@@H](C)CO)C(=O)c2cc(cnc2O[C@H]1CN(C)C(=O)c1cnccn1)C#CCC1CCCC1	BRD-K49669351	0.753916	0.999505	0.876711
C[C@@H]1[C@H](O)CC[C@@]2(C)[C@H]1CC[C@@]1(C)[C@@H]2[C@H](O)C[C@H]2/C(=C(/CCC=C(C)C)C(=O)O)[C@H](C[C@@]21C)OC(=O)C	BRD-A06935312	0.933584	0.819965	0.876774
CC(=O)NS(=O)(=O)c1ccc(NC(=O)c2ccccc2C(=O)O)cc1	PHTHALYLSULFACETAMIDE	0.87236	0.88121	0.876785
CO[C@H](CN(C)S(=O)(=O)c1cn(cn1)C)[C@H](C)CN([C@H](C)CO)C(=O)Nc1ccc(cc1)C(F)(F)F	BRD-K06457057	0.893573	0.860433	0.877003
COc1ccc(cc1)S(=O)(=O)Nc1ccc2c(c1)C(=O)N(C[C@H](C)[C@@H](CN(C)Cc1ccccc1)OCCCC[C@@H](C)O2)[C@H](C)CO	BRD-K62318103	0.791704	0.962412	0.877058
C[C@@H]1CN([C@H](C)CO)C(=O)c2cc(ccc2O[C@@H]1CN(C)Cc1ccc(cc1)-c1ccccc1)NC(=O)CCC(F)(F)F	BRD-K39996307	0.80124	0.952967	0.877103
CC1CC2C3CCC4=CC(=O)C=CC4(C)C3(Cl)C(O)CC2(C)C1(OC(=O)c1ccco1)C(=O)CCl	MOMETASONE FUROATE	0.87567	0.8786	0.877135
OC[C@H]1O[C@H](S[Au])[C@H](O)[C@@H](O)[C@@H]1O	BRD-K00003601	0.91009	0.844287	0.877189
C[C@H](O)C#Cc1ccc2c(c1)O[C@@H](CN(C)C(=O)C1CCCCC1)[C@H](C)CN([C@H](C)CO)S2(=O)=O	BRD-K00055412	0.774532	0.98017	0.877351
NNCCc1ccccc1.O=S(=O)(O)O	PHENELZINE SULFATE	0.88638	0.86849	0.877435
O[C@@H]1COC[C@H]2O[C@H](CC[C@@H]2N(C1)C(=O)Nc1cccc(c1)Cl)CC(=O)NCCCN1CCOCC1	BRD-K17245257	0.919059	0.835842	0.87745
Cc1ccc(C(=CCN2CCCC2)c2ccccn2)cc1.Cl	TRIPROLIDINE HYDROCHLORIDE	0.92599	0.8292	0.877595
S=C1Nc2ccccc2S1	BRD-K55160477	0.875203	0.880009	0.877606
C[C@@H]1CN([C@H](C)CO)C(=O)Cc2cc(ccc2O[C@H]1CN(C)S(=O)(=O)C)NS(=O)(=O)c1cn(cn1)C	BRD-K82809822	0.756995	0.998222	0.877609
CN(C(=O)CN(CCO)CC(=O)N(C)C(C)(C)Cc1ccccc1)C(C)(C)Cc1ccccc1	OXETHAZAINE	0.96617	0.78914	0.877655
Nc1ccccc1C(=O)CC(N)C(=O)O	KYNURENINE	0.86407	0.89138	0.877725
C[C@@H]1CN([C@H](C)CO)C(=O)c2cccc(c2O[C@H]1CN(C)C(=O)Nc1ccccc1)NC(=O)Nc1ccc(cc1)C(F)(F)F	BRD-K86885893	0.861963	0.893505	0.877734
COc1cccc(-c2cc(=O)c3cc(OC)ccc3o2)c1	"6,3'-DIMETHOXYFLAVONE"	0.84652	0.90901	0.877765
COc1ccccc1CCCCN	BRD-K47121555	0.776498	0.979074	0.877786
N[C@@H]1CCCN(C1)c1c(cnc2[nH]cc(c12)NC(=O)C1CC1)Br	BRD-K00003112	0.78742	0.968155	0.877788
COc1ccc(c(c1)[C@@H](O)CNC(=O)CN)OC	BRD-A79981887	0.860731	0.894861	0.877796
C[C@@H]1CN([C@@H](C)CO)C(=O)Cc2cc(ccc2O[C@@H]1CN(C)S(=O)(=O)c1ccc(cc1)F)NS(=O)(=O)c1ccccc1	BRD-K04529596	0.759767	0.99586	0.877814
OC[C@H]1O[C@@H](CC[C@@H]1NC(=O)C1CCOCC1)CCn1cc(nn1)C1(O)CCCC1	BRD-K67120755	0.785032	0.970609	0.877821
C[C@@H]1CN([C@H](C)CO)C(=O)c2cccc(c2O[C@@H]1CN(C)C(=O)Nc1ccc(cc1)C(F)(F)F)NC(=O)NC1CCCCC1	BRD-K96510191	0.876937	0.878791	0.877864
Oc1cccc(c1O)O	BRD-K90301781	0.868308	0.887463	0.877886
O=C1c2c(O)cccc2C(C2OC(CO)C(O)C(O)C2O)c2cc(CO)cc(O)c21	ALOIN	0.88287	0.87331	0.87809
COc1ccc(cc1)S(=O)(=O)Nc1ccc2c(c1)C(=O)N(C[C@@H](C)[C@H](CN(C)Cc1ccc(cc1)C(F)(F)F)OCCCC[C@@H](C)O2)[C@H](C)CO	BRD-K02689416	0.709867	1.04653	0.878197
CCC=CCC1=C(C)CCC1=O	JASMONE	0.85327	0.9034	0.878335
CC(=O)OC1(C(C)=O)CCC2C3CC(C)C4=CC(=O)CCC4(C)C3CCC21C	MEDROXYPROGESTERONE ACETATE	0.94415	0.81274	0.878445
O[C@H]1COC[C@H]2O[C@H](CC[C@@H]2N(C1)C(=O)Nc1ccc(cc1)Cl)CC(=O)NC1Cc2ccccc2C1	BRD-K94053023	0.884578	0.872315	0.878447
Cn1cnc(c1)S(=O)(=O)N1C[C@@H](O)COC[C@H]2O[C@@H](CC[C@@H]21)CC(=O)NC1Cc2ccccc2C1	BRD-K68246080	0.91384	0.843066	0.878453
CC(C)C[C@H](NC(=O)CNC(=O)c1cc(ccc1Cl)Cl)[B]1OC(=O)C[C@@](CC(=O)O)(O1)C(=O)O	BRD-A66419424	0.942113	0.81492	0.878517
CCC(C=CC(C)C1CCC2C3CCC4=CC(=O)CCC4(C)C3CCC12C)C(C)C	"STIGMASTA-4,22-DIEN-3-ONE"	0.88458	0.87254	0.87856
Cc1cc(c2[nH]c3ccccc3c2n1)C	BRD-K36893510	0.967926	0.789389	0.878657
CCCCCNC(=N)NN=Cc1c[nH]c2ccc(OC)cc12.O=C(O)C=CC(=O)O	TEGASEROD MALEATE	0.75511	1.0024	0.878755
C[C@@H](NC(=O)[C@@H](NC(=O)[C@H](CCCc1ccc(c(c1)C)-c1ccccc1)CC(=O)NO)C(C)(C)C)c1ccccc1	BRD-K57011718	0.88673	0.870803	0.878767
CC(C)NC(=O)N(C)C[C@@H]1Oc2ccc(cc2C(=O)N(C[C@H]1C)[C@@H](C)CO)NC(=O)Nc1ccc2c(c1)OCO2	BRD-K33167013	0.987369	0.770743	0.879056
C[C@@H]1CCCCO[C@H](CN(C)C(=O)Nc2ccc(cc2)C(F)(F)F)[C@@H](C)CN([C@H](C)CO)C(=O)c2cc(ccc2O1)NC(=O)Nc1ccc(cc1)F	BRD-K83706726	0.972015	0.786153	0.879084
Cc1cc(ccc1Cl)Oc1ccnc2cc(ccc12)Cl	BRD-K05676572	0.776044	0.982281	0.879163
C[C@H]1CCCCO[C@@H](CN(C)Cc2ccc(cc2)C(F)(F)F)[C@@H](C)CN([C@H](C)CO)C(=O)c2cc(ccc2O1)NS(=O)(=O)c1ccc(cc1)F	BRD-K52043943	0.934824	0.823764	0.879294
[NaH].OC(=O)C(Cl)Cl	BRD-M97302542	0.784862	0.973768	0.879315
COC(=O)Nc1nc2ccc(Sc3ccccc3)cc2[nH]1	FENBENDAZOLE	0.87151	0.88713	0.87932
C[C@H]1CN([C@H](C)CO)S(=O)(=O)c2ccc(cc2O[C@H]1CN(C)C(=O)Cc1ccncc1)C#CC1CC1	BRD-K97970184	0.996082	0.762908	0.879495
O=C1C(CCC(O)c2ccc(F)cc2)C(c2ccc(O)cc2)N1c1ccc(F)cc1	EZETIMIBE	0.84306	0.91609	0.879575
C[C@@H]1CN([C@@H](C)CO)C(=O)c2cccc(c2O[C@@H]1CN(C)S(=O)(=O)C)NC(=O)Nc1ccc(cc1)C(F)(F)F	BRD-K33901964	0.887998	0.871155	0.879577
CCNC(=O)C=Cc1cccc(Br)c1	CINROMIDE	0.84812	0.91131	0.879715
NS(=O)(=O)c1ccc(cc1[N+](=O)[O-])Cl	BRD-K55234887	0.878808	0.880772	0.87979
O=C(Nc1ccc([N+](=O)[O-])cc1Cl)c1cc(Cl)ccc1O	NICLOSAMIDE	0.79954	0.96012	0.87983
CC(C)(C)OC(=O)CC[C@@]1(COC(=N1)c1ccc(cc1)OCCCO)C(=O)NCCN1CCOCC1	BRD-K14964087	0.765605	0.99434	0.879972
CC(=CC1=CC=C(C#N)C(=S)N1)C	BRD-K33246900	0.905736	0.85428	0.880008
COc1ccc(cc1)S(=O)(=O)N(C)C[C@H]1OCCCC[C@@H](C)Oc2ccc(cc2C(=O)N(C[C@@H]1C)[C@@H](C)CO)NC(=O)Nc1ccccc1	BRD-K60524034	0.75283	1.0075	0.880166
COc1ccc(cc1)NC(=O)Nc1ccc2c(c1)C(=O)N(C[C@@H](C)[C@H](CN(C)C(=O)c1ccccc1)OCCCC[C@@H](C)O2)[C@@H](C)CO	BRD-K09644845	0.805229	0.95513	0.880179
O[C@H]1COC[C@H]2O[C@@H](CC[C@@H]2N(C1)S(=O)(=O)c1ccc(cc1)Cl)CC(=O)NCC1CCCCC1	BRD-K24841736	0.871911	0.888683	0.880297
Cl.NCCc1c[nH]c2ccc(O)cc12	SEROTONIN HYDROCHLORIDE	0.83913	0.92148	0.880305
COc1ccc(cc1)NC(=O)Nc1ccc2c(c1)C(=O)N(C[C@@H](C)[C@H](CN(C)C(=O)Nc1cccc3ccccc13)O2)[C@H](C)CO	BRD-K94849867	0.798194	0.962468	0.880331
C[C@H]1CCCCO[C@H](CN(C)Cc2ccc(cc2)C(=O)O)[C@H](C)CN([C@@H](C)CO)C(=O)c2cc(ccc2O1)NC(=O)Nc1ccc(cc1)F	BRD-K02862479	0.778997	0.981877	0.880437
C[C@@H]1CCCCO[C@@H](CN(C)C(=O)Nc2ccccc2)[C@@H](C)CN([C@H](C)CO)C(=O)c2cc(ccc2O1)NC(=O)Nc1ccc(cc1)F	BRD-K30798469	0.797473	0.963461	0.880467
CCCCCCCCC(=O)O	PELARGONIC ACID	0.90634	0.85485	0.880595
CC(C)(C)Oc1ccc(cc1)O	BRD-K58547126	0.988189	0.773016	0.880602
C[C@@H]1CN([C@H](C)CO)C(=O)Cc2cc(ccc2O[C@H]1CN(C)Cc1ccc(cc1)Oc1ccccc1)NC(=O)Nc1ccc(cc1)C(F)(F)F	BRD-K53373072	0.965786	0.795442	0.880614
OC(=O)C[C@](O)(CC(=O)O[Bi]1OC(=O)C[C@@](O)(CC(=O)O)C(=O)O1)C(=O)O	BRD-K01666936	0.89501	0.866225	0.880618
CC(Cc1ccc(O)c(O)c1)(NN)C(=O)O	CARBIDOPA	0.84567	0.91565	0.88066
O=C(Cc1cccs1)N1c2ccccc2Sc2ccccc21	BRD-K09641512	0.750406	1.01107	0.880737
CCN(CCCc1ccccc1)CCCc1ccccc1.O=C(O)CC(O)(CC(=O)O)C(=O)O	ALVERINE CITRATE	0.85828	0.9033	0.88079
CCCC1CCC(CC1)c1ccc(cc1)OC(=O)c1cccnc1	BRD-K05215369	0.890575	0.87115	0.880862
Oc1ccc(cc1)N1C(=O)C=CC1=O	BRD-K70834168	0.906499	0.855376	0.880938
CCCCOc1ccc(C(=O)CCN2CCCCC2)cc1.Cl	DYCLONINE HYDROCHLORIDE	0.80136	0.96056	0.88096
CCOP(=O)(CC(=O)O[C@@H]1[C@@H](COC(=O)NCCCCCC(=O)NO)O[C@H](OC)[C@@H]2OC(=O)[C@H](C/C=C\C[C@H](Cc3ccc4ccccc4c3)C(=O)O[C@@H]12)Cc1ccc2ccccc2c1)OCC	BRD-K26598463	0.755873	1.00614	0.881007
CC(C)NC(=O)Nc1ccc2c(c1)C(=O)N(C[C@H](C)[C@@H](CN(C)S(=O)(=O)c1cn(cn1)C)OCCCC[C@H](C)O2)[C@H](C)CO	BRD-K53132276	0.701845	1.06042	0.881133
CON=C(C(=O)NC1C(=O)N2C(C(=O)OC(C)OC(C)=O)=C(COC(N)=O)CSC12)c1ccco1	CEFUROXIME AXETIL	0.80786	0.95452	0.88119
C[N+](C)(C)CCCC[C@@H]1NC(=O)[C@H]2C[C@H]([C@H](N2C1=O)c1ccc(cc1)O)C(=O)NCc1ccc(cc1)F	BRD-K52945992	0.777362	0.98511	0.881236
COc1ccc(cc1)S(=O)(=O)Nc1ccc2c(c1)C(=O)N(C[C@@H](C)[C@@H](CN(C)Cc1ccc(cc1)C(=O)O)OCCCC[C@@H](C)O2)[C@@H](C)CO	BRD-K53654756	0.754046	1.0086	0.881322
CCCCC/C=C\C/C=C\C/C=C\C/C=C\CCCC(=O)O	BRD-K03070961	0.856053	0.906753	0.881403
CN1[C@@H]([C@H](CC1=O)C(=O)O)c1cccnc1	BRD-K73255532	0.77183	0.991243	0.881536
CC(C)NC(=O)N(C)C[C@H]1OCCCC[C@H](C)Oc2ccc(cc2C(=O)N(C[C@@H]1C)[C@H](C)CO)NC(=O)Nc1ccc(cc1)F	BRD-K16195860	0.817374	0.945867	0.88162
O=C1c2c(O)cccc2Cc2cccc(O)c21	ANTHRALIN	0.88509	0.87821	0.88165
C[C@H]1CN([C@H](C)CO)S(=O)(=O)c2ccc(cc2O[C@@H]1CN(C)C(=O)CN1CCOCC1)Br	BRD-K31781083	0.793952	0.969914	0.881933
C[C@H]1CN([C@@H](C)CO)C(=O)c2cccc(c2O[C@@H]1CN(C)C(=O)Nc1ccc(cc1)F)NC(=O)Nc1ccc(cc1)C(F)(F)F	BRD-K02506391	0.873649	0.890228	0.881938
CC(C)N(CCOc1c(cc(cc1Br)/C=C/C(=O)NCCCOc1c(cc(cc1Br)CCN(C)C)Br)Br)C(C)C	BRD-K32768814	0.883591	0.88047	0.882031
CCCCCCCCCCCCCCCC(=O)OCC(O)C1OC(=O)C(O)=C1O	ASCORBYL PALMITATE	0.87444	0.88973	0.882085
O[C@H]1COC[C@@H]2O[C@@H](CC[C@H]2N(C1)S(=O)(=O)c1cccc(c1)Cl)CC(=O)NCc1ccc2c(c1)OCO2	BRD-K19726824	0.9863	0.778019	0.88216
O[C@H]1COC[C@H]2O[C@H](CC[C@@H]2N(C1)C(=O)Nc1ccc(cc1)Cl)CC(=O)NCCc1ccncc1	BRD-K49635724	0.939844	0.824524	0.882184
O[C@@H]1COC[C@H]2O[C@@H](CC[C@@H]2N(C1)S(=O)(=O)c1ccc(cc1)F)CC(=O)NCc1ccc(c(c1)Cl)Cl	BRD-K50246663	0.791827	0.972755	0.882291
C[C@H]1CN([C@@H](C)CO)C(=O)Cc2cc(ccc2O[C@H]1CN(C)C(=O)Nc1c(noc1C)C)NS(=O)(=O)C	BRD-K21845111	0.813678	0.95134	0.882509
CCC1(C2=NCCN2)Cc2ccccc2O1.Cl	EFAROXAN HYDROCHLORIDE	0.88062	0.88452	0.88257
C[C@@H]1CN([C@@H](C)CO)C(=O)c2cccc(c2O[C@H]1CN(C)Cc1ccc(cc1)-c1ccccc1)NS(=O)(=O)c1ccc(cc1)C	BRD-K48457386	0.794622	0.970657	0.882639
O=C(NNC(=O)c1cccnc1)C1CCNCC1	BRD-K97467403	0.781317	0.984031	0.882674
COc1ccc(cc1)S(=O)(=O)N(C)C[C@@H]1OCCCC[C@H](C)Oc2ccc(cc2C(=O)N(C[C@@H]1C)[C@H](C)CO)NS(=O)(=O)c1cn(cn1)C	BRD-K70590207	0.998314	0.767068	0.882691
COc1ccc(cc1)S(=O)(=O)N[C@H]1C=C[C@H](CC(=O)N2CCC(CC2)Cc2ccccc2)O[C@@H]1CO	BRD-K03882574	0.757397	1.00799	0.882693
CC1(C)C(C=C(Cl)Cl)C1C(=O)OC(C#N)c1cccc(Oc2ccccc2)c1	CYPERMETHRIN	0.87486	0.8908	0.88283
CC=Cc1ccc2c(c1)OCO2	ISOSAFROLE	0.76742	0.99843	0.882925
COc1ccc(cc1)NC(=O)N(C)C[C@@H]1Oc2c(cccc2C(=O)N(C[C@@H]1C)[C@@H](C)CO)NC(=O)Nc1ccc(cc1)C(F)(F)F	BRD-K70587611	0.856606	0.909314	0.88296
CCCCNc1ccc(C(=O)OCCN(C)C)cc1.Cl	TETRACAINE HYDROCHLORIDE	0.95358	0.81245	0.883015
Clc1ccc(CCC(Cn2ccnc2)Sc2c(Cl)cccc2Cl)cc1	BUTOCONAZOLE	0.86647	0.89962	0.883045
COc1ccccc1CNC(=O)C[C@@H]1CC[C@@H]2[C@H](COC[C@@H](O)CN2C(=O)Nc2ccc(cc2)Cl)O1	BRD-K87253961	0.898087	0.868226	0.883157
CCN(CC)CCOC(=O)C(c1ccccc1)C1CCCCC1.Cl	DROFENINE HYDROCHLORIDE	0.7204	1.0461	0.88325
C[C@H]1CCCCO[C@@H](CN(C)C(=O)CCC(F)(F)F)[C@@H](C)CN([C@@H](C)CO)C(=O)c2cc(ccc2O1)NS(=O)(=O)c1ccc(cc1)C	BRD-K87238120	1.04085	0.725677	0.883265
C[C@H]1CN([C@H](C)CO)C(=O)c2cc(cnc2O[C@H]1CN(C)S(=O)(=O)c1ccc(cc1)C)C#CC1(O)CCCC1	BRD-K36789891	0.795789	0.97085	0.88332
O(c1ccccc1)c1ccncc1	BRD-K32542500	0.961193	0.805593	0.883393
C[C@@H]1CN([C@H](C)CO)C(=O)c2cccc(c2O[C@@H]1CN(C)S(=O)(=O)c1ccc(cc1)C)NC(=O)Nc1ccc(cc1)C(F)(F)F	BRD-K40871273	0.895554	0.871276	0.883415
COc1cccc(c1)NC(=O)N1C[C@@H](O)COC[C@@H]2O[C@H](CC[C@H]21)CC(=O)NCCCN1CCOCC1	BRD-K51228331	0.796006	0.970828	0.883417
OC1[C@H]2O[C@H]2C(=O)C(=C)C1=O	BRD-A14037484	0.870574	0.896274	0.883424
O=S1(=O)CC[C@@H](C1)S(=O)(=O)[C@H]1CCS(=O)(=O)C1	BRD-A00182462	0.772464	0.994424	0.883444
CC(C)=CCc1c2c(c3occ(-c4ccc(O)cc4)c(=O)c3c1O)C=CC(C)(C)O2	OSAJIN	1.0101	0.75687	0.883485
CN(C)C1CCN(CC1)C(=O)c1cnc(s1)-c1noc2cc(ccc12)-c1cccc(c1)C(F)(F)F	BRD-K54837814	0.858509	0.908754	0.883632
C[C@@H]1CN([C@H](C)CO)C(=O)Cc2cc(ccc2O[C@H]1CN(C)C(=O)Nc1cccc2ccccc12)NC(=O)Cn1cnnn1	BRD-K50342198	0.795063	0.972395	0.883729
C[C@H]1CCCCO[C@@H](CN(C)C(=O)Cc2ccccc2)[C@H](C)CN([C@@H](C)CO)C(=O)c2cc(ccc2O1)NC(=O)NC1CCCCC1	BRD-K20878978	1.01171	0.756052	0.883882
C[C@@H]1CN([C@H](C)CO)C(=O)c2cccc(c2O[C@@H]1CN(C)Cc1ccc(cc1)C(F)(F)F)NC(=O)C1CCCCC1	BRD-K67582408	0.891304	0.876555	0.88393
COCCNC(=O)C[C@H]1C[C@H]2[C@H](Oc3ccc(cc32)NC(=O)COC)[C@H](CO)O1	BRD-K69844036	0.81253	0.955429	0.88398
COc1ccc(cc1)NC(=O)N(C)C[C@H]1OCCCC[C@H](C)Oc2ccc(cc2C(=O)N(C[C@H]1C)[C@H](C)CO)NC(=O)Nc1cccc2ccccc12	BRD-K16938005	0.751248	1.01691	0.88408
C[C@H]1CN([C@@H](C)CO)C(=O)c2cccc(c2O[C@H]1CN(C)C(=O)Nc1c(noc1C)C)NC(=O)c1cc(nn1C)C	BRD-K97720917	0.981947	0.786372	0.884159
CCN(CC)Cc1ccc(Nc2ccnc3cc(Cl)ccc23)cc1O.Cl.Cl	AMODIAQUINE DIHYDROCHLORIDE	0.9449	0.82344	0.88417
C[C@H]1CN([C@H](C)CO)C(=O)Cc2cc(ccc2O[C@@H]1CN(C)C(=O)Nc1ccc(cc1)C(F)(F)F)NC(=O)Nc1ccccc1	BRD-K27342388	0.776079	0.992362	0.88422
COc1ccc(cc1)COC(=O)[C@H]1[C@H]2C(=O)N(Cc3ccc4c(c3)OCO4)C[C@]32O[C@@]1(Br)C=C3	BRD-M07508302	0.776441	0.992149	0.884295
C[C@@H]1CCCCO[C@@H](CN(C)C(=O)NC2CCCCC2)[C@@H](C)CN([C@@H](C)CO)C(=O)c2cc(ccc2O1)NS(=O)(=O)c1ccc(cc1)Cl	BRD-K77100733	0.781887	0.986796	0.884342
C[C@@H]1CN([C@H](C)CO)C(=O)c2cccc(c2O[C@H]1CN(C)Cc1ccc(cc1)C(F)(F)F)NC(=O)NC1CCCCC1	BRD-K51954117	0.893074	0.875629	0.884351
CCN1C(=S)C=Cc2ccccc21	BRD-K75571073	0.819276	0.949548	0.884412
C[C@H]1CN([C@@H](C)CO)C(=O)c2cccc(c2O[C@@H]1CN(C)C(=O)Nc1ccc(cc1)C(F)(F)F)NS(=O)(=O)C	BRD-K65295399	0.771458	0.99739	0.884424
C[C@H]1CN([C@@H](C)CO)C(=O)c2cccc(c2O[C@H]1CN(C)C(=O)Nc1c(noc1C)C)NS(=O)(=O)c1c(noc1C)C	BRD-K97730381	0.731722	1.03721	0.884465
C[C@@H]1CN([C@H](C)CO)C(=O)c2cccc(c2O[C@@H]1CN(C)C(=O)Nc1cccc2ccccc12)NC(=O)Nc1ccc(cc1)C(F)(F)F	BRD-K00031343	0.87551	0.893431	0.88447
CCCNC(=O)N1CC[C@]2(CC1)CN([C@H](CO)c1[nH]c3cc(ccc3c12)OC)C(=O)CN1CCOCC1	BRD-K30568002	0.996868	0.772138	0.884503
C[C@@H]1CN([C@@H](C)CO)C(=O)Cc2cc(ccc2O[C@@H]1CN(C)S(=O)(=O)c1ccc(cc1)F)NS(=O)(=O)c1ccc(cc1)C	BRD-K77627819	1.00884	0.760401	0.884621
Cc1ccc2c(c1C)N(CCCN)c1ccccc1C2=O	BRD-K11927976	0.884922	0.884493	0.884708
CC(=O)O.N=C(N)NN=Cc1c(Cl)cccc1Cl	GUANABENZ ACETATE	0.90998	0.85965	0.884815
COc1ccc2c3c(ccc2c1)-c1[nH]c2ccccc2c1CC3	BRD-K22752064	0.784228	0.985425	0.884826
CC(C)=CCCC(C)=CCO	NEROL	0.87946	0.89047	0.884965
CC(=O)[C@@H](OC(=O)CS(=O)(=O)C)C(=O)NCc1ccccc1	BRD-A78886750	0.768526	1.00145	0.884989
Cn1c(=O)c2c(ncn2C)n(C)c1=O	CAFFEINE	0.92123	0.84885	0.88504
C[C@H]1CN([C@H](C)CO)C(=O)CCCn2nncc2CO[C@@H]1CN(C)C(=O)Nc1cccc(c1)C(F)(F)F	BRD-K34831527	0.797758	0.972543	0.885151
COCC(=O)N[C@H]1C=C[C@H](CC(=O)N2CCCCC2)O[C@@H]1CO	BRD-K62130095	0.931357	0.838982	0.885169
C[C@H]1CN([C@@H](C)CO)C(=O)c2cccc(c2O[C@@H]1CN(C)Cc1ccncc1)NC(=O)Nc1ccc(cc1)C(F)(F)F	BRD-K26170704	0.843189	0.927212	0.885201
C[C@H]1CCCCO[C@@H](CN(C)C(=O)CCC(F)(F)F)[C@@H](C)CN([C@@H](C)CO)C(=O)c2cc(ccc2O1)NS(=O)(=O)c1ccc(cc1)F	BRD-K57451449	0.97476	0.795671	0.885216
COC1=CC(=O)c2ccccc2C1=O	LAWSONE METHYL ETHER	0.88698	0.88347	0.885225
C[C@H]1CCCCO[C@@H](CN(C)S(=O)(=O)c2cn(cn2)C)[C@H](C)CN([C@@H](C)CO)C(=O)c2cc(ccc2O1)N(C)C	BRD-K93613839	0.792835	0.97774	0.885287
C=CCCCCCCCCC(=O)[O-].C=CCCCCCCCCC(=O)[O-].[Zn+2]	ZINC UNDECYLENATE [4mM]	0.92824	0.84251	0.885375
C[C@@H]1CN([C@H](C)CO)C(=O)c2cccc(c2O[C@H]1CN(C)CC1CC1)NS(=O)(=O)c1cccs1	BRD-K60952519	0.826396	0.944379	0.885387
C[C@@H]1CN([C@@H](C)CO)C(=O)c2cccc(c2O[C@H]1CN(C)C(=O)Nc1cccc2ccccc12)NC(=O)c1ccc(cc1)-c1nccs1	BRD-K42653894	1.00671	0.764464	0.885589
COc1cc2occc2c2oc(=O)ccc12	ISOBERGAPTEN	0.87363	0.89755	0.88559
C[C@@H]1CCCCO[C@@H](CN(C)C(=O)c2ccccc2)[C@H](C)CN([C@@H](C)CO)C(=O)c2cc(ccc2O1)NC(=O)CCC(F)(F)F	BRD-K79476304	0.758445	1.01278	0.885612
C[C@@H]1CN([C@H](C)CO)S(=O)(=O)c2ccc(cc2O[C@@H]1CN(C)C(=O)CN1CCOCC1)Br	BRD-K39577157	1.00117	0.77006	0.885616
C[C@H]1CN([C@@H](C)CO)C(=O)c2cc(ccc2O[C@H]1CN(C)S(=O)(=O)c1c(noc1C)C)NC(=O)CCCN(C)C	BRD-K62845977	0.780214	0.991035	0.885624
C[C@H]1CN([C@H](C)CO)C(=O)c2cc(ccc2O[C@H]1CN(C)C(=O)Nc1ccccc1)NS(=O)(=O)c1c(noc1C)C	BRD-K03974477	0.7946	0.976693	0.885646
COc1ccc(cc1)[Si](C)(C)[C@@H]1[C@@H](C)[C@@]2(O[C@H]1CCn1cc(nn1)[C@H](O)c1ccccc1)C(=O)N(C)c1c(cc(cc12)C)Br	BRD-K68091240	0.762697	1.00861	0.885654
C[C@@H]1CN([C@H](C)CO)C(=O)c2cccc(c2O[C@@H]1CN(C)C(=O)NC1CCCCC1)NC(=O)Nc1ccc(cc1)C(F)(F)F	BRD-K72331824	0.897158	0.874349	0.885753
C[C@H]1CN([C@@H](C)CO)C(=O)c2cc(ccc2O[C@H]1CN(C)S(=O)(=O)c1ccc(cc1)F)NS(=O)(=O)c1ccc(cc1)C	BRD-K01070505	0.793272	0.978361	0.885817
C[C@H]1CCCCO[C@H](CN(C)C(=O)c2ccccc2)[C@H](C)CN([C@H](C)CO)C(=O)c2cc(ccc2O1)NC(=O)c1ccccc1	BRD-K14078057	0.787245	0.984395	0.88582
CN(C)CCCN1c2ccccc2Sc2ccccc21.Cl	PROMAZINE HYDROCHLORIDE	0.88987	0.88179	0.88583
CN1[C@@H]2CC[C@H](CC(=O)NCCc3ccncc3)O[C@@H]2COc2ccc(cc2C1=O)NC(=O)Cc1cccs1	BRD-K42361978	0.8162	0.955618	0.885909
CC(C)N(C)Cc1nnc2n1CCN(CCO)C2	BRD-K55673434	0.801583	0.97037	0.885976
Cn1cnc(c1)S(=O)(=O)N[C@@H]1C=C[C@@H](CC(=O)Nc2ccccc2)O[C@H]1CO	BRD-K61958267	0.782582	0.989457	0.886019
CC(C)=CCCC(C)=CCOc1ccc2ccc(=O)oc2c1	AURAPTENE	0.89857	0.87355	0.88606
ONC(=O)CCCCC(=O)N/N=C/c1cc(cc(c1O)I)I	BRD-K55862334	0.947748	0.824756	0.886252
COC(=O)C[C@H]1N(CCNC1=O)C(=O)NS(=O)(=O)c1ccc(cc1)C	BRD-A10232432	0.803792	0.968782	0.886287
c1ccc2c(c1)Nc1ccccc1S2	PHENOTHIAZINE	0.91977	0.85285	0.88631
Cl.NC(Cc1ccccc1)C(=O)O	D-PHENYLALANINE	0.89629	0.87647	0.88638
COc1cc2c(cc1OC)-c1cc3ccc(OC)c(OC)c3c[n+]1CC2.[Cl-]	PALMATINE CHLORIDE	0.87118	0.90194	0.88656
O=C(O)c1ccccc1Nc1cccc(C(F)(F)F)c1	FLUFENAMIC ACID	0.88269	0.89082	0.886755
C[C@@H]1CC[C@@]2(OC1)O[C@H]1C[C@H]3[C@H]4C[C@@H](O)[C@H]5C[C@@H](O[C@@H]6O[C@H](CO)[C@H](O[C@@H]7O[C@H](CO)[C@@H](O)[C@H](O[C@@H]8OC[C@@H](O)[C@H](O)[C@H]8O)[C@H]7O[C@@H]7O[C@H](CO)[C@@H](O[C@@H]8O[C@H](CO)[C@@H](O)[C@H](O)[C@H]8O)[C@H](O)[C@H]7O)[C@H](O)[C@H]6O)[C@H](O)C[C@]5(C)[C@@H]4CC[C@]3(C)[C@H]1[C@@H]2C	BRD-A19117226	1.01792	0.755596	0.886757
CC(C)CC#Cc1ccc2c(c1)O[C@@H](CN(C)C(=O)c1ccncc1)[C@@H](C)CN([C@@H](C)CO)S2(=O)=O	BRD-K57024067	0.818119	0.955441	0.88678
C#CC1(O)CCC2C3CCc4cc(OC)ccc4C3CCC21C	MESTRANOL	0.96134	0.81232	0.88683
C[C@H]1CN([C@H](C)CO)S(=O)(=O)c2ccc(cc2O[C@@H]1CN(C)Cc1ccc2c(c1)OCO2)C#CCN(C)C	BRD-K27009196	0.778567	0.99533	0.886949
O[C@@H]1COC[C@@H]2O[C@H](CC[C@H]2N(C1)C(=O)c1ccccc1)CC(=O)N1CCOCC1	BRD-K57708292	0.804044	0.970166	0.887105
C[C@@H]1CN([C@H](C)CO)C(=O)c2cccc(c2O[C@@H]1CN(C)C(=O)NC1CCCCC1)NS(=O)(=O)c1c(noc1C)C	BRD-K64462742	0.847746	0.926494	0.88712
C[C@H]1CCCCO[C@H](CN(C)Cc2ccc3c(c2)OCO3)[C@@H](C)CN([C@@H](C)CO)C(=O)c2cc(ccc2O1)NS(=O)(=O)c1ccc(cc1)Cl	BRD-K57560649	0.804841	0.969553	0.887197
C[C@H]1CCCCO[C@@H](CN(C)C(=O)Nc2ccc(cc2)C(F)(F)F)[C@H](C)CN([C@H](C)CO)C(=O)c2cc(ccc2O1)NS(=O)(=O)C	BRD-K34875160	0.812979	0.961723	0.887351
CO[C@@H](CN(C)C(=O)c1ccc2c(c1)OCO2)[C@H](C)CN([C@@H](C)CO)S(=O)(=O)c1ccc(cc1)F	BRD-K21547311	0.963585	0.811127	0.887356
COc1ccc(cc1)S(=O)(=O)N(C)C[C@H]1Oc2c(cccc2C(=O)N(C[C@@H]1C)[C@@H](C)CO)NS(=O)(=O)c1ccccc1	BRD-K48433540	0.783865	0.990854	0.88736
CO[C@H]1CN(C)C(=O)c2cc(ccc2OC[C@@H](C)N(C[C@@H]1C)Cc1ccccn1)NS(=O)(=O)CC(F)(F)F	BRD-K67246039	0.966266	0.808567	0.887416
CCC1=CN([C@H]2C[C@H](O)[C@@H](CO)O2)C(=O)NC1=O	BRD-K86892782	0.893309	0.881583	0.887446
CCC1(CC)C(=O)NC(=O)NC1=O	BARBITAL	0.88654	0.88841	0.887475
C[C@@H]1CN([C@H](C)CO)C(=O)c2cc(ccc2O[C@@H]1CN(C)C(=O)Nc1cccc2ccccc12)NC(=O)Cn1cnnn1	BRD-K65344660	0.966237	0.808748	0.887493
OCC(O)C(O)C(O)CO	ADONITOL	0.94068	0.83459	0.887635
N[C@H]1CC[C@H](CCn2cc(nn2)C2CC2)O[C@@H]1CO	BRD-K40989744	0.908083	0.867197	0.88764
C[C@@H]1CCCCO[C@H](CN(C)CC2CCCCC2)[C@@H](C)CN([C@H](C)CO)C(=O)c2cc(ccc2O1)NC(=O)c1ccccc1	BRD-K11298050	0.994375	0.780933	0.887654
CN[C@H]1[C@H](O)[C@@H](O)[C@H](CO)O[C@H]1O[C@H]1[C@@H](O[C@@H](C)[C@]1(O)C=O)O[C@H]1[C@H](O)[C@@H](O)[C@H](NC(=N)N)[C@@H](O)[C@@H]1NC(=N)N	BRD-A98954669	0.821643	0.953951	0.887797
C[C@H]1CN([C@H](C)CO)C(=O)Cc2cc(ccc2O[C@H]1CN(C)C(=O)Nc1cccc2ccccc12)NC(=O)CCC(F)(F)F	BRD-K63908620	0.789803	0.985804	0.887803
OC[C@@H]1O[C@H](C[C@@H]2[C@H]1Oc1ccc(cc12)NC(=O)C1CCOCC1)CC(=O)NCc1ccc2c(c1)OCO2	BRD-K28105726	0.795186	0.980908	0.888047
C[C@H]1CCCCO[C@H](CN(C)Cc2ccncc2)[C@H](C)CN([C@H](C)CO)C(=O)c2cc(ccc2O1)NC(=O)Cc1ccccc1	BRD-K10412976	0.774617	1.0019	0.888258
CC(C)(C)c1ccc(C(O)CCCN2CCC(C(O)(c3ccccc3)c3ccccc3)CC2)cc1	TERFENADINE	0.75645	1.0201	0.888275
C[C@H]1CCCCO[C@H](CN(C)Cc2ccncc2)[C@H](C)CN([C@@H](C)CO)C(=O)c2cc(ccc2O1)NC(=O)Nc1cccc2ccccc12	BRD-K19536420	0.920676	0.855889	0.888283
OCCCOc1ccc(cc1)C1=N[C@@](CO1)(Cc1ccccc1CN=[N+]=[N-])C(=O)NCCN1CCOCC1	BRD-K76654719	0.793083	0.983583	0.888333
COc1ccc(cc1)CN(C)C[C@H]1OCCCC[C@H](C)Oc2ccc(cc2C(=O)N(C[C@@H]1C)[C@@H](C)CO)NS(=O)(=O)c1c(noc1C)C	BRD-K74983482	0.779888	0.997369	0.888629
C[C@H]1CN([C@@H](C)CO)C(=O)Cc2cc(ccc2O[C@H]1CN(C)Cc1ccc(cc1)C(F)(F)F)NS(=O)(=O)c1ccc(cc1)C	BRD-K37016569	0.790804	0.986526	0.888665
CN(C)C(=O)Oc1cccc([N+](C)(C)C)c1.COS(=O)(=O)[O-]	NEOSTIGMINE METHYLSULFATE	0.84972	0.92766	0.88869
O=C([O-])C(O)C(O)C(O)C(O)CO.[Na+]	SODIUM GLUCONATE	0.91236	0.86517	0.888765
C[C@@H]1CN([C@H](C)CO)C(=O)Cc2cc(ccc2O[C@H]1CN(C)Cc1ccc(cc1)Oc1ccccc1)NC(=O)Nc1c(noc1C)C	BRD-K35481730	0.942638	0.835029	0.888834
CC(=O)Nc1ccc(OC(C)=O)cc1	DIACETAMATE	0.84631	0.93155	0.88893
CN1CCN(CC1)C(=O)C[C@@H]1CC[C@@H]2[C@H](COC[C@H](O)CN2C(=O)C2CC2)O1	BRD-K18111267	0.785702	0.992385	0.889043
C[C@@H]1CN([C@H](C)CO)C(=O)Cc2cc(ccc2O[C@@H]1CN(C)S(=O)(=O)c1ccc(cc1)F)NS(=O)(=O)c1cccs1	BRD-K19698142	0.779031	0.999394	0.889212
C[C@@H]1CN([C@H](C)CO)C(=O)c2cccc(c2O[C@H]1CN(C)C(=O)Nc1ccc(cc1)F)NC(=O)Nc1ccc(cc1)C(F)(F)F	BRD-K09608337	0.879246	0.899225	0.889236
CC[C@H](NC(=O)[C@H](C)NC)C(=O)N1C[C@@H](O)C[C@H]1Cc1c([nH]c2cc(ccc12)F)-c1[nH]c2cc(ccc2c1C[C@@H]1C[C@H](O)CN1C(=O)[C@H](CC)NC(=O)[C@H](C)NC)F	BRD-K71221037	0.991858	0.786703	0.889281
C[C@H]1CCCCO[C@@H](CN(C)Cc2ccccc2)[C@@H](C)CN([C@@H](C)CO)C(=O)c2cc(ccc2O1)NS(=O)(=O)c1ccc(cc1)Cl	BRD-K73614374	0.817137	0.961429	0.889283
O.O=C(O)C1C(O)CCC2CN3CCc4c([nH]c5ccccc45)C3CC21	YOHIMBIC ACID HYDRATE	0.89381	0.8848	0.889305
C[C@H]1CN([C@@H](C)CO)C(=O)c2cccc(c2O[C@@H]1CN(C)C(=O)Nc1cccc2ccccc12)NS(=O)(=O)c1ccc(cc1)C	BRD-K92420129	0.968292	0.810328	0.88931
O[C@@H]1COC[C@H]2O[C@H](CC[C@@H]2N(C1)C(=O)Nc1ccc(cc1)C(F)(F)F)CC(=O)NCCc1ccncc1	BRD-K23760468	0.906772	0.871945	0.889358
CC(C)N1C[C@H](C)[C@@H](CN(C)Cc2ccc(c(c2)Cl)Cl)Oc2c(cccc2-c2nnc(o2)-c2ccncc2)C1=O	BRD-K68064295	1.00794	0.770838	0.889389
C[C@H]1CCCCO[C@@H](CN(C)Cc2ccccc2)[C@H](C)CN([C@H](C)CO)C(=O)c2cc(ccc2O1)NC(=O)NC1CCCCC1	BRD-K88115641	1.01184	0.766973	0.889404
CO[C@@H](CN(C)C(=O)C1CCOCC1)[C@@H](C)CN([C@@H](C)CO)C(=O)Nc1ccc(cc1)C(F)(F)F	BRD-K08472586	0.883945	0.894939	0.889442
C[C@H](CCC(=C)[C@@H](C)C(=O)O)[C@H]1CC[C@@]2(C)C3=C(C[C@H](O)[C@]12C)[C@@]1(C)CC[C@@H](OC(=O)CC(=O)O)C(C)(C)[C@@H]1CC3	BRD-A74457435	0.963819	0.815341	0.88958
ONC(=O)c1cccc(c1)C(=O)N/N=C/c1cc(cc(c1O)I)I	BRD-K39213607	0.865282	0.913941	0.889611
C[C@@H]1CCCCO[C@H](CN(C)C(=O)CCC(F)(F)F)[C@@H](C)CN([C@@H](C)CO)C(=O)c2cc(ccc2O1)NS(=O)(=O)c1ccccc1	BRD-K46594703	0.809621	0.969662	0.889642
COc1cc2c(cc1OC)-c1onc(c1CCCN(CC2)C[C@@H](C)O)-c1ccc(cc1)OCCO[Si](C(C)C)(C(C)C)C(C)C	BRD-A48929418	0.835001	0.944526	0.889764
CCCCC/C=C\C/C=C\CCCCCCCC(=O)N	BRD-K64044582	0.877835	0.901725	0.88978
N#Cc1cnccn1	BRD-K37362205	1.01752	0.762056	0.889788
C[C@@H]1CN([C@H](C)CO)C(=O)c2cccc(c2O[C@H]1CN(C)Cc1ccccc1)NC(=O)Nc1ccc(cc1)C(F)(F)F	BRD-K83098375	0.899397	0.880484	0.88994
COc1ccc(cc1)NC(=O)N(C)C[C@@H]1Oc2ccc(cc2C(=O)N(C[C@H]1C)[C@H](C)CO)NC(=O)CCCN(C)C	BRD-K15920030	0.772996	1.0069	0.889946
N#Cc1ccc(C(c2ccc(C#N)cc2)n2cncn2)cc1	LETROZOLE	0.8887	0.89136	0.89003
C[C@@H]1CN([C@H](C)CO)C(=O)c2cc(ccc2O[C@H]1CN(C)Cc1ccc(cc1)Oc1ccccc1)NC(=O)C1CC1	BRD-K08715132	0.999299	0.781152	0.890225
COc1cc2c(c3ccccc13)OC(C)(C)C=C2	LAPACHENOL	0.86097	0.91971	0.89034
C[C@@H](O)C#Cc1cnc2c(c1)C(=O)N(C[C@H](C)[C@H](CN(C)C(=O)C)O2)[C@H](C)CO	BRD-K74548295	0.985586	0.795187	0.890387
C[C@H]1CCCCO[C@H](CN(C)Cc2ccc3c(c2)OCO3)[C@@H](C)CN([C@@H](C)CO)C(=O)c2cc(ccc2O1)NS(=O)(=O)c1cccs1	BRD-K73327904	0.805022	0.975775	0.890398
C[C@H]1CCCCO[C@@H](CN(C)Cc2ccc(cc2)C(=O)O)[C@H](C)CN([C@H](C)CO)C(=O)c2cc(ccc2O1)NC(=O)Nc1ccc(cc1)C(F)(F)F	BRD-K93000977	0.940281	0.840717	0.890499
C[C@H]1CCCCO[C@H](CN(C)C(=O)Nc2ccc(cc2)C(F)(F)F)[C@@H](C)CN([C@@H](C)CO)C(=O)c2cc(ccc2O1)NS(=O)(=O)c1cn(cn1)C	BRD-K97784727	0.869249	0.911841	0.890545
C=CC(=O)N1CCC=CC1=O	BRD-K91274809	0.889034	0.892155	0.890594
CCC(C)C1OC2(CCC1C)CC1CC(CC=C(C)C(OC3CC(OC)C(OC4CC(OC)C(O)C(C)O4)C(C)O3)C(C)C=CC=C3COC4C(O)C(C)=CC(C(=O)O1)C34O)O2	IVERMECTIN	0.88918	0.89224	0.89071
O=C1C=C(O)C(=O)c2ccccc21	LAWSONE	0.97908	0.80236	0.89072
O=C(O)c1cccc(C(=O)O)n1	DIPICOLINIC ACID	0.86352	0.91794	0.89073
CON=C1CC2(CC3CC(CC=C(C)CC(C)C=CC=C4COC5C(O)C(C)=CC(C(=O)O3)C45O)O2)OC(C(C)=CC(C)C)C1C	MOXIDECTIN	0.90498	0.87649	0.890735
C[C@H]1CN([C@H](C)CO)C(=O)c2cc(cnc2O[C@H]1CN(C)S(=O)(=O)c1ccc(cc1)F)C#CC(C)(C)O	BRD-K90810844	0.989483	0.792052	0.890768
C[C@@H]1CN([C@@H](C)CO)C(=O)c2cccc(c2O[C@H]1CN(C)Cc1ccc(cc1)C(F)(F)F)NC(=O)c1nc2ccccc2s1	BRD-K18367686	0.848643	0.932924	0.890783
C[C@H]1[C@@H]([C@@H](CCO)O[C@]11C(=O)N(Cc2cccc(c2)N(C=O)c2ccccc2)c2ccccc21)[Si](C)(C)F	BRD-K45522542	0.797839	0.983728	0.890783
Cc1ccc(c(c1)Cc1cc(ccc1Cl)Cl)C	BRD-K23423727	0.826233	0.955592	0.890912
C[C@H]1CN([C@H](C)CO)C(=O)c2cc(cnc2O[C@H]1CN(C)C(=O)Nc1ccc2c(c1)OCO2)Br	BRD-K45763054	0.759775	1.02243	0.891104
CN1[C@@H]2CC[C@@H](CC(=O)N3CCOCC3)O[C@H]2COc2ccc(cc2C1=O)NS(=O)(=O)C	BRD-K66740714	0.893733	0.888731	0.891232
N#CCCN.O=C(O)C=CC(=O)O	3-AMINOPROPIONITRILE FUMARATE	0.87947	0.90318	0.891325
C[C@@H]1CN([C@H](C)CO)C(=O)Cc2cc(ccc2O[C@H]1CN(C)Cc1ccc(cc1)C(F)(F)F)NC(=O)Cn1cnnn1	BRD-K87654551	0.897507	0.885235	0.891371
C[C@@H]1CCCCO[C@H](CN(C)S(=O)(=O)c2cccs2)[C@@H](C)CN([C@@H](C)CO)C(=O)c2cc(ccc2O1)NS(=O)(=O)C	BRD-K88224886	0.770837	1.01202	0.891427
COc1ccc(cc1)S(=O)(=O)N(C)C[C@@H]1Oc2ncc(cc2C(=O)N(C[C@@H]1C)[C@H](C)CO)C#Cc1ccccc1	BRD-K73573354	0.770295	1.01257	0.891432
COCC(=O)N[C@@H]1C=C[C@H](CC(=O)N2CCCCC2)O[C@H]1CO	BRD-K08173649	0.968553	0.814452	0.891502
NCCNC(=O)c1nc(no1)-c1ccc(o1)Br	BRD-K71971817	0.797271	0.985856	0.891564
CC(C)NC(=O)Nc1ccc2c(c1)C(=O)N(C[C@H](C)[C@H](CN(C)S(=O)(=O)c1cn(cn1)C)O2)[C@H](C)CO	BRD-K97612316	0.834853	0.948411	0.891632
NCCC[C@@H](N)CC(=O)NC[C@H]1NC(=O)[C@@H](CO)NC(=O)[C@@H](N)CNC(=O)[C@@H](NC(=O)C(NC1=O)C=NC(=O)N)[C@H]1CCN=C(N)N1	BRD-A33801468	0.881623	0.901762	0.891693
COc1ccc(cc1)S(=O)(=O)Nc1cccc2c1O[C@@H](CN(C)S(=O)(=O)C)[C@@H](C)CN([C@H](C)CO)C2=O	BRD-K75374494	0.78988	0.993778	0.891829
C[C@@H]1CN([C@H](C)CO)S(=O)(=O)c2ccc(cc2O[C@@H]1CN(C)S(=O)(=O)c1ccc(cc1)F)Br	BRD-K46213558	0.995698	0.788001	0.89185
OC(=O)c1ccccc1NC(=O)c1nnc[nH]1	BRD-K56644652	0.807117	0.976611	0.891864
COc1ccc(cc1)S(=O)(=O)Nc1ccc2c(c1)C(=O)N(C[C@@H](C)[C@H](CN(C)C(=O)Nc1cccc3ccccc13)O2)[C@H](C)CO	BRD-K37768891	1.01623	0.767638	0.891933
Cc1c(n(c2ccccc12)C[C@@H](O)CN)-c1ccccc1	BRD-A73585393	0.789151	0.994856	0.892003
COc1ccc(cc1)CN(C)C[C@H]1Oc2c(cccc2C(=O)N(C[C@H]1C)[C@@H](C)CO)NC(=O)Nc1ccc(cc1)C(F)(F)F	BRD-K71212437	0.811025	0.973048	0.892037
CC(=O)OC[C@@H](OC(=O)C)[C@@H](OC(=O)C)[C@@H](OC(=O)C)[C@@H](OC(=O)C)[C@@H](COC(=O)C)OC(=O)C	BRD-A67440657	0.989741	0.794342	0.892041
COC1C(=O)C2(C)C(OC)CC3OCC3(OC(C)=O)C2C(OC(=O)c2ccccc2)C2(O)CC(OC(=O)C(O)C(NC(=O)OC(C)(C)C)c3ccccc3)C(C)=C1C2(C)C	CABAZITAXEL	0.81209	0.97214	0.892115
C[C@@H]1CN([C@@H](C)CO)C(=O)Cc2cc(ccc2O[C@@H]1CN(C)Cc1ccc(cc1)C(=O)Nc1ccccc1N)NC(=O)Cc1cn(c2ccccc12)C	BRD-K65612804	0.77286	1.01146	0.892158
O=C(CCCCCCCC(=O)NCCO)NCCO	ADELMIDROL	0.88796	0.89639	0.892175
NC(=O)c1cn(c2ncnc(c12)N)[C@H]1O[C@@H](CO)[C@H](O)[C@@H]1O	BRD-A64064900	0.958811	0.825617	0.892214
CN1CCN(CC1)C(=O)C[C@@H]1O[C@@H](CO)[C@@H](NC(=O)Nc2ccccc2F)C=C1	BRD-K98607641	0.989947	0.794485	0.892216
O[C@H]1COC[C@H]2O[C@H](CC[C@@H]2N(C1)C(=O)Nc1cccc(c1)F)CC(=O)NCc1ccccc1Cl	BRD-K02496489	0.849312	0.935337	0.892324
CC1OC(OC2C(O)C(O)C(O)C(O)C2O)C(N)CC1NC(=N)C(=O)O.Cl	KASUGAMYCIN HYDROCHLORIDE	0.866	0.91867	0.892335
CS(=O)(=O)OCCCCOS(C)(=O)=O	BUSULFAN	0.93327	0.85145	0.89236
C[C@H]1CN([C@H](C)CO)C(=O)c2cc(ccc2O[C@H]1CN(C)Cc1ccc(cc1)Oc1ccccc1)NC(=O)Nc1ccc(cc1)F	BRD-K01410890	0.812482	0.972297	0.892389
Cc1cccc(c1)S(=O)(=O)N1C[C@@H](O)COC[C@@H]2O[C@@H](CC[C@H]21)CC(=O)NCc1ccc2c(c1)OCO2	BRD-K51542813	0.994799	0.789991	0.892395
COc1ccc(cc1)NC(=O)N(C)C[C@H]1Oc2c(cccc2C(=O)N(C[C@H]1C)[C@H](C)CO)NC(=O)Nc1ccc(cc1)C(F)(F)F	BRD-K66287599	0.880958	0.903986	0.892472
C[C@H]1CN([C@@H](C)CO)C(=O)c2cc(ccc2O[C@H]1CN(C)S(=O)(=O)c1cn(cn1)C)NC(=O)CCCN(C)C	BRD-K90575158	0.8153	0.969738	0.892519
COc1ccc(cc1)NC(=O)N(C)C[C@@H]1OCCCC[C@@H](C)Oc2ccc(cc2C(=O)N(C[C@H]1C)[C@H](C)CO)NC(=O)c1ccccc1	BRD-K73313275	0.826464	0.95869	0.892577
NCc1ccc(cc1)S(=O)(=O)N	BRD-K30649484	0.835081	0.950185	0.892633
COc1ccc(cc1)S(=O)(=O)N(C)C[C@@H]1Oc2ccc(cc2C(=O)N(C[C@H]1C)[C@H](C)CO)NC(=O)Nc1c(noc1C)C	BRD-K82327227	0.785387	0.999902	0.892644
Cc1cc(c(cc1Cl)C)SC(=O)N/C=C/c1ccco1	BRD-K38981558	0.803153	0.98222	0.892686
COc1ccc(cc1)NC(=O)Nc1ccc2c(c1)CC(=O)N(C[C@@H](C)[C@H](CN(C)CC1CCCCC1)O2)[C@H](C)CO	BRD-K32577562	0.830239	0.955257	0.892748
C[C@@H]1CN([C@@H](C)CO)C(=O)c2cccc(c2O[C@H]1CN(C)S(=O)(=O)C)NC(=O)c1ccc(cc1)-c1nccs1	BRD-K65454703	0.78054	1.00501	0.892773
C[C@H]1CN([C@H](C)CO)C(=O)c2cccc(c2O[C@@H]1CN(C)Cc1ccc(cc1)-c1ccccc1)NC(=O)NC1CCCCC1	BRD-K54403230	0.894639	0.890925	0.892782
NCCCC[C@@H]1NC(=O)[C@@H](Cc2c[nH]c3ccccc23)NC(=O)[C@@H](NC(=O)[C@@H]2C[C@H](CN2C(=O)[C@H](Cc2ccccc2)NC(=O)[C@H](Cc2ccc(cc2)OCc2ccccc2)NC1=O)OC(=O)NCCN)c1ccccc1	BRD-K59715032	0.889583	0.896289	0.892936
COc1ccc2c(c1)OC1c3ccc(OC)cc3OCC21	HOMOPTEROCARPIN	0.87755	0.90842	0.892985
C[C@H]1CN([C@@H](C)CO)C(=O)c2cccc(c2O[C@@H]1CN(C)S(=O)(=O)c1ccc(cc1)C)NS(=O)(=O)c1cccs1	BRD-K11461192	0.983884	0.802095	0.89299
NCCN1[C@H](c2ccccc2)c2c(n[nH]c2C1=O)-c1ccccc1	BRD-A93446780	0.845094	0.941106	0.8931
[N-]=[N+]=CC(=O)OCC(N)C(=O)O	AZASERINE	0.88305	0.90339	0.89322
CO[C@@H](CN(C)S(=O)(=O)c1ccc(cc1)Cl)[C@@H](C)CN([C@H](C)CO)S(=O)(=O)c1cccc(c1)Cl	BRD-K64649040	0.766506	1.01999	0.893246
OCc1ccc(cc1)CO[C@H]1C[C@H](C=C(O1)C(=O)NCc1ccccc1)c1ccc(cc1)Br	BRD-K78708144	0.767242	1.01928	0.893262
C[C@@H]1CN([C@H](C)CO)C(=O)c2cc(ccc2O[C@H]1CN(C)S(=O)(=O)c1cn(cn1)C)NS(=O)(=O)c1cn(cn1)C	BRD-K10267921	0.814582	0.972151	0.893366
CC(=O)OCC(=O)C12OC3(CCCC3)OC1CC1C3CCC4=CC(=O)C=CC4(C)C3(F)C(O)CC12C	AMCINONIDE	0.87915	0.90763	0.89339
CC(C)(Sc1ccc(cc1)CCN(CCCCC1CCCCC1)C(=O)NC1CCCCC1)C(=O)O	BRD-K96263742	0.853265	0.933539	0.893402
CCC(C)C(=O)OC1CC(O)C=C2C=CC(C)C(CCC(O)CC(O)CC(=O)[O-])C21.[Na+]	PRAVASTATIN SODIUM	0.90375	0.88311	0.89343
C[C@H]1CN([C@@H](C)CO)C(=O)Cc2cc(ccc2O[C@@H]1CN(C)Cc1ccc(cc1)C(F)(F)F)NS(=O)(=O)C	BRD-K71644199	0.931672	0.855261	0.893467
CC(C)NC(=O)Nc1ccc2c(c1)C(=O)N(C[C@@H](C)[C@@H](CN(C)C(=O)Nc1ccccc1)OCCCC[C@H](C)O2)[C@@H](C)CO	BRD-K65540587	0.98539	0.801811	0.8936
C[C@H]1CN([C@H](C)CO)C(=O)c2cc(ccc2O[C@@H]1CN(C)Cc1ccc(cc1)-c1ccccc1)NC(=O)CCC(F)(F)F	BRD-K12885979	0.964108	0.823093	0.893601
C[C@@H]1CCCCO[C@H](CN(C)Cc2ccc(cc2)C(=O)O)[C@@H](C)CN([C@H](C)CO)C(=O)c2cc(ccc2O1)NC(=O)Nc1c(noc1C)C	BRD-K27149626	0.992335	0.794871	0.893603
C[C@@H]1CCCCO[C@@H](CN(C)S(=O)(=O)c2ccccc2)[C@H](C)CN([C@@H](C)CO)C(=O)c2cc(ccc2O1)NS(=O)(=O)C	BRD-K46310308	0.97594	0.811374	0.893657
CC(C)CCCC(C)C1CCC2C3CCC4CC(=O)CCC4(C)C3CCC12C	CHOLESTAN-3-ONE	0.89564	0.89183	0.893735
CO[C@H]1[C@H](O)CC(=O)O[C@H](C)C/C=C/C=C/[C@H](O[C@H]2CC[C@@H]([C@@H](C)O2)N(C)C)[C@H](C)C[C@H](CC=O)[C@@H]1O[C@@H]1O[C@H](C)[C@@H](O[C@H]2C[C@@](C)(O)[C@@H](O)[C@H](C)O2)[C@@H]([C@H]1O)N(C)C	BRD-K00003542	0.891405	0.896177	0.893791
O=C(Oc1cccc2cccnc12)c1ccccc1	BENZOXIQUINE	0.96493	0.82275	0.89384
C[Si](C)(C)O[Si](C)(C)O[Si](C)(C)C	DIMETHICONE (1%/ DMSO)	0.9214	0.86633	0.893865
C[C@@H]1CN([C@@H](C)CO)C(=O)c2cc(ccc2O[C@H]1CN(C)S(=O)(=O)c1cccs1)NC(=O)Nc1cccc2ccccc12	BRD-K37263685	0.80322	0.984566	0.893893
Cc1noc(NS(=O)(=O)c2ccc(N)cc2)c1C	SULFISOXAZOLE	0.87267	0.91518	0.893925
CCN1CCN(CC1)C(=O)/C=C\C(=O)O	BRD-K28099217	0.81415	0.973713	0.893932
COc1ccc(cc1)CN(C)C[C@H]1OCCCC[C@@H](C)Oc2ccc(cc2C(=O)N(C[C@@H]1C)[C@H](C)CO)NC(=O)Nc1c(noc1C)C	BRD-K63719290	0.809771	0.978176	0.893973
C[C@H](O)C#Cc1ccc2c(c1)O[C@H](CN(C)C(=O)Nc1ccccc1)[C@H](C)CN([C@H](C)CO)S2(=O)=O	BRD-K93514204	1.00339	0.784815	0.894101
O=c1c(O)c(-c2ccc(O)c(O)c2)oc2c(OC3OC(CO)C(O)C(O)C3O)c(O)cc(O)c12	GOSSYPIN	0.88371	0.90463	0.89417
COc1ccccc1CNC(=O)C[C@H]1CC[C@H]2[C@@H](COC[C@H](O)CN2C(=O)Nc2ccc(cc2)Cl)O1	BRD-K99069884	0.864147	0.92426	0.894203
C[C@H]1CN([C@H](C)CO)C(=O)c2cccc(c2O[C@@H]1CN(C)Cc1ccc2c(c1)OCO2)NC(=O)Nc1ccc(cc1)C(F)(F)F	BRD-K07657628	0.89195	0.896494	0.894222
CC1(C(=O)O)CCC2(C)CCC3(C)C(=CC(=O)C4C5(C)CCC(O)C(C)(C)C5CCC43C)C2C1	ENOXOLONE	0.90317	0.88528	0.894225
COc1ccc(Cl)cc1C(=O)NCCc1ccc(S(=O)(=O)NC(=O)NC2CCCCC2)cc1	GLYBURIDE	0.89619	0.89238	0.894285
C[C@@H]1CN([C@@H](C)CO)C(=O)Cc2cc(ccc2O[C@H]1CN(C)Cc1ccc(cc1)-c1ccccc1)NC(=O)Nc1c(noc1C)C	BRD-K06304617	0.977179	0.811508	0.894343
C[C@@H]1CCCCO[C@@H](CN(C)Cc2ccc(cc2)C(=O)O)[C@@H](C)CN([C@H](C)CO)C(=O)c2cc(ccc2O1)NC(=O)c1ccccc1	BRD-K01245855	0.790877	0.997874	0.894375
Cn1cnnc1Sc1c(ncn1C)[N+](=O)[O-]	BRD-K63151507	0.911875	0.876896	0.894386
CC(C)NC(=O)Nc1cccc2c1O[C@@H](CN(C)Cc1ccc(cc1)Oc1ccccc1)[C@@H](C)CN([C@H](C)CO)C2=O	BRD-K76092560	0.789642	0.999224	0.894433
O=C(O)C=CC=Cc1ccccc1	JUAREZIC ACID	0.90136	0.88759	0.894475
CCN1C(=S)Nc2ccccc21	BRD-K46675315	0.834549	0.954531	0.89454
C[C@@H]1CN([C@@H](C)CO)C(=O)c2cc(ccc2O[C@@H]1CN(C)Cc1ccc(cc1)-c1ccccc1)NC(=O)c1ccncc1	BRD-K50177987	0.788274	1.00096	0.894619
Nc1nc(N)nc(NC2CC2)n1	CYROMAZINE	0.89267	0.89661	0.89464
OC[C@@H]1O[C@@H](CC(=O)NCCc2ccncc2)C=C[C@H]1NC(=O)Cc1ccccn1	BRD-K30172718	0.77873	1.01062	0.894673
COc1ccc2c3c([nH]c2c1)[C@@H](CO)N(C[C@]13CN(C1)S(=O)(=O)C)C(=O)C1CCOCC1	BRD-K82339648	0.936021	0.853477	0.894749
CCC[C@@H](O)C#Cc1cnc2c(c1)C(=O)N(C[C@H](C)[C@H](CN(C)C(=O)Nc1ccc3c(c1)OCO3)O2)[C@H](C)CO	BRD-A08778300	0.812693	0.976883	0.894788
CCOC(=O)[C@H]1CSCCN1	BRD-A15578230	0.749358	1.0403	0.894827
CCCCCCCCCCC/C=C\C/C=C\CCCC(=O)O	BRD-K32311524	0.900405	0.88927	0.894837
CC(C)N1[C@H](c2ccc(cc2)CO)[C@](CC1=O)(C(=O)NCCN1CCOCC1)c1ccc(cc1)[N+](=O)[O-]	BRD-K51746129	0.850689	0.939181	0.894935
C[C@H]1CN([C@@H](C)CO)C(=O)c2cccc(c2O[C@@H]1CN(C)C(=O)Nc1ccc(cc1)C(F)(F)F)NC(=O)Nc1ccc(cc1)F	BRD-K06760174	0.917368	0.872521	0.894944
C[C@@H]1CN([C@@H](C)CO)C(=O)Cc2cc(ccc2O[C@@H]1CN(C)S(=O)(=O)c1cccs1)NS(=O)(=O)c1cn(cn1)C	BRD-K16293027	0.825356	0.964631	0.894993
COc1cc2nc(N3CCN(C(=O)C4CCCO4)CC3)nc(N)c2cc1OC.Cl	TERAZOSIN HYDROCHLORIDE	0.87648	0.91352	0.895
CC(C)c1onc(c1COc1ccc(c(c1)Cl)C=Cc1cccc(c1)C(=O)O)-c1c(cccc1Cl)Cl	BRD-K64245000	0.903302	0.886716	0.895009
O=C(CCN1C=CC(=O)NC1=O)Nc1ccc2c(c1)NC(=O)CO2	BRD-K91961153	0.815812	0.974392	0.895102
CC1CCC2C(C)C(OC(=O)CCC(=O)O)OC3OC4(C)CCC1C32OO4	ARTESUNATE	0.93402	0.85619	0.895105
COc1ccc(cc1)[Si](C)(C)[C@@H]1[C@@H](C)[C@@]2(O[C@H]1CCn1cc(nn1)[C@H](O)c1ccccc1)C(=O)N(c1ccccc1)c1ccccc12	BRD-K46935740	0.790769	0.999707	0.895238
COC[C@H]1CN(N1C)C(=O)c1cscn1	BRD-K86796908	0.811924	0.978876	0.8954
C[C@H]1CN([C@@H](C)CO)C(=O)c2cccc(c2O[C@@H]1CN(C)Cc1ccc(cc1)-c1ccccc1)NC(=O)NC1CCCCC1	BRD-K73517116	0.877783	0.913026	0.895404
COc1ccc(cc1)S(=O)(=O)N(C)C[C@@H]1Oc2c(cccc2C(=O)N(C[C@@H]1C)[C@@H](C)CO)N(C)C	BRD-K17968366	0.994116	0.796727	0.895422
CC(C)NCC(O)c1ccc(O)c(O)c1.Cl	ISOPROTERENOL HYDROCHLORIDE	0.90597	0.88491	0.89544
CN(C)CCS	CAPTAMINE	0.86965	0.92142	0.895535
NC1=NN(C(=O)C1)c1ccccc1	BRD-K02972509	0.83005	0.961027	0.895538
C[C@H]1CCCCO[C@@H](CN(C)C(=O)Nc2ccccc2)[C@@H](C)CN([C@H](C)CO)C(=O)c2cc(ccc2O1)NC(=O)c1ccccc1	BRD-K99825876	0.990766	0.800335	0.895551
C[C@@H]1CCCCO[C@H](CN(C)CC2CCCCC2)[C@@H](C)CN([C@H](C)CO)C(=O)c2cc(ccc2O1)NC(=O)CCCN(C)C	BRD-K94306568	0.97607	0.815104	0.895587
CC(C)CC(NC(=O)C(C)NC(=O)CNC(=O)C(NC=O)C(C)C)C(=O)NC(C)C(=O)NC(C(=O)NC(C(=O)NC(C(=O)NC(Cc1c[nH]c2ccccc12)C(=O)NC(CC(C)C)C(=O)NC(Cc1c[nH]c2ccccc12)C(=O)NC(CC(C)C)C(=O)NC(Cc1c[nH]c2ccccc12)C(=O)NC(CC(C)C)C(=O)NC(Cc1c[nH]c2ccccc12)C(=O)NCCO)C(C)C)C(C)C)C(C)C	GRAMICIDIN (gramicidin A shown)	0.92408	0.86737	0.895725
C[C@H](O)C#Cc1ccc2c(c1)O[C@@H](CN(C)C(=O)CN(C)C)[C@@H](C)CN([C@H](C)CO)S2(=O)=O	BRD-K48733677	0.826889	0.964782	0.895836
CC[C@@H](CN)c1ccccc1	BRD-A50653341	0.817983	0.973852	0.895918
OC(=O)[C@@H]1[C@@H]2N([C@H]([C@H](OC2=O)c2ccccc2)c2ccccc2)[C@H](C2CCCCC2)[C@@]11C(=O)Nc2ccc(cc21)C#CC1=CCCCC1	BRD-K62159699	0.881142	0.910696	0.895919
COc1c(O)cc(O)cc1O	IRETOL	0.88712	0.9048	0.89596
Cc1cc(O)c2c(c1)Cc1cccc(O)c1C2=O	CHRYSAROBIN	0.96166	0.83027	0.895965
COC(=O)[C@@H](N)c1cccc(c1)Cl	BRD-A67683539	0.947409	0.844558	0.895983
CCOC(=O)c1ccc(cc1)NC(=O)N[C@H]1O[C@@H](CO)[C@@H](O)[C@@H](O)[C@@H]1O	BRD-A01679672	0.902162	0.890004	0.896083
C[C@H]1CN([C@H](C)CO)C(=O)c2cc(ccc2O[C@@H]1CN(C)Cc1ccc(c(c1)Cl)Cl)NC(=O)C1CCCCC1	BRD-K85232135	0.789403	1.00286	0.896131
C[C@@H]1CN([C@H](C)CO)C(=O)CCCn2cc(nn2)CO[C@@H]1CN(C)S(=O)(=O)c1cccc(c1)C#N	BRD-K52624502	0.808675	0.983595	0.896135
Cc1cccc(C)c1OCC(C)N.Cl	MEXILETINE HYDROCHLORIDE	0.91973	0.87258	0.896155
CCC1(c2ccccc2)C(=O)NCNC1=O	PRIMIDONE	0.88083	0.91159	0.89621
C[C@@H]1CCCCO[C@@H](CN(C)Cc2ccc(c(c2)Cl)Cl)[C@@H](C)CN([C@H](C)CO)C(=O)c2cc(ccc2O1)NC(=O)CCC(F)(F)F	BRD-K25254682	0.748672	1.04396	0.896318
C[C@@H]1CCCCO[C@H](CN(C)Cc2ccccc2)[C@@H](C)CN([C@@H](C)CO)C(=O)c2cc(ccc2O1)NS(=O)(=O)c1cccs1	BRD-K21924048	0.801186	0.991537	0.896362
C[C@H]1CN([C@@H](C)CO)C(=O)c2cccc(c2O[C@H]1CN(C)Cc1ccc(cc1)-c1ccccc1)NC(=O)Nc1ccc(cc1)F	BRD-K39950880	0.967768	0.825005	0.896386
CC1(C)CCC2(C)CCC3(C)C(=CCC4C5(C)CCC(OC(=O)c6ccccc6)C(C)(C)C5CCC43C)C2C1	beta-AMYRIN BENZOATE	0.8567	0.93609	0.896395
C[C@H]1CN([C@@H](C)CO)C(=O)Cc2cc(ccc2O[C@@H]1CN(C)S(=O)(=O)c1c(noc1C)C)NC(=O)Cc1cn(c2ccccc12)C	BRD-K03122474	0.884586	0.908253	0.89642
C[C@@H]1CN([C@@H](C)CO)C(=O)Cc2cc(ccc2O[C@H]1CN(C)Cc1ccc(cc1)C(=O)Nc1ccccc1N)NC(=O)Nc1ccccc1	BRD-K35424106	1.00917	0.783962	0.896567
OC[C@H]1O[C@@H](CC(=O)NCc2cccc(c2)F)C=C[C@H]1NC(=O)CN1CCOCC1	BRD-K30311018	0.81228	0.980883	0.896582
N=C(N)c1ccc(OCCCCCOc2ccc(C(=N)N)cc2)cc1.O=S(=O)(O)CCO.O=S(=O)(O)CCO	PENTAMIDINE ISETHIONATE	0.9192	0.87399	0.896595
COc1ccc2c(c1)[nH]c1c(C)nccc12	HARMINE	0.96616	0.82703	0.896595
C[C@H]1CN([C@H](C)CO)S(=O)(=O)c2ccc(cc2O[C@H]1CN(C)C(=O)C1CCOCC1)-c1ccc(cc1)F	BRD-K32199719	0.820416	0.972903	0.89666
CCSc1cccc2cccnc12	BRD-K63616306	0.817628	0.975723	0.896675
Cc1cccnc1[C@@H](NC(=O)C1CCN(CCOc2ccc(cc2Cl)Cl)CC1)c1ccc(cc1)F	BRD-A32167909	0.871227	0.922253	0.89674
O[C@H]1COC[C@H]2O[C@H](CC[C@@H]2N(C1)C(=O)Nc1cccc(c1)F)CC(=O)NCCCN1CCOCC1	BRD-K62724717	0.919746	0.873785	0.896766
O=C1OC(c2ccc(O)cc2)(c2ccc(O)cc2)c2ccccc21	PHENOLPHTHALEIN	0.86601	0.92756	0.896785
COc1cccc(c1)NC(=O)N[C@H]1C=C[C@@H](CC(=O)N2CCOCC2)O[C@H]1CO	BRD-K23404017	0.99618	0.797479	0.896829
C[C@@H]1CN([C@@H](C)CO)C(=O)c2cc(cnc2O[C@H]1CN(C)S(=O)(=O)C)C#Cc1cccnc1	BRD-K01053421	0.971608	0.822119	0.896864
CCOC(=O)[C@@H]([C@H]1CCS(=O)(=O)C1)C(=O)C	BRD-A13133499	0.798908	0.9949	0.896904
C[C@H]1CN([C@H](C)CO)C(=O)Cc2cc(ccc2O[C@@H]1CN(C)Cc1ccc(cc1)C(F)(F)F)NS(=O)(=O)C	BRD-K28345401	0.884701	0.909196	0.896948
CCCc1c(c(ccc1SCCCOc1ccc(c(c1CCC)OCCCC(=O)O)C(=O)C)C(=O)C)O	BRD-K00004627	0.882551	0.911514	0.897033
C[C@@H]1CN([C@@H](C)CO)C(=O)Cc2cc(ccc2O[C@@H]1CN(C)S(=O)(=O)c1ccc(cc1)F)NS(=O)(=O)c1ccc(cc1)F	BRD-K70258983	0.990598	0.803475	0.897036
CCNC(=O)C[C@H]1O[C@H](CO)[C@@H](NC(=O)C2CC2)C=C1	BRD-K77650074	0.828718	0.965491	0.897104
COc1ccc(C=CC(=O)c2cc(O)ccc2O)cc1	"2',5'-DIHYDROXY-4-METHOXYCHALCONE"	0.84338	0.95083	0.897105
O=C(NCc1ccccc1)c1cn[nH]n1	BRD-K49750763	0.907707	0.886668	0.897188
CN(C)[C@@H](CN)c1cccc(c1)C(F)(F)F	BRD-A82474353	0.844711	0.949736	0.897223
CC(C)N=c1cc2n(-c3ccc(Cl)cc3)c3ccccc3nc-2cc1Nc1ccc(Cl)cc1	CLOFAZIMINE	0.91618	0.87831	0.897245
C[C@H]1CCCCO[C@@H](CN(C)S(=O)(=O)c2cccs2)[C@@H](C)CN([C@H](C)CO)C(=O)c2cc(ccc2O1)NS(=O)(=O)c1cn(cn1)C	BRD-K75070130	0.81385	0.980762	0.897306
COc1ccc(cc1)S(=O)(=O)Nc1ccc2c(c1)C(=O)N(C[C@H](C)[C@@H](CN(C)Cc1ccc(cc1)C(F)(F)F)OCCCC[C@H](C)O2)[C@@H](C)CO	BRD-K72208855	0.808347	0.9863	0.897324
CC(C)=CC1C(C(=O)OCc2cccc(Oc3ccccc3)c2)C1(C)C	PHENOTHRIN	0.90264	0.89233	0.897485
CC(=O)CCc1ccc(OC(C)=O)cc1	CUELURE	0.8956	0.89943	0.897515
C[C@H]1CN([C@@H](C)CO)C(=O)c2cc(ccc2O[C@@H]1CN(C)S(=O)(=O)c1ccc(cc1)F)NS(=O)(=O)c1cccs1	BRD-K33756028	0.807693	0.987518	0.897606
CC(C)(C)c1ccc(cc1)CSCc1nc2ccccc2[nH]1	BRD-K12172087	0.851743	0.94351	0.897627
C[C@H]1CN([C@H](C)CO)C(=O)c2cc(cnc2O[C@H]1CN(C)S(=O)(=O)c1cccs1)Br	BRD-K35523969	0.858945	0.9365	0.897722
NS(=O)(=O)c1ccc(cc1)CCN1C=CN(CC(=O)NCCC2=CCCCC2)C(=O)C1=O	BRD-K06166183	0.887794	0.907745	0.897769
COC(OC)[C@H](Cc1ccccc1)N(C[C@@H](CC(=O)N(C)C)/C=C/c1ccccc1)[C@@H]([C@@H](O)Cc1ccccc1)c1ccc(cc1)OC	BRD-A41616177	0.766499	1.02905	0.897777
COc1ccc(cc1)S(=O)(=O)Nc1ccc2c(c1)C(=O)N(C[C@@H](C)[C@@H](CN(C)Cc1ccc(cc1)C(F)(F)F)OCCCC[C@@H](C)O2)[C@@H](C)CO	BRD-K32056972	0.832049	0.963694	0.897872
COc1cccc(c1)NC(=O)N[C@H]1C=C[C@@H](CC(=O)N2CCOCC2)O[C@@H]1CO	BRD-K51779559	0.968673	0.827212	0.897943
CNC[C@H]1Oc2ccc(cc2C(=O)N(C[C@@H]1C)[C@H](C)CO)NC(=O)Cn1cnnn1	BRD-K53377092	0.822249	0.973896	0.898072
C[C@@H]1CN([C@H](C)CO)C(=O)c2cccc(c2O[C@H]1CN(C)CC1CCCCC1)NC(=O)Nc1ccc(cc1)C(F)(F)F	BRD-K87214024	0.926288	0.869857	0.898073
OC[C@@H]1O[C@H](C[C@H]2[C@@H]1Oc1ccc(cc12)NC(=O)C1CCOCC1)CC(=O)NCc1ccc2c(c1)OCO2	BRD-K92205342	0.830838	0.965353	0.898095
C=CC(C)(O)CCC=C(C)CCC=C(C)C	NEROLIDOL	0.87161	0.92462	0.898115
Cc1cccc2c3c(c(nc12)C)COC3	BRD-K47253897	0.967195	0.829263	0.898229
C[C@@H]1CN([C@H](C)CO)C(=O)c2cccc(c2O[C@H]1CN(C)CC1CCCCC1)NC(=O)Nc1ccc(cc1)F	BRD-K42081955	0.888829	0.907675	0.898252
CS(=O)(=O)N1CCO[C@]2(COCCN(Cc3ccncc3)C2)C1	BRD-A77508356	0.812906	0.983943	0.898425
C[C@H]1CN([C@H](C)CO)C(=O)c2cc(ccc2O[C@@H]1CN(C)S(=O)(=O)C)NS(=O)(=O)C	BRD-K08120394	0.787419	1.00955	0.898487
Nc1ccccc1O	BRD-K08449094	0.893058	0.904109	0.898584
NCCCn1c2c(c3ccccc13)CCCC2	BRD-K54380757	0.883637	0.913592	0.898614
C[C@H]1CCCCO[C@H](CN(C)S(=O)(=O)c2ccccc2)[C@H](C)CN([C@@H](C)CO)C(=O)c2cc(ccc2O1)NS(=O)(=O)c1ccc(cc1)Cl	BRD-K04279553	0.792541	1.00471	0.898627
C[C@@H]1CN([C@@H](C)CO)C(=O)c2cc(ccc2O[C@@H]1CN(C)S(=O)(=O)C)NS(=O)(=O)c1ccc(cc1)C	BRD-K48950763	0.810846	0.98646	0.898653
C[C@H]1CCCCO[C@H](CN(C)CC2CCCCC2)[C@@H](C)CN([C@H](C)CO)C(=O)c2cc(ccc2O1)NC(=O)Nc1ccccc1	BRD-K78166736	0.838134	0.959327	0.89873
C[C@H]1CCCCO[C@@H](CN(C)C(=O)Nc2ccc(cc2)C(F)(F)F)[C@H](C)CN([C@H](C)CO)C(=O)c2cc(ccc2O1)NC(=O)c1ccncc1	BRD-K57961120	0.921618	0.875874	0.898746
C[C@H]1CCCCO[C@H](CN(C)Cc2ccc(cc2)C(F)(F)F)[C@@H](C)CN([C@H](C)CO)C(=O)c2cc(ccc2O1)NC(=O)c1ccncc1	BRD-K32593492	0.879252	0.918294	0.898773
C[C@@H]1CN([C@@H](C)CO)C(=O)c2cc(ccc2O[C@@H]1CN(C)S(=O)(=O)c1cn(cn1)C)NC(=O)C1CC1	BRD-K27732047	0.805286	0.992301	0.898794
CCOC(=O)c1cccnc1N	BRD-K51243608	0.841731	0.955867	0.898799
COC(=O)CCCCCCNC(=O)c1ccc(cc1)NCc1cn(nn1)Cc1ccc(cc1)C(=O)c1ccc(cc1)Cn1cc(nn1)CNc1ccc(cc1)C(=O)NCCCCCCC(=O)OC	BRD-K43638948	0.806886	0.990757	0.898821
CNC[C@@H]1Oc2ccc(cc2CC(=O)N(C[C@H]1C)[C@@H](C)CO)NC(=O)CCN1CCOCC1	BRD-K75915595	0.836984	0.960746	0.898865
COc1ccc(cc1)CN(C)C[C@@H]1OCCCC[C@H](C)Oc2ccc(cc2C(=O)N(C[C@H]1C)[C@H](C)CO)NS(=O)(=O)c1ccc(cc1)F	BRD-K74898521	0.787799	1.01006	0.898927
COc1ccc(cc1)CN(C)C[C@H]1Oc2ccc(cc2C(=O)N(C[C@@H]1C)[C@H](C)CO)NC(=O)Cn1cnnn1	BRD-K38024133	0.866036	0.931896	0.898966
CCCCCCCC/C=C\CCCCCCCC(=O)O	BRD-K14557781	0.874736	0.923258	0.898997
COc1ccc(cc1)S(=O)(=O)Nc1ccc2c(c1)C(=O)N(C[C@H](C)[C@@H](CN(C)Cc1ccc(cc1)C(F)(F)F)OCCCC[C@H](C)O2)[C@H](C)CO	BRD-K04288605	0.863811	0.93428	0.899045
CN1[C@H]2CC[C@@H](CC(=O)N3CCOCC3)O[C@H]2COc2ccc(cc2C1=O)NC(=O)c1ccc(cc1)F	BRD-K41987372	0.831266	0.966852	0.899059
NC[C@H]1CCCc2ccc(cc21)Cl	BRD-A37143107	0.837108	0.961113	0.89911
COc1ccc(cc1)CN(C)C[C@H]1OCCCC[C@H](C)Oc2ccc(cc2C(=O)N(C[C@H]1C)[C@@H](C)CO)NC(=O)Nc1ccccc1	BRD-K38189423	0.907802	0.890535	0.899168
O[C@@H]1COC[C@H]2O[C@@H](CC[C@@H]2N(C1)C(=O)Nc1ccc(c(c1)Cl)Cl)CC(=O)NCc1ccc(c(c1)Cl)Cl	BRD-K28984605	0.865629	0.932779	0.899204
OCCN(Cc1ccccc1)C(=O)C[C@@H](CC=C)C(=O)NC[C@@H](OC(=O)[C@@H](CC=C)Cc1ccc(cc1)F)c1ccccc1	BRD-K70484556	0.778911	1.01951	0.899208
C[C@H]1CCCCO[C@@H](CN(C)S(=O)(=O)c2ccc(cc2)F)[C@@H](C)CN([C@H](C)CO)C(=O)c2cc(ccc2O1)NS(=O)(=O)c1ccc(cc1)C	BRD-K02677403	0.824933	0.973624	0.899278
Cc1ccc2nc([nH]c2c1)-c1ccco1	BRD-K27654333	0.904151	0.894547	0.899349
C[C@H]1CN([C@H](C)CO)C(=O)c2cc(ccc2O[C@H]1CN(C)S(=O)(=O)c1ccc(cc1)F)NC(=O)c1ccncc1	BRD-K87808996	0.838838	0.959942	0.89939
C[C@@H]1CCCCO[C@@H](CN(C)Cc2ccccc2)[C@H](C)CN([C@@H](C)CO)C(=O)c2cc(ccc2O1)NS(=O)(=O)c1cccs1	BRD-K66759654	0.878319	0.920672	0.899496
C[C@@H]1CN([C@@H](C)CO)C(=O)c2cc(ccc2O[C@H]1CN(C)C(=O)Nc1ccc(cc1)C(F)(F)F)NS(=O)(=O)c1ccc(cc1)C	BRD-K62840486	0.939495	0.859629	0.899562
C[C@@H]1CN([C@H](C)CO)C(=O)Cc2cc(ccc2O[C@H]1CN(C)CC1CCCCC1)NC(=O)Nc1cccc2ccccc12	BRD-K61216747	0.814337	0.984826	0.899581
C[C@@H]1CN([C@@H](C)CO)C(=O)c2cc(ccc2O[C@H]1CN(C)S(=O)(=O)c1cn(cn1)C)NS(=O)(=O)c1ccccc1	BRD-K27147714	0.796888	1.00234	0.899614
C[C@H]1CN([C@H](C)CO)C(=O)c2cc(ccc2O[C@@H]1CN(C)S(=O)(=O)C)N(C)C	BRD-K52672291	0.997103	0.802184	0.899644
NC1=CC(=O)NC(=O)N1c1ccc(cc1)Cl	BRD-K96813316	0.864146	0.935189	0.899667
NCCSC12CC3CC(CC(C3)C2)C1	BRD-K30726339	0.823548	0.975809	0.899679
CSCCC(NC(=O)C(Cc1c[nH]c2ccccc12)NC(=O)CCNC(=O)OC(C)(C)C)C(=O)NC(CC(=O)O)C(=O)NC(Cc1ccccc1)C(N)=O	PENTAGASTRIN	0.87476	0.92463	0.899695
CN(CC=Cc1ccccc1)Cc1cccc2ccccc12.Cl	NAFTIFINE HYDROCHLORIDE	0.89224	0.90734	0.89979
O=C(O)C(O)C(O)C(OC1OC(CO)C(O)C(O)C1O)C(O)CO	LACTOBIONIC ACID	0.90918	0.89044	0.89981
CSC[C@H](N)C(=O)O	BRD-K63123526	0.888487	0.911231	0.899859
COc1cccc(c1)NC(=O)N[C@@H]1C=C[C@@H](CC(=O)N2CCOCC2)O[C@H]1CO	BRD-K84052780	0.99299	0.80708	0.900035
COC(=O)C1=CO[C@@H](O[C@H]2O[C@@H](CO)[C@@H](O)[C@@H](O)[C@@H]2O)/C(=C\C)[C@@H]1CC(=O)OC[C@@H](CO)[C@H]1C[C@@H](OC(=O)C[C@H]2/C(=C/C)[C@H](OC=C2C(=O)OC)O[C@H]2O[C@@H](CO)[C@@H](O)[C@@H](O)[C@@H]2O)[C@@H](C)[C@@H]1COC(=O)C[C@H]1/C(=C/C)[C@H](OC=C1C(=O)OC)O[C@H]1O[C@@H](CO)[C@@H](O)[C@@H](O)[C@@H]1O	BRD-A15907179	0.806846	0.993269	0.900057
C[C@@H]1CN([C@H](C)CO)C(=O)c2cccc(c2O[C@@H]1CN(C)S(=O)(=O)C)NC(=O)c1cnccn1	BRD-K16641710	0.970525	0.829891	0.900208
CCCCC/C=C\C/C=C\C/C=C\CCCCCCC(=O)O	BRD-K20152659	0.909905	0.890576	0.90024
Cc1cc(=O)oc2cc(O)ccc12	HYMECHROME	0.89552	0.90497	0.900245
Cc1nccc2c1[nH]c1cc(O)ccc12	HARMOL	0.97549	0.82504	0.900265
CCC(=O)NNC(=O)c1cccc(c1)O	BRD-K75261115	0.855346	0.945189	0.900267
C[C@H]1CN([C@@H](C)CO)C(=O)c2cccc(c2O[C@H]1CN(C)C(=O)Nc1ccccc1)NC(=O)Nc1ccc(cc1)C(F)(F)F	BRD-K44059200	0.915133	0.885466	0.9003
C[C@@H]1CN([C@H](C)CO)C(=O)c2cccc(c2O[C@H]1CN(C)S(=O)(=O)c1ccccc1)NS(=O)(=O)c1ccc(cc1)C	BRD-K30719024	0.759818	1.0409	0.90036
CCN(CC)CCN(Cc1ccc(cc1)-c1ccc(cc1)C(F)(F)F)C(=O)CN1C(=NC(=O)C2=C1CCC2)SCc1ccc(cc1)F	BRD-K19085898	0.912617	0.88817	0.900393
OCc1ccc(cc1)[C@H]1[C@H](C(=O)NC2CC2)c2ccccc2C(=O)N1Cc1cc(cc(c1)C(F)(F)F)F	BRD-K33202667	0.818476	0.982319	0.900398
CCCC#Cc1ccc2c(c1)O[C@H](CN(C)Cc1ccc3c(c1)OCO3)[C@@H](C)CN([C@@H](C)CO)S2(=O)=O	BRD-K41161005	1.02174	0.779308	0.900523
C[C@H]1CN([C@@H](C)CO)C(=O)c2cccc(c2O[C@H]1CN(C)C(=O)Nc1ccccc1)NC(=O)C1CCOCC1	BRD-K15729827	0.809284	0.991783	0.900533
COc1cccc(c1)C#Cc1ccc2c(c1)O[C@H](CN(C)C(=O)CN1CCOCC1)[C@H](C)CN([C@H](C)CO)S2(=O)=O	BRD-K75431408	1.00934	0.792158	0.900751
CC(=O)O[PbH2]OC(C)=O	LEAD ACETATE	1.0118	0.78982	0.90081
N(c1ccccc1)c1nc2c(ccc3ccccc32)s1	BRD-K73115003	0.842281	0.959413	0.900847
Cc1ccc(cc1)Oc1nnc(c2ccccc12)-c1cccs1	BRD-K48175069	0.820351	0.981418	0.900885
OC[C@H]1O[C@@H](C[C@@H]2[C@H]1Oc1ccc(cc12)NC(=O)Nc1ccc(cc1)C(F)(F)F)CC(=O)NCc1ccc(cc1)Cl	BRD-K89697623	1.02023	0.781634	0.900934
COc1ccc(cc1)NC(=O)N(C)C[C@@H]1Oc2ccc(cc2C(=O)N(C[C@@H]1C)[C@H](C)CO)NC(=O)CCCCCC(=O)Nc1ccccc1N	BRD-K35395200	0.849638	0.952377	0.901008
CO[C@H]1CN(C)C(=O)c2ccc(cc2OC[C@@H](C)N(C[C@@H]1C)C(=O)C1CCCCC1)NS(=O)(=O)C	BRD-K06356885	0.848081	0.954231	0.901156
C[C@@H]1CN([C@H](C)CO)S(=O)(=O)c2ccc(cc2O[C@@H]1CN(C)Cc1cncnc1)C1=CCCCC1	BRD-K55187504	0.988957	0.813566	0.901261
CN1C(=O)N(C)c2ncn(c2C1=O)C[C@@H](O)COc1ccccc1	BRD-A04529732	0.814853	0.987706	0.901279
COc1cccc(c1)S(=O)(=O)N1C[C@H](O)COC[C@@H]2O[C@H](CC[C@H]21)CC(=O)N1CCN(C)CC1	BRD-K07968538	0.81945	0.983128	0.901289
CCc1nc2n(n1)C(=O)C=C(C)N2	BRD-K65152509	0.803051	0.999627	0.901339
OC(=O)C1CCNCC1	BRD-K62236188	0.972347	0.830371	0.901359
COc1ccc(cc1)CN(C)C[C@H]1OCCCC[C@H](C)Oc2ccc(cc2C(=O)N(C[C@H]1C)[C@@H](C)CO)NC(=O)Nc1ccc(cc1)OC	BRD-K91780170	0.885424	0.917455	0.90144
CCCC12CN3CC(CCC)(CN(C1)C3[C@@H](O)[C@@H](O)[C@@H](O)CO)C2=O	BRD-A44050796	0.827895	0.975344	0.90162
C[C@H]1CN([C@H](C)CO)C(=O)c2cccc(c2O[C@@H]1CN(C)C(=O)Nc1ccccc1)NS(=O)(=O)C	BRD-K72662011	0.844168	0.959213	0.90169
C[C@@H]1CCCCO[C@@H](CN(C)C(=O)Nc2ccc(cc2)C(F)(F)F)[C@H](C)CN([C@H](C)CO)C(=O)c2cc(ccc2O1)NC(=O)c1ccncc1	BRD-K77342364	0.924364	0.879177	0.90177
C[C@H]1CN([C@@H](C)CO)C(=O)c2cccc(c2O[C@H]1CN(C)CC1CCCCC1)NC(=O)c1ccc(cc1)-c1nccs1	BRD-K96567288	0.823807	0.979773	0.90179
C[C@H]1CN([C@H](C)CO)C(=O)c2cc(cnc2O[C@H]1CN(C)S(=O)(=O)c1cn(cn1)C)C#Cc1ccc(cc1)C(F)(F)F	BRD-K13444943	0.851263	0.952493	0.901878
CC(C)NC(=O)Nc1ccc2c(c1)CC(=O)N(C[C@@H](C)[C@@H](CN(C)S(=O)(=O)c1cn(cn1)C)O2)[C@H](C)CO	BRD-K94795246	0.813602	0.990229	0.901915
CC(C)NC(=O)N(C)C[C@@H]1OCCCC[C@H](C)Oc2ccc(cc2C(=O)N(C[C@@H]1C)[C@H](C)CO)NS(=O)(=O)C	BRD-K03809801	0.802526	1.00133	0.901926
Cc1nnc(NS(=O)(=O)c2ccc(N)cc2)s1	SULFAMETHIZOLE	0.911	0.89299	0.901995
OCN1[C@@H](NC(=O)NCNC(=O)N[C@@H]2N(CO)C(=O)NC2=O)C(=O)NC1=O	BRD-K00003682	0.918765	0.885239	0.902002
O[C@@H]1COC[C@@H]2O[C@H](CC[C@H]2N(C1)C(=O)Nc1ccc(cc1)Cl)CC(=O)NC1Cc2ccccc2C1	BRD-K09541934	0.90559	0.898473	0.902031
C[C@H]1CCCCO[C@H](CN(C)Cc2ccc(cc2)C(=O)O)[C@H](C)CN([C@H](C)CO)C(=O)c2cc(ccc2O1)NC(=O)Cc1ccccc1	BRD-K38019253	0.828803	0.975274	0.902038
COc1ccc2c(=O)cc(-c3ccccc3)oc2c1OC	"7,8-DIMETHOXYFLAVONE"	0.91504	0.88905	0.902045
COCC(=O)N(C)C[C@H]1Oc2cc(ccc2S(=O)(=O)N(C[C@H]1C)[C@H](C)CO)C#Cc1ccccc1	BRD-K10529146	0.975956	0.828389	0.902173
S=C1NN=C(N1)C1CCCCC1	BRD-K59573489	0.830176	0.974461	0.902319
CCC=CCC=CCC=CCC=CCC=CCCCC(=O)OCC	OMEGA-3-ACID ESTERS (EPA shown)	0.94714	0.85753	0.902335
CS(=O)(=O)CCCCN=C=S	BRD-K49969612	0.891748	0.913211	0.90248
C[C@H]1CCCCO[C@@H](CN(C)CC2CCCCC2)[C@H](C)CN([C@H](C)CO)C(=O)c2cc(ccc2O1)NS(=O)(=O)c1c(noc1C)C	BRD-K04545687	0.965929	0.839206	0.902568
C[C@@H]1CCCCO[C@@H](CN(C)Cc2ccc(cc2)C(=O)Nc2ccccc2N)[C@@H](C)CN([C@H](C)CO)C(=O)c2cc(ccc2O1)NS(=O)(=O)c1c(noc1C)C	BRD-K81088741	0.829506	0.975833	0.90267
C[C@@H]1CCCCO[C@H](CN(C)C(=O)Cc2ccccc2)[C@H](C)CN([C@@H](C)CO)C(=O)c2cc(ccc2O1)NC(=O)Nc1c(noc1C)C	BRD-K19642291	0.818317	0.987047	0.902682
C=CCc1ccc(OC)cc1	ESTRAGOLE	0.7994	1.006	0.9027
C[C@@H]1CCCCO[C@@H](CN(C)Cc2ccc(cc2)C(F)(F)F)[C@H](C)CN([C@@H](C)CO)C(=O)c2cc(ccc2O1)NS(=O)(=O)c1ccc(cc1)C	BRD-K98945121	0.949939	0.855463	0.902701
COCC(=O)N(C)C[C@@H]1Oc2cc(ccc2S(=O)(=O)N(C[C@H]1C)[C@@H](C)CO)C#Cc1ccccc1	BRD-K32243588	0.997383	0.808133	0.902758
COc1ccc(cc1)CNC(=O)N(C)C[C@H]1OCc2ccccc2-c2c(n(c3ccccc23)C)C(=O)N(C[C@@H]1C)[C@@H](C)CO	BRD-K00043782	0.969416	0.836402	0.902909
CN1CCN(CC1)Cc1ccc(cc1C(F)(F)F)NC(=O)Nc1ccc(cc1)Oc1cc(ncn1)NC(=O)C1CC1	BRD-K24911846	0.925748	0.88011	0.902929
C[C@@](Cc1ccc(c(c1)O)O)(NN)C(=O)O	BRD-K78712176	0.92818	0.877883	0.903032
C[C@H]1CN([C@H](C)CO)C(=O)c2cccc(c2O[C@@H]1CN(C)S(=O)(=O)c1cn(cn1)C)NC(=O)c1cc(nn1C)C	BRD-K04017124	0.801652	1.00457	0.903113
O=c1c(O)cccc2cc(O)c(O)c(O)c12	PURPUROGALLIN	0.91608	0.89023	0.903155
CC(C)c1ccc2oc3nc(N)c(C(=O)O)cc3c(=O)c2c1	AMLEXANOX	0.89337	0.91305	0.90321
CCS(=O)(=O)Nc1ccc2c(c1)C(=O)N(C)[C@H]1CC[C@@H](CC(=O)N3CCN(C)CC3)O[C@@H]1CO2	BRD-K85549762	0.816838	0.989599	0.903219
CC1=CC(=O)N=C(N1)n1nc(cc1N)C	BRD-K55923958	0.899026	0.907458	0.903242
CC(C)(C)NCC(O)c1ccc(O)c(CO)c1	ALBUTEROL	0.91623	0.89028	0.903255
Oc1ccc(c2ccccc12)F	BRD-K22689080	0.91181	0.894924	0.903367
CS(=O)(=O)c1ccc(s1)S(=O)(=O)C	BRD-K01163732	0.808308	0.99862	0.903464
Nc1ccn(C2OC(CO)C(O)C2O)c(=O)n1	CYTARABINE	0.94038	0.86656	0.90347
CC[C@@H](C)NCCCCOc1ccc(cc1C(C)(C)C)Cl	BRD-A31115263	0.909009	0.898105	0.903557
CN([C@@H](Cc1ccc(cc1)OS(=O)(=O)c1cccc2cnccc12)C(=O)N1CCN(CC1)c1ccccc1)S(=O)(=O)c1cccc2cnccc12	BRD-A81177136	0.758647	1.0486	0.903623
Cc1cccc(c1)NC(=O)C[C@H]1NCCNC1=O	BRD-A49568016	0.816961	0.99036	0.90366
C=CCc1ccccc1OCC(O)CNC(C)C.Cl	ALPRENOLOL HYDROCHLORIDE	0.90558	0.90179	0.903685
COc1ccc(cc1)S(=O)(=O)Nc1ccc2c(c1)CC(=O)N(C[C@@H](C)[C@@H](CN(C)S(=O)(=O)C)O2)[C@H](C)CO	BRD-K63202204	0.815209	0.992214	0.903711
COC(=O)c1c2oc(c1C(=O)OC)C(=O)N[C@@H](Cc1ccccc1)Cn1cc(nn1)[C@H](Cc1ccccc1)NC(=O)N[C@H](CC2)COC(=O)NCCCCCC(=O)NO	BRD-K57935071	0.983101	0.82434	0.90372
OS(=O)(=O)c1cc(c2c(ccc(c2c1)S(=O)(=O)O)NC(=O)c1ccc(cc1)NC(=O)c1ccc(cc1)NC(=O)Nc1ccc(cc1)C(=O)Nc1ccc(cc1)C(=O)Nc1ccc(c2cc(cc(c12)S(=O)(=O)O)S(=O)(=O)O)S(=O)(=O)O)S(=O)(=O)O	BRD-K66826939	0.847028	0.960439	0.903734
COC(=O)c1c(C)cc(OC)cc1O	SPARASSOL	0.88407	0.9235	0.903785
O=C1NN=C(N2CCOCC2)C(=O)N1	BRD-K21544318	0.881882	0.925905	0.903894
CCC(CCC(C)C1CCC2C3CCC4CC(O)CCC4(C)C3CCC12C)C(C)C	FUCOSTANOL	0.93521	0.87262	0.903915
COc1ccc(cc1)NC(=O)Nc1ccc2c(c1)C(=O)N(C[C@H](C)[C@@H](CN(C)Cc1ccc(cc1)Oc1ccccc1)O2)[C@@H](C)CO	BRD-K12789512	0.952962	0.854875	0.903918
O=C(C=Cc1ccc(O)cc1)c1ccccc1O	"2',4-DIHYDROXYCHALCONE"	0.91106	0.89692	0.90399
CC(C)NC(=O)Nc1ccc2c(c1)C(=O)N(C[C@H](C)[C@@H](CN(C)S(=O)(=O)C)OCCCC[C@@H](C)O2)[C@H](C)CO	BRD-K76727739	0.956631	0.851371	0.904001
CC(C)(C)c1ccc(C(=O)CCCN2CCC(OC(c3ccccc3)c3ccccc3)CC2)cc1	EBASTINE	0.90313	0.90506	0.904095
NCCc1nc(cs1)-c1ccccc1	BRD-K95116190	0.835635	0.972579	0.904107
C[C@H]1CN([C@@H](C)CO)C(=O)c2cc(ccc2O[C@@H]1CN(C)Cc1ccc(c(c1)Cl)Cl)NS(=O)(=O)c1ccc(cc1)F	BRD-K09463664	0.805367	1.00289	0.904126
CC(C)(C)c1cc(no1)C(=O)NN	BRD-K99563136	0.837908	0.970362	0.904135
CC(=O)C1CCC2C3CCC4=CC(=O)CCC4(C)C3CCC12C	PROGESTERONE	0.91874	0.88961	0.904175
CCCCC/C=C\C/C=C\CCCCCCCC(=O)O	BRD-K08973992	0.873468	0.93489	0.904179
O=C(Nc1ccccc1)Nc1ccccc1	DIPHENYLUREA	0.92377	0.88485	0.90431
CCOC(=O)CN(C#N)c1nc(cc(n1)C)C	BRD-K83223848	0.842729	0.965947	0.904338
Cc1cc(cc(n1)C)-c1cccs1	BRD-K73053691	0.967149	0.841696	0.904422
CCCC1=CC(=O)n2ncnc2N1	BRD-K46489110	0.851281	0.957621	0.904451
COc1ccc(-c2coc3cc(OC)ccc3c2=O)c(O)c1	"7,4'-DIMETHOXY-2'-HYDROXY-ISOFLAVONE"	0.89427	0.91467	0.90447
C[C@H]1CCCCO[C@@H](CN(C)CC2CCCCC2)[C@H](C)CN([C@@H](C)CO)C(=O)c2cc(ccc2O1)NC(=O)NC1CCCCC1	BRD-K01176686	0.848856	0.960259	0.904557
C[C@@H]1CCCCO[C@@H](CN(C)Cc2ccncc2)[C@@H](C)CN([C@H](C)CO)C(=O)c2cc(ccc2O1)NC(=O)c1ccccc1	BRD-K45342423	0.812189	0.997205	0.904697
C[C@H]1CN([C@@H](C)CO)C(=O)Cc2cc(ccc2O[C@H]1CN(C)C(=O)Nc1c(noc1C)C)NC(=O)Nc1ccc(cc1)C(F)(F)F	BRD-K77237868	0.993509	0.815965	0.904737
C[C@@H]1CN([C@H](C)CO)C(=O)c2cccc(c2O[C@@H]1CN(C)C(=O)Nc1ccc(cc1)C(F)(F)F)NC(=O)C1CCCCC1	BRD-K36347064	0.912329	0.897185	0.904757
CNC(=O)c1cnn(c1)-c1nc(c2ncn(c2n1)[C@@H]1O[C@H](CO)[C@@H](O)[C@H]1O)N	BRD-K00003609	0.809925	0.999615	0.90477
C[C@@H]1CN([C@@H](C)CO)C(=O)c2c(c3ccccc3n2C)-c2ccccc2CO[C@H]1CN(C)Cc1cccc(c1)O	BRD-K65429924	0.856898	0.952653	0.904775
C[C@H]1CCCCO[C@H](CN(C)Cc2ccc(cc2)C(F)(F)F)[C@H](C)CN([C@H](C)CO)C(=O)c2cc(ccc2O1)NS(=O)(=O)c1cn(cn1)C	BRD-K92929927	0.798641	1.01095	0.904798
CC1=CC(=O)[N-]S(=O)(=O)O1.[K+]	ACESULFAME POTASSIUM	0.93458	0.87508	0.90483
CC(C)CCC[C@@]1(C)Oc2c(c3c(c(c2C=C1)O)C(=O)[C@H]1C[C@@H]2C[C@H]4C(C)(C)O[C@](CC[C@@H](C)C(=O)O)([C@@H]2O)[C@@]14O3)CCC(C)C	BRD-A97026779	0.900344	0.909365	0.904855
C[C@H]1CN([C@H](C)CO)C(=O)c2cccc(c2O[C@H]1CN(C)C(=O)Nc1cccc2ccccc12)NC(=O)C1CCCCC1	BRD-K93761642	0.795485	1.01427	0.904877
C[C@H]1CN([C@H](C)CO)C(=O)c2cc(ccc2O[C@@H]1CN(C)S(=O)(=O)c1ccc(cc1)C)NC(=O)CCN1CCOCC1	BRD-K20058259	0.82928	0.980477	0.904879
Cc1ccc(o1)CN1CCN(CCO)CC1	BRD-K12623386	0.7948	1.01514	0.90497
O=P1(NCCCl)OCCCN1CCCl	IFOSFAMIDE	0.80947	1.0005	0.904985
C[C@H]1CN([C@H](C)CO)C(=O)c2cccc(c2O[C@@H]1CN(C)Cc1ccc(c(c1)Cl)Cl)NS(=O)(=O)c1cccs1	BRD-K45582470	0.803857	1.00617	0.905011
COc1c2occc2cc2ccc(=O)oc12	METHOXSALEN	0.9049	0.90515	0.905025
C[C@H]1CN([C@H](C)CO)C(=O)Cc2cc(ccc2O[C@@H]1CN(C)S(=O)(=O)c1ccc(cc1)F)NS(=O)(=O)c1cccs1	BRD-K03357993	0.775712	1.03437	0.905039
COc1ccc(cc1)S(=O)(=O)N(C)C[C@@H]1Oc2ccc(cc2C(=O)N(C[C@H]1C)[C@@H](C)CO)NS(=O)(=O)c1cccs1	BRD-K19017142	0.83369	0.976444	0.905067
Fc1ccc(cc1)/C=C/CN(CCCNS(=O)(=O)c1cccc2cnccc12)C/C=C/c1ccc(cc1)F	BRD-K38453291	0.872404	0.937792	0.905098
C[C@H]1CCCCO[C@@H](CN(C)Cc2ccc3c(c2)OCO3)[C@@H](C)CN([C@@H](C)CO)C(=O)c2cc(ccc2O1)NC(=O)Nc1ccccc1	BRD-K13192550	0.83964	0.97057	0.905105
C[C@H]1CN([C@@H](C)CO)C(=O)c2cccc(c2O[C@@H]1CN(C)C(=O)Nc1cccc2ccccc12)NC(=O)Nc1c(noc1C)C	BRD-K29548468	0.991149	0.819123	0.905136
CCC(CO)NC(=O)C1C=C2c3cccc4c3c(cn4C)CC2N(C)C1.O=C(O)C=CC(=O)O	METHYSERGIDE MALEATE	0.94112	0.86957	0.905345
CC(C)(C)c1cc(cc(c1O)C(C)(C)C)SC(C)(C)Sc1cc(c(c(c1)C(C)(C)C)OCC(=O)O)C(C)(C)C	BRD-K00004732	0.8977	0.913122	0.905411
Cl.NCCCC(=O)O	gamma-AMINOBUTYRIC ACID HYDROCHLORIDE	0.95927	0.8516	0.905435
CO[C@H]1/C=C\O[C@@]2(C)Oc3c(c(c4c(c3C2=O)[C@@]2(OCC(=O)O2)C=C(NC(=O)/C(=C\C=C/[C@@H](C)[C@@H](O)[C@@H](C)[C@@H](O)[C@@H](C)[C@@H](OC(=O)C)[C@@H]1C)C)C4=O)O)C	BRD-A70579168	0.900484	0.910495	0.905489
C1CCC(CC1)Nc1ccccn1	BRD-K32406882	0.846971	0.964055	0.905513
C[C@H]1CN([C@@H](C)CO)C(=O)CCCn2nncc2CO[C@@H]1CN(C)C(=O)Nc1ccc2c(c1)OCCO2	BRD-K62853937	0.781626	1.0294	0.905515
C[C@@H]1CCCCO[C@@H](CN(C)Cc2ccc(cc2)C(F)(F)F)[C@@H](C)CN([C@H](C)CO)C(=O)c2cc(ccc2O1)NS(=O)(=O)c1c(noc1C)C	BRD-K23117210	0.81786	0.993195	0.905528
CC(C)Cc1ccc(cc1)CN1CC[C@@H](N)C1	BRD-K21882306	0.885654	0.925595	0.905625
C[C@H]1CCCCO[C@H](CN(C)CC2CC2)[C@@H](C)CN([C@@H](C)CO)C(=O)c2cc(ccc2O1)NS(=O)(=O)C	BRD-K73434976	0.837624	0.973644	0.905634
CC(C)NC(=O)N(C)C[C@H]1Oc2ccc(cc2CC(=O)N(C[C@@H]1C)[C@@H](C)CO)NC(=O)CCN1CCOCC1	BRD-K14592685	0.903021	0.908517	0.905769
COc1ccc(cc1)[Si](C)(C)[C@H]1[C@H](C)[C@]2(O[C@@H]1CCO)C(=O)N(Cc1ccc(cc1)N1C(=O)c3ccccc3Oc3ccccc31)c1ccccc12	BRD-K18688606	0.788598	1.02306	0.905829
N[C@H]1CCOC2(CCCC2)C1	BRD-A18389743	0.86586	0.945834	0.905847
CC(S)C(=O)NCC(=O)O	TIOPRONIN	0.91754	0.89423	0.905885
C[C@@H]1CN([C@@H](C)CO)C(=O)c2cccc(c2O[C@H]1CN(C)Cc1ccc(cc1)C(F)(F)F)NC(=O)Nc1ccc(cc1)F	BRD-K58761633	0.881709	0.930092	0.9059
CCOc1ccc(Cc2cc(C3OC(CO)C(O)C(O)C3O)ccc2Cl)cc1	DAPAGLIFLOZIN	0.95906	0.85283	0.905945
OC(=O)c1cc2ccccc2s1	BRD-K75282704	0.920609	0.891301	0.905955
OC(=O)CCC(=O)Nc1ccccn1	BRD-K27814277	0.981258	0.830675	0.905967
C[C@H]1CCCCO[C@@H](CN(C)Cc2ccc(cc2)C(F)(F)F)[C@H](C)CN([C@H](C)CO)C(=O)c2cc(ccc2O1)NC(=O)Cc1ccccc1	BRD-K71337333	0.89959	0.91237	0.90598
C[C@H]1CN([C@H](C)CO)C(=O)c2cc(ccc2O[C@H]1CN(C)CC1CCCCC1)NC(=O)Nc1ccc(cc1)C(F)(F)F	BRD-K09140990	0.926322	0.885776	0.906049
OC[C@@H]1O[C@H](CC(=O)NCCCN2CCOCC2)C=C[C@H]1NC(=O)Cc1ccccn1	BRD-K44908610	0.824774	0.98747	0.906122
C[C@H]1CCCCO[C@@H](CN(C)CC2CCCCC2)[C@@H](C)CN([C@H](C)CO)C(=O)c2cc(ccc2O1)NC(=O)c1ccccc1	BRD-K76106207	0.821758	0.990487	0.906123
CC[C@@H](C)SSc1ncc[nH]1	BRD-A56592690	0.917416	0.895032	0.906224
Cn1cnc(c1)S(=O)(=O)N[C@@H]1C=C[C@@H](CC(=O)NCC2CC2)O[C@H]1CO	BRD-K89515752	0.981975	0.830495	0.906235
C[C@@H]1CN([C@@H](C)CO)C(=O)c2cc(ccc2O[C@@H]1CN(C)C(=O)Nc1ccc(cc1)F)NS(=O)(=O)c1cn(cn1)C	BRD-K01708118	0.84379	0.96872	0.906255
CN1C(=O)N(C)c2nc(n(c2C1=O)C)NCCO	BRD-K58507778	0.845688	0.967048	0.906368
COc1ccc2c3c(n(c2c1)C)[C@H](CO)N(C[C@]13CN(C1)C(=O)C1CCOCC1)C(=O)C1CCOCC1	BRD-K43233420	0.963982	0.848808	0.906395
COC1CC(OC2C(C)OC(OC3C(C)=CCC4CC(CC5(C=CC(C)C(C6CCCCC6)O5)O4)OC(=O)C4C=C(C)C(O)C5OCC(=CC=CC3C)C45O)CC2OC)OC(C)C1O	DORAMECTIN	0.8404	0.9725	0.90645
CCOC(=O)C1=CN2C=NNC2=NC1=O	BRD-K92993451	0.795313	1.01775	0.906532
COc1ccc(CC(=O)c2ccc(O)cc2O)cc1	ONONETIN	0.88392	0.92921	0.906565
C[C@@H]1CN([C@H](C)CO)C(=O)c2cccc(c2O[C@H]1CN(C)C(=O)Nc1ccc(cc1)C(F)(F)F)NC(=O)Nc1c(noc1C)C	BRD-K37618507	0.834528	0.978705	0.906616
COc1ccc(cc1OC)C#Cc1cnc2c(c1)C(=O)N(C[C@H](C)[C@H](CN(C)S(=O)(=O)C)O2)[C@H](C)CO	BRD-K27147684	0.846542	0.966786	0.906664
CCCc1nc2c(C)cc(-c3nc4ccccc4n3C)cc2n1Cc1ccc(-c2ccccc2C(=O)O)cc1	TELMISARTAN	0.90706	0.90633	0.906695
O=C(CN1C(=O)CSC1=O)N1CCCC1	BRD-K19990343	0.82296	0.990474	0.906717
C[C@@H](O)CN1[C@H]2CS(=O)(=O)C[C@H]2SC1=S	BRD-A34356750	0.81431	0.999205	0.906758
O=C1Oc2cc3occ(c3cc2-c2ccccc21)-c1ccccc1	BRD-K37389978	0.787766	1.0258	0.90678
COc1ccccc1-c1ccc2c(c1)O[C@@H](CN(C)C(=O)c1cccnc1)[C@@H](C)CN([C@H](C)CO)S2(=O)=O	BRD-K39068840	0.8364	0.977279	0.90684
COC(=O)c1c(oc(c1C(=O)OC)C(=O)C)CC[C@@H](CO)NC(=O)N[C@@H](C)Cn1cc(nn1)C1(O)CCCC1	BRD-K16206177	0.80947	1.00429	0.906882
COc1ccc(cc1)[Si](C)(C)[C@H]1[C@H](C)[C@]2(O[C@@H]1CC(=O)N1Cc3ccccc3C[C@H]1CO)C(=O)N(Cc1ccc(cc1)N1CCC1=O)c1ccccc12	BRD-K02369635	0.761659	1.05226	0.906957
CNCCC(Oc1cccc2ccccc12)c1cccs1.Cl	DULOXETINE HYDROCHLORIDE	0.99894	0.81511	0.907025
CC(C)C[C@@H](N)C(=O)c1cc(ccc1C)C	BRD-A81600970	1.00973	0.804372	0.907053
C[C@H]1CN([C@@H](C)CO)C(=O)CCCn2nncc2CO[C@@H]1CN(C)C(=O)Oc1ccc2ccccc2c1	BRD-K89366873	0.822975	0.991291	0.907133
C[C@@H](NC(=O)COc1ccccc1)C(=O)O	BRD-A86976880	0.784849	1.02948	0.907164
COc1ccc(C=CC(=O)Nc2ccccc2C(=O)O)cc1OC	TRANILAST	0.7763	1.0381	0.9072
CC(C)NC(=O)N(C)C[C@@H]1OCCCC[C@@H](C)Oc2ccc(cc2C(=O)N(C[C@H]1C)[C@H](C)CO)NC(=O)C1CCCCC1	BRD-K04592856	0.826946	0.987519	0.907232
O[C@@H]1COC[C@H]2O[C@H](CC[C@@H]2N(C1)S(=O)(=O)c1cccc(c1)Cl)CC(=O)NC1Cc2ccccc2C1	BRD-K38175726	0.846334	0.96822	0.907277
CN(C)CCCN1c2ccccc2CCc2ccccc21.Cl	IMIPRAMINE HYDROCHLORIDE	0.91225	0.90234	0.907295
NC1=NC(=O)N(C=N1)[C@@H]1C[C@H](O)[C@@H](CO)O1	BRD-K92198630	0.93198	0.882626	0.907303
CN1[C@@H]2N=C(OCC=C)N(C)[C@@H]2C(=O)N(C)C1=O	BRD-A98735767	0.852692	0.962176	0.907434
CC1(O)CCOC(=O)C1	MEVALONIC ACID LACTONE	0.99567	0.81944	0.907555
COc1cc(cc(c1O[C@H]1C=C(C[C@@H](NC2CCCCCC2)[C@@H]1O)C(=O)NCCO)I)CO	BRD-K94505957	0.91326	0.901865	0.907563
CC(=O)NC1=C(O)NC(=NC1=O)SCC(=O)N1CCOCC1	BRD-K39966487	0.85104	0.964159	0.9076
C[C@H]1CCCCO[C@@H](CN(C)Cc2ccc(cc2)C(F)(F)F)[C@H](C)CN([C@@H](C)CO)C(=O)c2cc(ccc2O1)NC(=O)c1ccccc1	BRD-K98973883	0.908388	0.906857	0.907622
C[C@@H]1CN([C@@H](C)CO)S(=O)(=O)c2ccc(cc2O[C@H]1CN(C)C(=O)CN(C)C)C#Cc1cccnc1	BRD-K93569336	0.968373	0.846911	0.907642
C[C@H]1CN([C@@H](C)CO)C(=O)c2cccc(c2O[C@@H]1CN(C)S(=O)(=O)c1cn(cn1)C)NC(=O)c1ccncc1	BRD-K13400518	0.852258	0.963078	0.907668
COc1ccc(cc1OC)C(=O)NC(CO)(CO)CO	BRD-K78263943	0.834737	0.980617	0.907677
CC(C)NC(=O)Nc1cccc2c1O[C@@H](CN(C)S(=O)(=O)c1cccs1)[C@@H](C)CN([C@@H](C)CO)C2=O	BRD-K14649813	0.852197	0.963238	0.907718
OC1(C2C(=O)NC(=O)NC2=O)C(=O)c2ccccc2C1=O	BRD-K51186738	0.81773	0.997814	0.907772
C[C@H]1CN([C@H](C)CO)C(=O)c2cc(ccc2O[C@H]1CN(C)Cc1ccc(cc1)C(F)(F)F)NC(=O)Nc1c(noc1C)C	BRD-K97073065	0.844609	0.97107	0.90784
C[C@@H]1CCCCO[C@H](CN(C)C)[C@H](C)CN([C@H](C)CO)C(=O)c2cc(ccc2O1)NC(=O)Nc1ccc(cc1)C(F)(F)F	BRD-K67525206	0.890256	0.92553	0.907893
CO[C@@H]1CN(C)C(=O)c2ccc(cc2OC[C@H](C)N(C[C@H]1C)C(=O)CN(C)C)NC(=O)c1ccccc1	BRD-K36093959	0.833857	0.98199	0.907924
CSc1cccc2sc(nc12)Nc1ccc(cc1)Cl	BRD-K18692571	0.914247	0.901882	0.908065
CC1(C)C2CCC1(C)C(O)C2	BORNEOL	0.87642	0.93971	0.908065
COC1=C(CC=C(C)C)C(=O)c2ccccc2C1=O	LAPACHOL METHYL ETHER	0.88829	0.92789	0.90809
C[C@H]1CN([C@@H](C)CO)C(=O)c2cc(ccc2O[C@H]1CN(C)C(=O)Nc1c(noc1C)C)NS(=O)(=O)c1cn(cn1)C	BRD-K67846807	0.801406	1.01489	0.90815
CCOc1nc(cc(c1C#N)N)N	BRD-K90801651	0.93444	0.882056	0.908248
COCCN1C[C@@H]2CN(C[C@H]2C1=O)C(=O)c1cnn(c1)C	BRD-K65903222	0.812087	1.00452	0.908302
COc1ccc(cc1OC)C[C@@H]1c2cc(c(cc2CC[N@+]1(C)CCC(=O)OCCCCCOC(=O)CC[N@@+]1(C)CCc2cc(c(cc2[C@H]1Cc1ccc(c(c1)OC)OC)OC)OC)OC)OC	BRD-K17498618	0.919638	0.89715	0.908394
C[C@H]1CN([C@@H](C)CO)C(=O)c2cccc(c2O[C@H]1CN(C)Cc1ccc(cc1)C(F)(F)F)NC(=O)Nc1ccc2c(c1)OCO2	BRD-K34596396	0.851433	0.965358	0.908395
COc1ccc(cc1)[Si](C)(C)[C@H]1[C@H](C)[C@]2(O[C@@H]1CCO)C(=O)N(Cc1cccc(c1)N1C(=O)c3cccc4cccc1c34)c1ccccc12	BRD-K55435766	0.818598	0.998323	0.908461
C[C@H]1CN([C@@H](C)CO)S(=O)(=O)c2ccc(cc2O[C@H]1CN(C)Cc1ccc(cc1)F)C#CC(C)(C)O	BRD-K64930281	0.807798	1.00948	0.908639
CC[C@H]([C@H]1CC[C@H](C)[C@@H](O1)[C@@H](C)[C@H](O)[C@H](C)C(=O)[C@H](CC)[C@H]1O[C@@]2(O[C@@]3(CC[C@](C)(O3)[C@H]3CC[C@](O)(CC)[C@H](C)O3)[C@H](O)C=C2)[C@H](C)C[C@@H]1C)C(=O)O	BRD-K23414042	0.928931	0.888547	0.908739
C[C@@H]1CN([C@@H](C)CO)C(=O)c2cc(ccc2O[C@H]1CN(C)Cc1ccc(cc1)-c1ccccc1)NC(=O)Cn1cnnn1	BRD-K04150191	0.983076	0.834442	0.908759
OC(=O)c1cnc[nH]1	BRD-K78725052	0.858765	0.958802	0.908784
Oc1ccc(cc1)C1(CCC(F)(F)CC1)c1ccccc1F	BRD-K53788420	0.898562	0.919219	0.908891
C[C@H]1CCCCO[C@@H](CN(C)Cc2ccc3c(c2)OCO3)[C@H](C)CN([C@@H](C)CO)C(=O)c2cc(ccc2O1)NC(=O)Nc1ccc2c(c1)OCO2	BRD-K60529338	0.937341	0.880539	0.90894
CC(C)NC(=O)Nc1ccc2c(c1)C(=O)N(C[C@H](C)[C@H](CN(C)C(=O)Nc1cccc3ccccc13)OCCCC[C@H](C)O2)[C@H](C)CO	BRD-K89510793	0.886096	0.931818	0.908957
C[C@@H]1CN([C@@H](C)CO)C(=O)c2cc(ccc2O[C@H]1CN(C)Cc1ccc(cc1)-c1ccccc1)NC(=O)c1ccncc1	BRD-K36317223	0.99077	0.827534	0.909152
Cl.N=C(N)NN	PIMAGEDINE HYDROCHLORIDE	0.92057	0.89786	0.909215
CO[C@@H](CN(C)S(=O)(=O)c1cn(cn1)C)[C@H](C)CN([C@@H](C)CO)C(=O)Nc1ccc(cc1)C(F)(F)F	BRD-K86986995	0.913352	0.905274	0.909313
C[C@H]1CN([C@@H](C)CO)C(=O)Cc2cc(ccc2O[C@H]1CN(C)Cc1ccc(cc1)Oc1ccccc1)NC(=O)CCCN(C)C	BRD-K40145790	0.909909	0.908861	0.909385
COc1cc(C=CC(=O)N2CCCCCCC2)cc(OC)c1OC	CINOCTRAMIDE	0.91743	0.90136	0.909395
CC[C@H](C)[C@H](N)C1=N[C@@H](CS1)C(=O)N[C@@H](CC(C)C)C(=O)N[C@H](CCC(=O)O)C(=O)N[C@@H]([C@@H](C)CC)C(=O)N[C@H]1CCCCNC(=O)[C@H](CC(=O)N)NC(=O)[C@@H](CC(=O)O)NC(=O)[C@H](Cc2cnc[nH]2)NC(=O)[C@@H](Cc2ccccc2)NC(=O)[C@@H](NC(=O)[C@@H](CCCN)NC1=O)[C@@H](C)CC	BRD-K14079729	0.952302	0.866578	0.90944
COC(=O)CNc1nc(nc(n1)N(C)C)OC	BRD-K10943489	0.807948	1.01101	0.909477
C[C@H]1CN([C@@H](C)CO)C(=O)c2cccc(c2O[C@@H]1CN(C)CC1CCCCC1)NC(=O)Nc1ccccc1	BRD-K07592032	0.917886	0.901073	0.909479
CN([C@H](Cc1ccc(cc1)-c1ccccc1)C(=O)N[C@@H](Cc1c[nH]c2ccccc12)C(=O)O)C(=O)c1cc(cc(c1)C)C	BRD-K98357249	0.890269	0.928691	0.90948
C[C@@H]1CN([C@@H](C)CO)C(=O)c2cc(ccc2O[C@@H]1CN(C)Cc1ccc(cc1)C(F)(F)F)NC(=O)NC1CCCCC1	BRD-K27892244	0.915793	0.903327	0.90956
CN1CCN(CC1)C(=O)C[C@H]1O[C@@H](CO)[C@H](NC(=O)c2ccc3c(c2)OCO3)C=C1	BRD-K43630823	0.833015	0.986529	0.909772
C[C@@H]1CCCCO[C@H](CN(C)Cc2ccccc2)[C@@H](C)CN([C@@H](C)CO)C(=O)c2cc(ccc2O1)NC(=O)NC1CCCCC1	BRD-K28390637	0.872405	0.947388	0.909897
COc1ccc(cc1)NC(=O)Nc1ccc2c(c1)C(=O)N(C[C@H](C)[C@@H](CN(C)Cc1ccc(cc1)C(F)(F)F)O2)[C@H](C)CO	BRD-K94862255	0.93408	0.885789	0.909935
OC(=O)CN1C=NC(=CC1=O)C1CC1	BRD-K78365767	0.82577	0.99414	0.909955
C[C@@H]1CN([C@H](C)CO)C(=O)c2cccc(c2O[C@H]1CN(C)CC1CC1)NS(=O)(=O)c1ccc(cc1)F	BRD-K94849997	0.842585	0.977376	0.909981
C[C@H]1CN([C@@H](C)CO)C(=O)c2cccc(c2O[C@@H]1CN(C)Cc1ccc(cc1)C(F)(F)F)NC(=O)Nc1ccc(cc1)C(F)(F)F	BRD-K72367888	0.911573	0.908523	0.910048
CC(=O)C=C(O)CCC(=O)O	BRD-K58549896	0.936722	0.883381	0.910052
COc1ccc(cc1)S(=O)(=O)N(C)C[C@@H]1OCCCC[C@H](C)Oc2ccc(cc2C(=O)N(C[C@@H]1C)[C@@H](C)CO)NS(=O)(=O)c1cn(cn1)C	BRD-K64272762	0.868187	0.952035	0.910111
C[C@@H]1CCCCO[C@H](CN(C)C(=O)Nc2ccc(cc2)C(F)(F)F)[C@H](C)CN([C@@H](C)CO)C(=O)c2cc(ccc2O1)NS(=O)(=O)c1c(noc1C)C	BRD-K21231457	0.920289	0.900071	0.91018
COc1ccc(cc1)S(=O)(=O)N(C)C[C@@H]1Oc2ncc(cc2C(=O)N(C[C@@H]1C)[C@H](C)CO)C#Cc1ccc(c(c1)OC)OC	BRD-K08950878	0.832479	0.988089	0.910284
C[C@H]1CN([C@@H](C)CO)C(=O)c2cc(ccc2O[C@H]1CN(C)C(=O)Nc1ccccc1)NC(=O)Nc1cccc2ccccc12	BRD-K42756473	0.804593	1.01615	0.910372
C[C@H]1CN([C@@H](C)CO)S(=O)(=O)c2ccc(cc2O[C@H]1CN(C)C(=O)CN(C)C)C#CCN(C)C	BRD-K24680656	0.961003	0.859861	0.910432
C[C@@H]1CN([C@@H](C)CO)C(=O)c2cccc(c2O[C@H]1CN(C)C(=O)Nc1ccc(cc1)C(F)(F)F)NC(=O)C1CCCCC1	BRD-K37241577	0.949263	0.871605	0.910434
COc1ccc(cc1OC)C#Cc1cnc2c(c1)C(=O)N(C[C@H](C)[C@H](CN(C)Cc1ccncc1)O2)[C@H](C)CO	BRD-K31077752	0.841915	0.978977	0.910446
CC(C)=CC1C(C(=O)O)C1(C)C	CHRYSANTHEMIC ACID	0.86654	0.95437	0.910455
C[C@@H]1CCCCO[C@H](CN(C)S(=O)(=O)c2ccc(cc2)Cl)[C@@H](C)CN([C@@H](C)CO)C(=O)c2cc(ccc2O1)NC(=O)Nc1cccc2ccccc12	BRD-K06974153	0.803156	1.01806	0.910608
COc1cc2c(cc1OC)C(=O)OC2	METAMECONINE	0.97256	0.84869	0.910625
CCOc1cc(C=O)ccc1O	ETHYL VANILLIN	0.89862	0.92265	0.910635
Cl.Nc1c2c(nc3ccccc13)CCCC2	TACRINE HYDROCHLORIDE	0.90879	0.9126	0.910695
C[C@@H]1CCCCO[C@@H](CN(C)CC2CCCCC2)[C@@H](C)CN([C@@H](C)CO)C(=O)c2cc(ccc2O1)NS(=O)(=O)c1cccs1	BRD-K21015009	0.997099	0.824489	0.910794
COCCN1C[C@H]2CN(C[C@H]2C1=O)Cc1nccn1C	BRD-K41463359	0.870909	0.950699	0.910804
CC(C)NC(=O)Nc1ccc2c(c1)C(=O)N(C[C@@H](C)[C@@H](CN(C)Cc1ccc(cc1)C(=O)O)O2)[C@@H](C)CO	BRD-K48530116	0.982324	0.839391	0.910858
COc1cc(OC)c(OC)cc1C=O	ASARYLALDEHYDE	0.96692	0.85501	0.910965
C[C@@H]1CN([C@@H](C)CO)C(=O)c2cccc(c2O[C@@H]1CN(C)Cc1ccc(cc1)C(=O)O)NS(=O)(=O)c1c(noc1C)C	BRD-K90338235	1.00127	0.820738	0.911004
C[C@H]1CN([C@@H](C)CO)C(=O)c2cccc(c2O[C@@H]1CN(C)C(=O)Nc1ccc2c(c1)OCO2)NC(=O)Nc1ccc(cc1)C(F)(F)F	BRD-K28791305	0.916501	0.905513	0.911007
C[C@H]1CCCCO[C@@H](CN(C)Cc2ccc(c(c2)Cl)Cl)[C@H](C)CN([C@H](C)CO)C(=O)c2cc(ccc2O1)NC(=O)C1CCCCC1	BRD-K31296607	0.830781	0.99128	0.911031
CCCCC(=O)N1[C@@H](C)C[C@@H](Nc2ccccc2)c2ccccc21	BRD-A61715312	0.820415	1.0017	0.911056
CC(C)[C@@H](O)C[C@@H](C)O[C@@H]1O[C@H](CO[C@@H]2OC[C@](O)(CO)[C@H]2O)[C@@H](O)[C@H](O)[C@H]1O	BRD-A56124755	0.992212	0.830017	0.911114
C[C@@H](N)CCc1ccc(cc1)Br	BRD-A16375991	0.84382	0.97841	0.911115
CC(C)CCC[C@@H](C)[C@H]1CC[C@@]2(C)C3=C(CC[C@]12C)[C@@]1(C)CC[C@H](OC(=O)CCl)C(C)(C)[C@@H]1CC3	BRD-A05843630	0.883928	0.938404	0.911166
C[C@@H]1CN([C@@H](C)CO)C(=O)c2cccc(c2O[C@@H]1CN(C)Cc1ccccc1)NC(=O)C1CCOCC1	BRD-K64944204	0.839785	0.982609	0.911197
C[C@H]1CCCCO[C@@H](CN(C)C(=O)Nc2cccc3ccccc23)[C@@H](C)CN([C@H](C)CO)C(=O)c2cc(ccc2O1)NS(=O)(=O)c1cn(cn1)C	BRD-K59922369	0.819763	1.00319	0.911475
C[C@@H]1CN([C@@H](C)CO)S(=O)(=O)c2ccc(cc2O[C@@H]1CN(C)C(=O)Cc1ccncc1)C#CC1CCCC1	BRD-K97013686	0.829003	0.993948	0.911476
CC(=CCC/C(=C/CC1=C(C)C(=O)c2ccccc2C1=O)C)C	BRD-K02140298	0.798289	1.02468	0.911486
NC(=N)Nc1nc(cs1)CSCC/C(=N\S(=O)(=O)N)N	BRD-K00673382	0.816527	1.00645	0.911488
C[C@@H]1CN([C@@H](C)CO)C(=O)c2cccc(c2O[C@H]1CN(C)Cc1ccc(cc1)Oc1ccccc1)NC(=O)CCCCCC(=O)Nc1ccccc1N	BRD-K50064282	0.827955	0.995178	0.911567
C/C=C\C1=C(N2[C@@H](SC1)[C@@H](NC(=O)[C@@H](N)c1ccc(cc1)O)C2=O)C(=O)O	BRD-A85137183	0.86707	0.956087	0.911578
CC(C)NC(=O)[C@@H](N)c1ccccc1	BRD-K38583080	0.820833	1.00239	0.911611
Clc1ccc(cc1)-c1cc[nH]n1	BRD-K11428951	0.907877	0.915552	0.911715
CC[N+](CC)(CC)CCOc1cccc(c1OCC[N+](CC)(CC)CC)OCC[N+](CC)(CC)CC	BRD-K43106192	0.807948	1.0155	0.911726
C[C@H]1CN([C@H](C)CO)C(=O)c2cccc(c2O[C@@H]1CN(C)S(=O)(=O)c1ccc(cc1)C)NS(=O)(=O)c1cccs1	BRD-K97072872	1.00941	0.814079	0.911744
C[C@@H]1CCCCO[C@@H](CN(C)C(=O)Nc2ccc3c(c2)OCO3)[C@@H](C)CN([C@H](C)CO)C(=O)c2cc(ccc2O1)NS(=O)(=O)c1ccc(cc1)C	BRD-K66426985	0.844777	0.978854	0.911815
O=C([O-])c1ccccc1-c1c2cc(Br)c(=O)cc-2oc2c([Hg]O)c([O-])c(Br)cc12.[Na+].[Na+]	MERBROMIN	0.96486	0.859	0.91193
O=C(O)C1C(=CCO)OC2CC(=O)N21.[LiH]	CLAVULANATE LITHIUM	0.92736	0.89657	0.911965
C[C@@H]1CCCCO[C@@H](CN(C)C(=O)Nc2cccc3ccccc23)[C@@H](C)CN([C@@H](C)CO)C(=O)c2cc(ccc2O1)N(C)C	BRD-K97763545	0.838263	0.985688	0.911975
C[C@H]1CN([C@H](C)CO)C(=O)c2cccc(c2O[C@@H]1CN(C)C(=O)Nc1ccc2c(c1)OCO2)NC(=O)Nc1ccc(cc1)C(F)(F)F	BRD-K19276455	0.906561	0.917455	0.912008
C=CC1CN2CCC1CC2C(OC(=O)OCC)c1ccnc2ccc(OC)cc12	QUININE ETHYL CARBONATE	0.92333	0.90069	0.91201
CC(=O)NC(CC(C)C)C(=O)O	ACETYL-L-LEUCINE	0.89651	0.92759	0.91205
CCCCCCCC/C=C\C/C=C\C/C=C\CCCC(=O)O	BRD-K96144918	0.956547	0.867743	0.912145
Cc1ccc(cc1)S[C@@]1(CC(=O)N(Cc2cc(cc(c2)C(F)(F)F)C(F)(F)F)[C@@H]1c1ccc(cc1)CO)C(=O)NCCN1CCOCC1	BRD-K53016232	0.867273	0.957233	0.912253
C[C@H]1CN([C@H](C)CO)C(=O)c2cccc(c2O[C@@H]1CN(C)Cc1ccc(cc1)C(F)(F)F)NC(=O)NC1CCCCC1	BRD-K74168113	0.917778	0.906824	0.912301
C[C@H]1CN([C@@H](C)CO)C(=O)c2cc(cnc2O[C@H]1CN(C)S(=O)(=O)c1ccc(cc1)C)-c1ccncc1	BRD-K23397755	0.805769	1.01884	0.912305
C[C@@H]1CCCCO[C@H](CN(C)Cc2ccc(cc2)C(F)(F)F)[C@H](C)CN([C@H](C)CO)C(=O)c2cc(ccc2O1)NC(=O)NC1CCCCC1	BRD-K22928283	0.862907	0.961751	0.912329
COc1ccc(cc1)COC[C@@]12Oc3ccccc3[C@H]([C@H]2COC(=O)NCCCCCC(=O)NO)N2C(=O)CSC2=N1	BRD-K29566007	0.865751	0.958945	0.912348
O[C@H]1COC[C@@H]2O[C@@H](CC[C@H]2N(C1)S(=O)(=O)c1ccccc1F)CC(=O)NCc1ccccc1Cl	BRD-K16631165	0.901971	0.922876	0.912423
COC(=O)C1=C(C)NC(C)=C(C(=O)OC)C1c1ccccc1[N+](=O)[O-]	NIFEDIPINE	0.89129	0.93356	0.912425
C[C@@H]1CN([C@@H](C)CO)C(=O)c2cccc(c2O[C@H]1CN(C)CC1CCCCC1)NC(=O)c1nc2ccccc2s1	BRD-K45140640	0.847552	0.977315	0.912434
CC12C=CC(=O)C=C1CCC1C2C(O)CC2(C)C1CCC2(O)C(=O)COC(=O)CCC(=O)O	PREDNISOLONE HEMISUCCINATE	0.97913	0.84575	0.91244
COc1ccc(cc1)[Si](C)(C)[C@H]1[C@H](C)[C@]2(O[C@@H]1CCn1cc(nn1)[C@H](O)c1ccccc1)C(=O)N(CC=C)c1ccc(cc12)N1CCOC1=O	BRD-K36748499	0.982229	0.842678	0.912454
CCCCCCCCCCOc1cc2c(O)c(C(=O)OCC)cnc2cc1OCC	DECOQUINATE [5mM]	0.89966	0.92528	0.91247
C[C@H]1CN([C@@H](C)CO)C(=O)c2cccc(c2O[C@H]1CN(C)C(=O)Nc1c(noc1C)C)NC(=O)Nc1cccc2ccccc12	BRD-K21176719	0.894337	0.93066	0.912498
O[C@H]1C=C2[C@@H](NC(=O)c3c(c4c(cc32)OCO4)O)[C@H](O)[C@@H]1O	BRD-K06792661	1.05737	0.767666	0.912518
C[C@@H]1CN([C@H](C)CO)C(=O)c2cccc(c2O[C@H]1CN(C)C(=O)Nc1ccc(cc1)C(F)(F)F)NC(=O)Nc1ccc2c(c1)OCO2	BRD-K47597648	0.915062	0.909976	0.912519
C[C@@H]1CCCCO[C@@H](CN(C)C(=O)C2CCCCC2)[C@H](C)CN([C@H](C)CO)C(=O)c2cc(ccc2O1)NS(=O)(=O)c1ccc(cc1)C	BRD-K25785780	0.829141	0.995921	0.912531
C[C@H]1CN([C@@H](C)CO)C(=O)c2cccc(c2O[C@H]1CN(C)C(=O)NC1CCCCC1)NC(=O)Nc1ccc(cc1)C(F)(F)F	BRD-K18403280	0.92217	0.902981	0.912575
COc1ccc(cc1)S(=O)(=O)N1C[C@@H](O)COC[C@@H]2O[C@@H](CC[C@H]21)CC(=O)NCCN1CCCCC1	BRD-K85678979	0.825723	0.999526	0.912625
CN1C(=O)NC(=O)c2c1ncn2CCNCc1ccco1	BRD-K26788671	0.831604	0.993685	0.912644
CC1CCC2(OC1)OC1CC3C4CCC5CC(O)CCC5(C)C4CC(=O)C3(C)C1C2C	HECOGENIN	0.82104	1.0043	0.91267
COc1nccnc1C#C	BRD-K78863443	0.821379	1.004	0.91269
C[C@@H]1CN([C@H](C)CO)C(=O)c2cccc(c2O[C@H]1CN(C)C(=O)NC1CCCCC1)NC(=O)c1cnccn1	BRD-K63606854	0.86845	0.956962	0.912706
CC(C)(Oc1ccc(C(=O)c2ccc(Cl)cc2)cc1)C(=O)O	FENOFIBRIC ACID	0.91027	0.91517	0.91272
C[C@H]1CN([C@H](C)CO)S(=O)(=O)c2ccc(cc2O[C@H]1CN(C)C(=O)CN1CCOCC1)C#Cc1cccc(c1)F	BRD-K75549340	0.81376	1.01169	0.912723
OC1(CCN(CC1)C(=O)CCCCCNC1=NC(=S)Nc2ccccc21)c1cccc(c1)C(F)(F)F	BRD-K73973893	0.847478	0.977996	0.912737
COC(=O)[C@@H](NC(=O)Cn1cc(nn1)COc1ccccc1/C=C(C)/C=C/C(=O)NO)c1ccccc1	BRD-K36202333	0.923738	0.901774	0.912756
CN1CCN(CC1)C(=O)C[C@@H]1CC[C@@H]2[C@H](COc3ccc(cc3C(=O)N2C)NC(=O)c2cscn2)O1	BRD-K17883815	0.841304	0.98427	0.912787
Cc1cc(c2c(c1)[C@H](CCCN2C[C@H]1CC[C@@H](CC1)C(=O)O)N(Cc1cc(cc(c1)C(F)(F)F)C(F)(F)F)c1nnn(n1)C)C	BRD-K16551357	0.911622	0.913963	0.912792
COc1ccc(cc1)CN(C)C[C@@H]1Oc2ccc(cc2CC(=O)N(C[C@H]1C)[C@@H](C)CO)NS(=O)(=O)c1cn(cn1)C	BRD-K00761520	0.8505	0.975159	0.912829
C[C@H]1CCCCO[C@H](CN(C)Cc2ccccc2)[C@H](C)CN([C@H](C)CO)C(=O)c2cc(ccc2O1)NS(=O)(=O)c1ccc(cc1)F	BRD-K61409791	0.837043	0.988632	0.912838
C[C@H]1CN([C@@H](C)CO)C(=O)c2cccc(c2O[C@H]1CN(C)C(=O)Nc1ccc(cc1)F)NC(=O)Nc1ccc(cc1)C(F)(F)F	BRD-K89290779	0.938942	0.886739	0.912841
CC1=CC(=O)N=C(N1)n1nc(cc1C)C	BRD-K65617174	0.911507	0.914177	0.912842
COc1ccc(cc1)[Si](C)(C)[C@H]1[C@H](C)[C@]2(O[C@@H]1CCn1cc(nn1)[C@H](O)c1ccccc1)C(=O)N(Cc1ccc(cc1)N1C(=O)c3cccc4cccc1c34)c1ccccc12	BRD-K94688383	0.839424	0.98629	0.912857
CN(C)/N=N/c1nc[nH]c1C(=O)N	BRD-K35520305	0.915082	0.910665	0.912874
CN(CCCl)CCCl	MECHLORETHAMINE	0.90556	0.9202	0.91288
NCCCc1ccc2c(c1)OCO2	BRD-K71511756	0.87751	0.948374	0.912942
OC1(c2ccc(Cl)c(C(F)(F)F)c2)CCN(CCCC(c2ccc(F)cc2)c2ccc(F)cc2)CC1	PENFLURIDOL	0.90979	0.91613	0.91296
CC(C)NC(=O)N(C)C[C@H]1Oc2cc(ccc2S(=O)(=O)N(C[C@H]1C)[C@H](C)CO)C#Cc1ccc(cc1)F	BRD-K25704737	0.980802	0.845218	0.91301
C[C@H]1CN([C@@H](C)CO)C(=O)c2cccc(c2O[C@H]1CN(C)S(=O)(=O)c1cn(cn1)C)NC(=O)c1nc2ccccc2s1	BRD-K65912006	0.994706	0.831352	0.913029
C[C@@H]1CN([C@H](C)CO)C(=O)c2cc(ccc2O[C@@H]1CN(C)Cc1ccccc1)NS(=O)(=O)c1cn(cn1)C	BRD-K85317921	0.998284	0.827788	0.913036
CNC[C@H]1Oc2ccc(cc2C(=O)N(C[C@@H]1C)[C@@H](C)CO)NC(=O)Cn1cnnn1	BRD-K30547146	0.858267	0.967862	0.913065
COc1ccc(cc1)S(=O)(=O)N(C)C[C@@H]1Oc2ccc(cc2CC(=O)N(C[C@H]1C)[C@H](C)CO)NS(=O)(=O)c1ccc(cc1)C	BRD-K13796385	0.817868	1.00828	0.913076
C[C@@H]1CN([C@H](C)CO)C(=O)c2cccc(c2O[C@@H]1CN(C)S(=O)(=O)c1ccc(cc1)Cl)NS(=O)(=O)c1cn(cn1)C	BRD-K54013872	0.823928	1.00241	0.913168
C[C@H]1CN([C@@H](C)CO)C(=O)Cc2cc(ccc2O[C@@H]1CN(C)Cc1ccc(cc1)Oc1ccccc1)NC(=O)NC1CCCCC1	BRD-K76201031	0.826516	0.999822	0.913169
OCCN1CCN(CCCN2c3ccccc3Sc3ccc(Cl)cc32)CC1	PERPHENAZINE	0.90221	0.92441	0.91331
C[C@@H]1CC[C@@]2(OC1)O[C@H]1C[C@H]3[C@@H]4CC=C5C[C@H](CC[C@]5(C)[C@H]4CC[C@]3(C)[C@H]1[C@@H]2C)O[C@@H]1O[C@H](CO)[C@@H](O[C@@H]2O[C@@H](C)[C@H](O)[C@@H](O)[C@H]2O)[C@H](O)[C@H]1O[C@@H]1O[C@@H](C)[C@H](O)[C@@H](O)[C@H]1O	BRD-K67340225	0.882931	0.943889	0.91341
O[C@@H]1COC[C@@H]2O[C@@H](CC[C@H]2N(C1)S(=O)(=O)c1ccccc1F)CC(=O)N1CCC(CC1)Cc1ccccc1	BRD-K88831031	0.911202	0.915636	0.913419
COC1=CN=C(SC)N(C)C1=O	BRD-K52332510	0.91244	0.91448	0.91346
COCCNC(=O)C[C@@H]1CC[C@H]2[C@H](COc3ccc(cc3C(=O)N2C)NC(=O)Nc2cccc(c2)F)O1	BRD-K84266864	0.977191	0.84973	0.913461
COc1ccc(cc1)S(=O)(=O)Nc1cccc2c1O[C@H](CN(C)S(=O)(=O)c1ccccc1)[C@@H](C)CN([C@H](C)CO)C2=O	BRD-K67109872	0.869613	0.957332	0.913472
NC1(CCCCC1)C#Cc1cncc(c1)C(=O)N1CCOCC1	BRD-K27809387	0.824443	1.00262	0.913533
CN([C@H]1C(=O)C(=O)c2ccccc2C1=O)C(=O)C	BRD-A87704518	0.830015	0.997082	0.913549
NC(=O)c1ncn(n1)[C@@H]1O[C@H](CO)[C@@H](O)[C@H]1O	BRD-K60369935	0.845783	0.981345	0.913564
C[C@@H]1CCCCO[C@@H](CN(C)Cc2ccc(cc2)C(F)(F)F)[C@H](C)CN([C@@H](C)CO)C(=O)c2cc(ccc2O1)NC(=O)CCCN(C)C	BRD-K51974277	0.903242	0.924077	0.913659
C[C@H]1CCCCO[C@@H](CN(C)Cc2ccc3c(c2)OCO3)[C@@H](C)CN([C@@H](C)CO)C(=O)c2cc(ccc2O1)NC(=O)Nc1c(noc1C)C	BRD-K61499228	1.0202	0.807149	0.913676
COc1oc(c(c1S(=O)(=O)c1cccc(c1)Cl)-c1ccc(cc1)Cl)C(=O)NC1CCCCC1	BRD-K50736075	0.869914	0.957558	0.913736
C[C@@H]1CN([C@H](C)CO)C(=O)c2cc(ccc2O[C@@H]1CN(C)C(=O)Nc1ccc(cc1)C(F)(F)F)NS(=O)(=O)c1ccc(cc1)C	BRD-K49050419	0.820463	1.00704	0.913753
C[C@@H]1CCCCO[C@H](CN(C)Cc2ccc(c(c2)Cl)Cl)[C@@H](C)CN([C@@H](C)CO)C(=O)c2cc(ccc2O1)NC(=O)CCC(F)(F)F	BRD-K72384935	0.84733	0.980304	0.913817
C[C@H]1CN([C@@H](C)CO)C(=O)c2cccc(c2O[C@@H]1CN(C)C(=O)Nc1cccc2ccccc12)NC(=O)NC1CCCCC1	BRD-K22504397	0.941311	0.886348	0.913829
OC(=O)C1=CC2=C(CCCC2)NC1=O	BRD-K31798536	0.919582	0.908231	0.913906
NCCN1CCO[C@@H](CC(=O)Nc2cc(cc(c2)Cl)Cl)C1=O	BRD-A24023572	0.872842	0.954975	0.913909
C[C@H]1CCCCO[C@H](CN(C)Cc2ccc(cc2)C(F)(F)F)[C@H](C)CN([C@H](C)CO)C(=O)c2cc(ccc2O1)NC(=O)CCC(F)(F)F	BRD-K51985293	0.931931	0.896043	0.913987
C[C@H]1NC(=O)N[C@@H]1CCCCC(=O)O	BRD-A15178272	0.870474	0.957596	0.914035
C[C@H]1CCCCO[C@@H](CN(C)C(=O)CCCN(C)C)[C@H](C)CN([C@@H](C)CO)C(=O)c2cc(ccc2O1)NC(=O)Nc1ccc(cc1)C(F)(F)F	BRD-K16198940	0.943403	0.884773	0.914088
CCCC(=O)Nc1ccc2c(c1)OC[C@@H](C)N(C[C@@H](C)[C@@H](CN(C)C2=O)OC)C(=O)CN1CCOCC1	BRD-K29468481	0.875953	0.952262	0.914108
C[C@@H]1CN([C@@H](C)CO)S(=O)(=O)c2ccc(cc2O[C@H]1CN(C)C(=O)NC1CCCCC1)-c1cccnc1	BRD-K22655781	0.822065	1.00629	0.914179
C[C@@H]1CN([C@H](C)CO)C(=O)c2cc(ccc2O[C@H]1CN(C)Cc1ccc(cc1)-c1ccccc1)NC(=O)Nc1c(noc1C)C	BRD-K93186620	0.836692	0.991724	0.914208
COC(=O)C[C@H]1NCCNC1=O	BRD-A35163169	0.778974	1.04947	0.914224
CC(C)(O)C1CCC(C)(C2C(O)CC3(C)C4CC(OC5OC(CO)C(O)C(O)C5O)C5C(C)(C)C(OC6OCC(O)C(O)C6O)CCC56CC46CCC23C)O1	ASTRAGALOSIDE IV	1.0439	0.78457	0.914235
O[C@@H]1COC[C@@H]2O[C@@H](CC[C@H]2N(C1)S(=O)(=O)c1ccccc1)CC(=O)NCc1ccc(cc1)-c1ccccc1	BRD-K10871573	1.00574	0.822763	0.91425
COc1ccc(cc1)S(=O)(=O)Nc1cccc2c1O[C@H](CN(C)Cc1ccc(c(c1)Cl)Cl)[C@@H](C)CN([C@H](C)CO)C2=O	BRD-K56353949	0.837288	0.991229	0.914259
Cc1cc(nc(n1)[C@H]1CCN(C1)C(=O)CN)Nc1cc(on1)C	BRD-A63794659	0.890041	0.938641	0.914341
C[C@H]1CN([C@H](C)CO)C(=O)c2cccc(c2O[C@@H]1CN(C)Cc1ccc(c(c1)Cl)Cl)NC(=O)Nc1ccc(cc1)C(F)(F)F	BRD-K88714443	0.932248	0.89651	0.914379
NC(CO)(CO)CO.O=C(c1ccccc1)c1ccc2n1CCC2C(=O)O	KETOROLAC TROMETHAMINE	0.92357	0.90538	0.914475
CN1C(=O)OC(C)(C)C1=O	TRIMETHADIONE	0.90824	0.92074	0.91449
OC[C@H]1O[C@@H](C[C@@H]2[C@H]1Oc1ccc(cc12)NC(=O)C1CCOCC1)CC(=O)NCCN1CCCCC1	BRD-K32681593	0.986187	0.842842	0.914514
C[C@@H]1CN([C@@H](C)CO)S(=O)(=O)c2ccc(cc2O[C@H]1CN(C)C(=O)c1ccccc1F)C#CCN(C)C	BRD-K28944923	0.826686	1.00234	0.914514
CC[n+]1c(-c2ccccc2)c2cc(N)ccc2c2ccc(N)cc21.[Br-]	HOMIDIUM BROMIDE	0.92754	0.90152	0.91453
C=C(C)C1CCC2(CO)CCC3(C)C(CCC4C5(C)CCC(O)C(C)(C)C5CCC43C)C12	BETULIN	0.91023	0.91893	0.91458
C[C@H]1CN([C@@H](C)CO)C(=O)c2cccc(c2O[C@H]1CN(C)Cc1ccc(cc1)C(F)(F)F)NC(=O)Nc1ccccc1	BRD-K80652607	0.879274	0.949939	0.914606
C=CCSC1=NNC(=O)NC1=O	BRD-K03522394	0.839493	0.989914	0.914703
FC(F)(F)c1cc(cc(c1)C(F)(F)F)NC(=S)Nc1ccc(cc1-c1nn[nH]n1)Br	BRD-K94342292	0.930287	0.899194	0.91474
OCC(O)C(O)C(OC1OC(CO)C(O)C(O)C1O)C(O)CO	GLUCITOL-4-GLUCOPYANOSIDE	0.94002	0.88948	0.91475
C[C@H]1CN([C@H](C)CO)C(=O)c2cc(ccc2O[C@@H]1CN(C)Cc1ccc(cc1)Oc1ccccc1)NC(=O)C1CC1	BRD-K49857648	1.02092	0.809173	0.915045
CC(C)(C)NC(=O)C1CN(Cc2cccnc2)CCN1CC(O)CC(Cc1ccccc1)C(=O)NC1c2ccccc2CC1O	INDINAVIR SULFATE	0.91873	0.91139	0.91506
C[C@H]1CCCCO[C@H](CN(C)C(=O)Nc2ccc(cc2)C(F)(F)F)[C@@H](C)CN([C@@H](C)CO)C(=O)c2cc(ccc2O1)NC(=O)c1ccncc1	BRD-K35023385	0.91541	0.914739	0.915074
COc1ccccc1-c1ccc2c(c1)O[C@H](CN(C)C(=O)c1cccnc1)[C@@H](C)CN([C@@H](C)CO)S2(=O)=O	BRD-K66803141	1.01101	0.819199	0.915106
CC(C)Cc1ccc(cc1)[C@@H](C)c1nc(no1)-c1ccc(cc1)C	BRD-A15103193	1.03389	0.796378	0.915136
C[C@H]1CN([C@H](C)CO)C(=O)c2cc(ccc2O[C@@H]1CN(C)Cc1ccccc1)NC(=O)Nc1ccc(cc1)C(F)(F)F	BRD-K29386247	0.924165	0.906166	0.915166
CN1CCCC(n2nc(Cc3ccc(Cl)cc3)c3ccccc3c2=O)CC1.Cl	AZELASTINE HYDROCHLORIDE	0.92004	0.91032	0.91518
C[C@H]1CN([C@H](C)CO)C(=O)c2cccc(c2O[C@@H]1CN(C)Cc1ccc(cc1)Oc1ccccc1)NC(=O)Nc1cccc2ccccc12	BRD-K67126423	0.864681	0.965725	0.915203
OCCSCCO	THIODIGLYCOL	0.89994	0.93062	0.91528
Oc1ccccc1-c1ccccc1	BRD-K53703798	0.934348	0.89633	0.915339
NCC1OC(OC2C(CO)OC(OC3C(O)C(N)CC(N)C3OC3OC(CO)C(O)C(O)C3N)C2O)C(N)C(O)C1O.O=S(=O)(O)O	PAROMOMYCIN SULFATE	0.87614	0.95457	0.915355
C[C@H]1CCCCO[C@@H](CN(C)Cc2ccc(cc2)C(F)(F)F)[C@@H](C)CN([C@@H](C)CO)C(=O)c2cc(ccc2O1)NC(=O)Nc1ccc2c(c1)OCO2	BRD-K96275584	0.899689	0.931217	0.915453
C[C@@H](NC(=O)C[C@@H]1CC[C@@H](NC(=O)CN2CCOCC2)[C@H](CO)O1)c1ccccc1	BRD-K09587429	0.891229	0.939779	0.915504
C#CC1(OC(C)=O)CCC2C3CCC4=CC(=NO)CCC4C3CCC21CC	NORGESTIMATE	1.0751	0.75596	0.91553
C[C@@H]1CN([C@H](C)CO)C(=O)c2cc(ccc2O[C@H]1CN(C)Cc1ccncc1)NC(=O)Nc1ccc(cc1)C(F)(F)F	BRD-K45954223	0.901379	0.929781	0.91558
OC[C@@H]1O[C@@H](CC[C@H]1NS(=O)(=O)c1ccccc1)CC(=O)NCc1ccncn1	BRD-K27568577	1.02406	0.807149	0.915606
C[C@H]1CN([C@H](C)CO)C(=O)Cc2cc(ccc2O[C@@H]1CN(C)Cc1ccc(cc1)C(F)(F)F)NC(=O)Cn1cnnn1	BRD-K02321382	0.934629	0.896602	0.915615
CNC(=O)[C@@H](NC(=O)[C@H](CC(C)C)[C@H](O)C(=O)NO)C(C)(C)C	BRD-K21396683	0.870492	0.960768	0.91563
CC(C)(C)c1cc(n(n1)-c1ccccc1)NC(=O)Nc1ccc(cc1F)Oc1ccnc2nc(cnc12)O	BRD-K00005244	0.918107	0.913174	0.915641
O[C@@H]1COC[C@@H]2O[C@H](CC[C@H]2N(C1)C(=O)Nc1cccc(c1)Cl)CC(=O)NCCCN1CCOCC1	BRD-K02411929	0.926061	0.905269	0.915665
Cc1ccc(cc1)OCCn1c(nc2ccccc12)CC(C)(C)C	BRD-K94913605	0.801618	1.02981	0.915712
CC(CCC(=O)NCC(=O)O)C1CCC2C3C(O)CC4CC(O)CCC4(C)C3CC(O)C12C	GLYCOCHOLIC ACID	0.91627	0.91516	0.915715
C[C@@H]1CCCCO[C@H](CN(C)Cc2ccc(cc2)C(F)(F)F)[C@@H](C)CN([C@@H](C)CO)C(=O)c2cc(ccc2O1)NC(=O)Nc1cccc2ccccc12	BRD-K92431661	0.910627	0.920821	0.915724
COc1ccc(cc1)C(=O)Nc1ccc(cc1)CN1C(=O)[C@]2(O[C@H](CCO)[C@H]([C@@H]2C)[Si](C)(C)F)c2ccccc21	BRD-K29249873	0.797998	1.03347	0.915732
C[C@H](O)C#Cc1cnc2c(c1)C(=O)N(C[C@H](C)[C@H](CN(C)Cc1cncnc1)O2)[C@H](C)CO	BRD-K20699089	0.897682	0.933829	0.915756
CC(C)(C)c1csc(n1)-c1ccc(s1)-c1cccs1	BRD-K49371319	0.814789	1.01674	0.915763
C[C@H]1CN([C@@H](C)CO)C(=O)c2cccc(c2O[C@@H]1CN(C)S(=O)(=O)c1ccccc1)NS(=O)(=O)C	BRD-K76091250	0.97777	0.853809	0.915789
C[C@@H]1CCCCO[C@H](CN(C)C(=O)Nc2cccc3ccccc23)[C@H](C)CN([C@H](C)CO)C(=O)c2cc(ccc2O1)NS(=O)(=O)C	BRD-K55151164	0.917052	0.914571	0.915812
CC(C)C[C@H](NC(=O)[C@@H](NC(=O)[C@@H]1CSSC[C@H](N)C(=O)N[C@@H](CO)C(=O)N[C@@H](CC(=O)N)C(=O)N[C@@H](CC(C)C)C(=O)N[C@@H](CO)C(=O)N[C@@H]([C@@H](C)O)C(=O)N1)C(C)C)C(=O)NCC(=O)N[C@@H](CCCCN)C(=O)N[C@@H](CC(C)C)C(=O)N[C@@H](CO)C(=O)N[C@@H](CCC(=O)N)C(=O)N[C@@H](CCC(=O)O)C(=O)N[C@@H](CC(C)C)C(=O)N[C@@H](Cc1c[nH]cn1)C(=O)N[C@@H](CCCCN)C(=O)N[C@@H](CC(C)C)C(=O)N[C@@H](CCC(=O)N)C(=O)N[C@@H]([C@@H](C)O)C(…	BRD-K00005332	0.905079	0.926634	0.915856
C1CCN(C1)[C@H]1CCCNC1	BRD-A93325848	0.79233	1.03945	0.91589
C[C@@H](O[C@H]1OCCN(Cc2n[nH]nc2CN(C)C)[C@H]1c1ccc(cc1)F)c1cc(cc(c1)C(F)(F)F)C(F)(F)F	BRD-K30425481	0.911729	0.920059	0.915894
NC(=O)[C@H]1CCCNC1	BRD-A96334094	1.02547	0.806346	0.915907
CN(C)C1CN(C1)S(=O)(=O)CCC1CC1	BRD-K26055159	0.862652	0.969174	0.915913
COc1ccc(cc1)S(=O)(=O)N(C)C[C@H]1Oc2ccc(cc2CC(=O)N(C[C@@H]1C)[C@@H](C)CO)NS(=O)(=O)C	BRD-K21164172	0.866806	0.965143	0.915974
C[C@@H]1CCCCO[C@@H](CN(C)C)[C@@H](C)CN([C@@H](C)CO)C(=O)c2cc(ccc2O1)NS(=O)(=O)c1cn(cn1)C	BRD-K91662172	0.952511	0.879522	0.916017
O=C(O)c1ccc[n+]([O-])c1	OXINIACIC ACID	0.92839	0.90373	0.91606
COc1c(-c2ccccc2)oc2c(ccc3ccoc32)c1=O	KARANJIN	0.87847	0.95368	0.916075
COc1ccc(cc1)S(=O)(=O)Nc1ccc2c(c1)C(=O)N(C[C@H](C)[C@H](CN(C)Cc1ccc(c(c1)Cl)Cl)OCCCC[C@H](C)O2)[C@H](C)CO	BRD-K22175891	0.985485	0.846669	0.916077
CO[C@H]1CN(C)C(=O)c2ccc(cc2OC[C@@H](C)N(C[C@@H]1C)C(=O)Cc1cccnc1)NS(=O)(=O)c1cccc(c1)OC	BRD-K76713298	0.878839	0.95332	0.91608
OC[C@H]1O[C@H](CCNC(=O)CN2CCOCC2)CC[C@@H]1NS(=O)(=O)c1ccc(cc1)F	BRD-K08995626	0.878281	0.954021	0.916151
C[C@@H]1CN([C@@H](C)CO)C(=O)c2cccc(c2O[C@H]1CN(C)Cc1ccc(c(c1)Cl)Cl)NC(=O)Nc1ccc(cc1)C(F)(F)F	BRD-K13315971	0.886028	0.946476	0.916252
NS(=O)(=O)Cc1ccccc1F	BRD-K07758594	0.881009	0.951528	0.916269
COc1cc2nc(nc(c2cc1OC)NC1CCN(CC1)Cc1ccccc1)N1CCCN(CC1)Cc1ccccc1	BRD-K19575000	0.847185	0.985354	0.916269
OCCN(Cc1ccccc1)C(=O)C[C@H](CC=C)C(=O)N[C@H](COC(=O)[C@@H](CC=C)Cc1ccc(cc1)F)c1ccccc1	BRD-K93239251	0.794689	1.03789	0.916287
C[C@@H](N)Cc1ccco1	BRD-A89010965	0.865035	0.967553	0.916294
C[C@H]1CN([C@H](C)CO)S(=O)(=O)c2ccc(cc2O[C@H]1CN(C)Cc1ccccc1F)C#CC1CC1	BRD-K94800050	1.03422	0.798408	0.916313
COC(=O)NC(C(=O)NC(Cc1ccccc1)C(O)CN(Cc1ccc(-c2ccccn2)cc1)NC(=O)C(NC(=O)OC)C(C)(C)C)C(C)(C)C.O=S(=O)(O)O	ATAZANAVIR SULFATE	1.09	0.74267	0.916335
C[C@H]1CN([C@H](C)CO)C(=O)Cc2cc(ccc2O[C@@H]1CN(C)Cc1ccncc1)NS(=O)(=O)c1c(noc1C)C	BRD-K83928410	0.769255	1.06343	0.916344
O=C1CSC(=Nc2nccs2)N1	BRD-K62757889	0.902567	0.930218	0.916393
Nc1nonc1C(=O)OCC(=O)N1CCOCC1	BRD-K90420327	0.822397	1.01039	0.916393
CC(C)NC(=O)N(C)C[C@@H]1Oc2ccc(cc2C(=O)N(C[C@@H]1C)[C@@H](C)CO)NC(=O)C1CCCCC1	BRD-K12921194	0.842189	0.990646	0.916418
CNC[C@H]1OCCCC[C@@H](C)Oc2ccc(cc2C(=O)N(C[C@H]1C)[C@@H](C)CO)NS(=O)(=O)c1c(noc1C)C	BRD-K65695437	0.826838	1.00603	0.916436
OC[C@@H]1O[C@H](C[C@@H]2[C@H]1Oc1ccc(cc12)NC(=O)Cc1ccncc1)CC(=O)NCc1cccc(c1)F	BRD-K33881003	0.858887	0.973995	0.916441
COc1cccc(c1)S(=O)(=O)N1C[C@H](O)COC[C@@H]2O[C@@H](CC[C@H]21)CC(=O)NCCCN1CCOCC1	BRD-K67983441	0.860151	0.972822	0.916486
CC(C)=CCCC(C)=CCCC(C)=CCO	"trans,trans-FARNESOL"	0.75089	1.0821	0.916495
O=C1C[C@@H](c2ccncc2)C2(CCNCC2)N1	BRD-A89986218	0.822666	1.01043	0.916547
O[C@H]1COC[C@H]2O[C@H](CC[C@@H]2N(C1)C(=O)Nc1ccc(c(c1)Cl)Cl)CC(=O)NCc1ccncc1	BRD-K32641594	0.913467	0.919652	0.91656
COc1ccc(cc1)CN(C)C[C@H]1Oc2ccc(cc2CC(=O)N(C[C@@H]1C)[C@H](C)CO)NS(=O)(=O)c1cn(cn1)C	BRD-K09519587	0.883734	0.949415	0.916575
C[C@H]1CN([C@@H](C)CO)C(=O)c2cc(ccc2O[C@H]1CN(C)C(=O)Nc1cccc2ccccc12)NS(=O)(=O)c1cccs1	BRD-K82556769	0.895613	0.937579	0.916596
O[C@H]1COC[C@H]2O[C@H](CC[C@@H]2N(C1)C(=O)c1ccccc1F)CC(=O)N1CCN(CC1)c1ccccc1	BRD-K33591093	0.852837	0.98037	0.916604
Cc1cc(c(s1)C)-c1cc[nH]n1	BRD-K19087706	0.924141	0.909097	0.916619
C[C@H]1CCCCO[C@H](CN(C)C(=O)CCCN(C)C)[C@H](C)CN([C@@H](C)CO)C(=O)c2cc(ccc2O1)NS(=O)(=O)c1cn(cn1)C	BRD-K36031871	0.957839	0.87551	0.916674
O=C(c1cccnc1)N1CCOCC1	NICOPHOLINE	0.98587	0.84752	0.916695
C[C@@H]1CN([C@@H](C)CO)S(=O)(=O)c2ccc(cc2O[C@H]1CN(C)Cc1ccccc1F)C#CC1CC1	BRD-K70203998	1.01652	0.816868	0.916695
COc1ccc(cc1)CN(C)C[C@@H]1OCCCC[C@@H](C)Oc2ccc(cc2C(=O)N(C[C@H]1C)[C@@H](C)CO)NC(=O)c1ccncc1	BRD-K73034166	0.827882	1.00556	0.916722
O=C(C=Cc1ccccc1)c1ccc(O)cc1O	"2',4'-DIHYDROXYCHALCONE"	0.90791	0.92554	0.916725
C[C@H]1CCCCO[C@H](CN(C)Cc2ccc(cc2)C(=O)O)[C@@H](C)CN([C@@H](C)CO)C(=O)c2cc(ccc2O1)NC(=O)Nc1c(noc1C)C	BRD-K19036790	0.832492	1.00098	0.916735
C[C@H]1CCCCO[C@@H](CN(C)Cc2ccc3c(c2)OCO3)[C@H](C)CN([C@H](C)CO)C(=O)c2cc(ccc2O1)NC(=O)c1ccccc1	BRD-K29821342	0.802929	1.03059	0.916757
Cc1cncc2cccc(c12)S(=O)(=O)N[C@H]1CN[C@@H](COC(=O)NCCOCCOCCN)C1	BRD-K70028254	0.881575	0.951961	0.916768
C[C@H]1CN([C@@H](C)CO)C(=O)Cc2cc(ccc2O[C@H]1CN(C)C(=O)Nc1ccc2c(c1)OCO2)NC(=O)c1ccncc1	BRD-K68797517	0.962571	0.870972	0.916772
CN1C(=O)[C@]23C[C@]4([C@@H](Nc5ccccc54)N3C(=O)[C@@]1(CO)SS2)[C@@]12C[C@]34SS[C@@](CO)(N(C)C4=O)C(=O)N3[C@@H]1Nc1ccccc12	BRD-A85860691	0.916962	0.916588	0.916775
O[C@H]1COC[C@@H]2O[C@@H](CC[C@H]2N(C1)C(=O)c1ccncc1)CC(=O)NCc1ccc(cc1)-c1ccccc1	BRD-K24383920	0.835253	0.998376	0.916815
COc1cccc(c1)NC(=O)N[C@H]1C=C[C@H](CC(=O)N2CCOCC2)O[C@@H]1CO	BRD-K75724196	1.02056	0.813151	0.916853
CC1=CC(=C)C(=C2NN=C(N)S2)C(=C1)C	BRD-K56926792	0.868536	0.965267	0.916902
CO[C@@H](CN(C)S(=O)(=O)c1cccc(c1)Cl)[C@H](C)CN([C@@H](C)CO)S(=O)(=O)c1ccc(cc1)Cl	BRD-K36777393	1.02007	0.813894	0.916984
COc1cccc(c1)NC(=O)N1C[C@@H](O)COC[C@H]2O[C@H](CC[C@@H]21)CC(=O)NCc1ccccc1F	BRD-K70925540	0.837229	0.996793	0.917011
NC1=NC(=O)NC=C1NC(=O)c1ccccc1	BRD-K31921200	0.828749	1.00532	0.917037
Cn1cnc(c1)CCNC(=O)C[C@@H]1CC[C@H]2[C@@H](COC[C@@H](O)CN2C(=O)Nc2ccc(cc2)Cl)O1	BRD-K98569559	0.916631	0.917481	0.917056
C[C@H]1CN([C@H](C)CO)C(=O)c2c(c3ccccc3n2C)-c2ccccc2CO[C@@H]1CN(C)C(=O)Nc1ccc(cc1)F	BRD-K44752364	0.834466	0.999752	0.917109
CN(C)C(=O)C[C@H]1O[C@H](CO)[C@@H](NC(=O)C2CC2)C=C1	BRD-K46242355	0.846556	0.98767	0.917113
CCOC(=O)c1c(C)cc(OC)cc1O	ETHYL EVERNINATE	0.85209	0.98222	0.917155
CC(C)NC(=O)N(C)C[C@@H]1Oc2cc(ccc2S(=O)(=O)N(C[C@H]1C)[C@@H](C)CO)-c1ccccc1F	BRD-K53797291	0.860033	0.974282	0.917158
C[C@H]1CCCCO[C@@H](CN(C)Cc2ccc(cc2)C(F)(F)F)[C@H](C)CN([C@H](C)CO)C(=O)c2cc(ccc2O1)NC(=O)Nc1c(noc1C)C	BRD-K74979599	0.804154	1.03016	0.917158
CC(C)NCC(O)COc1cccc2[nH]ccc12	PINDOLOL	0.92375	0.91073	0.91724
CN1CCN(CC1)C(=O)C[C@H]1CC[C@@H]2[C@H](COC[C@H](O)CN2C(=O)Nc2cc(cc(c2)Cl)Cl)O1	BRD-K51302020	0.966112	0.868376	0.917244
C[C@@H]1CN([C@@H](C)CO)C(=O)Cc2cc(ccc2O[C@H]1CN(C)Cc1ccncc1)NS(=O)(=O)c1ccc(cc1)F	BRD-K57520086	0.803314	1.03119	0.917253
O=C(Nc1ccccc1)c1ccco1	BRD-K01292099	0.869151	0.965359	0.917255
C[C@@H]1CN([C@H](C)CO)C(=O)c2cc(ccc2O[C@H]1CN(C)C(=O)Nc1ccc(cc1)C(F)(F)F)NC(=O)CCC(F)(F)F	BRD-K59501943	0.847405	0.987106	0.917256
CCCc1ncc(C[n+]2ccccc2C)c(N)n1.[Cl-]	AMPROLIUM	0.95927	0.87538	0.917325
NC(CSCSCC(N)C(=O)O)C(=O)O	DJENKOLIC ACID	0.94147	0.89329	0.91738
Clc1ccc(C(Cn2ccnc2)OCc2ccsc2Cl)c(Cl)c1	TIOCONAZOLE	0.95988	0.87497	0.917425
C[C@@H]1CC[C@@]2(CC[C@]3(C)C(=CC[C@H]4[C@@]5(C)C[C@@H](O)[C@H](O)[C@@](C)(CO)[C@@H]5CC[C@]43C)[C@@H]2[C@]1(C)O)C(=O)O[C@@H]1O[C@H](CO)[C@@H](O)[C@H](O)[C@H]1O	BRD-A84068366	0.814823	1.02004	0.917433
C[C@H]1CN([C@H](C)CO)C(=O)Cc2cc(ccc2O[C@H]1CN(C)Cc1ccc(cc1)C(=O)Nc1ccccc1N)NC(=O)CCN1CCOCC1	BRD-K81659840	0.844356	0.990551	0.917454
COc1ccc(cc1)S(=O)(=O)N(C)C[C@H]1OCCCC[C@@H](C)Oc2ccc(cc2C(=O)N(C[C@@H]1C)[C@H](C)CO)NC(=O)Nc1c(noc1C)C	BRD-K61673080	0.877508	0.957502	0.917505
C[C@H]1CCCCN1C(=O)CCS(=O)(=O)c1ccc2c(c1)N(C)C(=O)C(=O)N2C	BRD-A02708911	0.851424	0.983637	0.917531
CC1=NNC(=O)N=C1NC1CC1	BRD-K98033952	0.829445	1.0057	0.917572
Cc1ccc(cc1)S[C@@]1(CC(=O)N(Cc2ccccc2Cl)[C@@H]1c1ccc(cc1I)CO)C(=O)NCC(F)(F)F	BRD-K85659175	0.870937	0.964266	0.917602
CNC[C@@H]1Oc2ccc(cc2CC(=O)N(C[C@@H]1C)[C@@H](C)CO)NS(=O)(=O)c1cn(cn1)C	BRD-K96170781	0.864341	0.970962	0.917651
NC1=NC(=O)N(C=N1)[C@H]1C[C@H](O)[C@@H](CO)O1	BRD-K79254416	0.906123	0.929209	0.917666
C[C@H]1CN([C@@H](C)CO)C(=O)Cc2cc(ccc2O[C@@H]1CN(C)Cc1ccc(cc1)C(F)(F)F)NC(=O)Nc1c(noc1C)C	BRD-K11331752	0.911835	0.92359	0.917712
Cl.O=C1CN2Cc3c(ccc(Cl)c3Cl)N=C2N1	ANAGRELIDE HYDROCHLORIDE	0.91212	0.92332	0.91772
CCCCCN1CC=C[C@]23O[C@@H]4/C=C/CCC(=O)N(C)[C@H](C)[C@H](OC(=O)[C@@H]4[C@H]2C(=O)N([C@@H]3C1=O)c1ccccc1Cl)c1ccccc1	BRD-K04268332	1.03102	0.804509	0.917764
C[C@H]1CN([C@@H](C)CO)C(=O)Cc2cc(ccc2O[C@@H]1CN(C)Cc1ccc(cc1)-c1ccccc1)NS(=O)(=O)c1ccc(cc1)Cl	BRD-K71595996	0.828711	1.00691	0.917808
OC[C@H]1NC[C@@H](O)[C@@H](O)[C@@H]1O	BRD-K89665618	0.823015	1.01275	0.91788
COc1ccc(cc1)S(=O)(=O)Nc1ccc2c(c1)C(=O)N(C[C@@H](C)[C@@H](CN(C)Cc1ccc(c(c1)Cl)Cl)O2)[C@H](C)CO	BRD-K07502608	0.891676	0.944142	0.917909
COc1ccc(cc1)NC(=O)Nc1ccc2c(c1)C(=O)N(C[C@@H](C)[C@H](CN(C)Cc1ccc3c(c1)OCO3)OCCCC[C@@H](C)O2)[C@H](C)CO	BRD-K48379310	0.930876	0.905017	0.917947
ONC(=O)c1ccc(cc1)C#C	BRD-K74915431	0.993733	0.842162	0.917947
ONC(=O)CCCCCNC(=O)OCc1ccc(cc1)CO[C@H]1C[C@H](C=C(O1)C(=O)N1CCN(CC1)Cc1ccccc1)c1ccccc1	BRD-K37709428	0.954523	0.88145	0.917987
Cc1noc(c1-c1ccc(cc1)N)C	BRD-K67827830	0.829535	1.00644	0.917987
O[C@H]1COC[C@@H]2O[C@H](CC[C@H]2N(C1)C(=O)Nc1cccc(c1)F)CC(=O)NCCCN1CCOCC1	BRD-K23435071	0.896127	0.939932	0.91803
OCCCC1=C[C@@H](C2CC2)N(Cc2cccc(c2)OC(F)(F)F)/C(=N\P(=O)(Oc2ccccc2)Oc2ccccc2)C1	BRD-A08821972	0.823396	1.01269	0.918041
CO[C@H](CN(C)C(=O)C1CCOCC1)[C@@H](C)CN([C@@H](C)CO)C(=O)Nc1ccc(cc1)C(F)(F)F	BRD-K09555199	0.872951	0.963185	0.918068
C[C@@H]1CCCCO[C@H](CN(C)Cc2ccc3c(c2)OCO3)[C@@H](C)CN([C@H](C)CO)C(=O)c2cc(ccc2O1)NC(=O)Nc1ccc(cc1)F	BRD-K01261581	0.909705	0.926546	0.918126
C[C@H]1CN([C@@H](C)CO)C(=O)c2cc(ccc2O[C@@H]1CN(C)Cc1ccc(cc1)-c1ccccc1)NC(=O)Cn1cnnn1	BRD-K65259953	0.971915	0.864356	0.918135
CC(C)NC(=O)N(C)C[C@@H]1OCc2cn(nn2)CCCC(=O)N(C[C@H]1C)[C@@H](C)CO	BRD-K33125007	1.01608	0.820262	0.918169
COc1ccc(cc1)CCNC(=O)C1=CC2=C(N=C3N(C=CC=C3C)C2=O)N(CCCN2CCOCC2)C1=N	BRD-K64029346	0.825613	1.01073	0.918171
CNS(=O)(=O)c1cc(ccc1OC)OC	BRD-K57114545	0.840135	0.996287	0.918211
CN(C)CC(=O)N[C@H]1C=C[C@H](CC(=O)O)O[C@@H]1CO	BRD-K83623013	0.853148	0.983325	0.918237
CCCNC(=O)N1C[C@@H](O)COC[C@H]2O[C@@H](CC[C@@H]21)CC(=O)N1CCOCC1	BRD-K94480993	0.990812	0.845692	0.918252
CO[C@H]1O[C@H](COC(=O)NCCCCCC(=O)NO)[C@H](OC(=O)Nc2ccccc2)[C@H](OC(=O)Nc2ccccc2)[C@H]1OC(=O)Nc1ccccc1	BRD-K87324699	0.894849	0.941766	0.918307
C[C@H]1CN([C@@H](C)CO)S(=O)(=O)c2ccc(cc2O[C@H]1CN(C)Cc1ccc(cc1)F)C#CC1CC1	BRD-K69850349	0.996195	0.840427	0.918311
COCCNCCn1cnc2c1C(=O)NC(=O)N2C	BRD-K99117621	0.811528	1.02512	0.918324
COc1ccc(cc1)S(=O)(=O)Nc1ccc2c(c1)C(=O)N(C[C@H](C)[C@H](CN(C)Cc1ccc(cc1)-c1ccccc1)O2)[C@H](C)CO	BRD-K97994896	0.874998	0.961678	0.918338
C[C@H]1CN([C@H](C)CO)C(=O)c2cccc(c2O[C@@H]1CN(C)Cc1ccc(c(c1)Cl)Cl)NC(=O)NC1CCCCC1	BRD-K94180362	0.921578	0.915261	0.918419
C[C@H]1CN([C@@H](C)CO)C(=O)c2cccc(c2O[C@H]1CN(C)C(=O)Nc1ccccc1)NS(=O)(=O)c1c(noc1C)C	BRD-K31322231	0.874352	0.962553	0.918452
COc1cc(O)c2c(=O)cc(C)oc2c1CC=C(C)C	HETEROPEUCENIN METHYL ETHER	0.92	0.91695	0.918475
CC(C)NC(=O)N(C)C[C@H]1Oc2ccc(cc2CC(=O)N(C[C@@H]1C)[C@@H](C)CO)NC(=O)Nc1ccc2c(c1)OCO2	BRD-K21723415	0.894587	0.942505	0.918546
C[C@@H]1CN([C@H](C)CO)C(=O)c2cc(ccc2O[C@@H]1CN(C)Cc1ccc(c(c1)Cl)Cl)NC(=O)NC1CCCCC1	BRD-K88156172	0.815006	1.02223	0.918617
COc1ccc(cc1)S(=O)(=O)Nc1ccc2c(c1)CC(=O)N(C[C@@H](C)[C@@H](CN(C)S(=O)(=O)c1ccccc1)O2)[C@@H](C)CO	BRD-K03474906	0.835097	1.00219	0.918643
CCCCOC(=O)CCCCCCC(=O)OCCCC	DIBUTYL SUBERATE	0.86433	0.973	0.918665
COCCNC(=O)C[C@@H]1CC[C@H]2[C@@H](COC[C@@H](O)CN2C(=O)Nc2ccccc2OC)O1	BRD-K88158533	0.843096	0.99475	0.918923
COc1ccc(cc1)S(=O)(=O)Nc1ccc2c(c1)C(=O)N(C[C@@H](C)[C@@H](CN(C)C(=O)NC(C)C)O2)[C@H](C)CO	BRD-K24699861	0.860606	0.977314	0.91896
COc1ccc2c(c1)c(CC(=O)O)c(C)n2C(=O)c1ccc(Cl)cc1	INDOMETHACIN	0.87478	0.96331	0.919045
CC(C)CC#Cc1ccc2c(c1)O[C@@H](CN(C)C(=O)Cc1ccncc1)[C@@H](C)CN([C@@H](C)CO)S2(=O)=O	BRD-K92059637	0.871881	0.966297	0.919089
OC(=O)c1ccc(cc1O)NC1=NC(=O)NN=C1	BRD-K46574303	0.831838	1.00644	0.919138
C[C@H]1CN([C@H](C)CO)C(=O)Cc2cc(ccc2O[C@@H]1CN(C)S(=O)(=O)C)NS(=O)(=O)C	BRD-K69565728	0.979059	0.859226	0.919142
O=c1[nH]c(=O)n(C2CC(O)C(CO)O2)cc1C=CBr	BRIVUDINE	0.92825	0.91005	0.91915
OC[C@@H]1O[C@H](CC(=O)NCCN2CCCC2)C=C[C@@H]1NC(=O)c1cccc(c1)F	BRD-K78947322	0.860368	0.97799	0.919179
COc1ccc(cc1)NC(=O)N(C)C[C@@H]1OCCCC[C@@H](C)Oc2ccc(cc2C(=O)N(C[C@@H]1C)[C@H](C)CO)NC(=O)c1ccncc1	BRD-K09716665	1.01048	0.827932	0.919207
OCC(O)C1OC2OC(C(Cl)(Cl)Cl)OC2C1O	CHLORALOSE	0.92423	0.91419	0.91921
CC(C)NC(=O)Nc1ccc2c(c1)C(=O)N(C[C@H](C)[C@@H](CN(C)S(=O)(=O)c1ccc(cc1)Cl)O2)[C@@H](C)CO	BRD-K27325410	1.01616	0.822265	0.919211
CCCCc1oc2ccccc2c1C(=O)c1cc(I)c(OCCN(CC)CC)c(I)c1.Cl	AMIODARONE HYDROCHLORIDE	0.90913	0.92934	0.919235
C[C@H]1CN([C@@H](C)CO)C(=O)Cc2cc(ccc2O[C@@H]1CN(C)Cc1ccc(cc1)C(F)(F)F)NC(=O)Cn1cnnn1	BRD-K32063762	0.91791	0.920714	0.919312
O[C@H]1[C@H]2C[C@H]3[C@H]4C[C@@H]([C@@H](N2)[C@@H]4O)[C@@H]13	BRD-A21938061	0.874354	0.964319	0.919337
C[C@@H]1CN([C@@H](C)CO)C(=O)c2cccc(c2O[C@H]1CN(C)CC1CCCCC1)NC(=O)Nc1ccc(cc1)F	BRD-K01273366	0.945126	0.893583	0.919354
CN1CCC[C@H]1CO	BRD-K59515046	0.907754	0.931006	0.91938
CN1C(=O)C(=C(O)c2ccccc21)C(=O)NCCO	BRD-K44652242	0.867886	0.971056	0.919471
C[C@@H]1CN([C@@H](C)CO)C(=O)c2cc(ccc2O[C@H]1CN(C)C(=O)Nc1ccc(cc1)C(F)(F)F)NS(=O)(=O)C	BRD-K14470056	0.863007	0.975942	0.919474
C[C@@H]1CN([C@@H](C)CO)C(=O)c2cccc(c2O[C@@H]1CN(C)Cc1ccc(cc1)-c1ccccc1)NC(=O)CCCCCC(=O)Nc1ccccc1N	BRD-K70316771	0.981415	0.857669	0.919542
OC[C@@H]1O[C@H](CC[C@H]1NS(=O)(=O)c1ccccc1F)CC(=O)NCCCN1CCOCC1	BRD-K62688433	0.886901	0.952229	0.919565
COc1ccc(cc1)/C=C/CN1CCC(CC1)C(=O)N[C@@H](c1ccc(cc1)-c1ccccc1)c1cnccn1	BRD-A56402649	0.923403	0.915777	0.91959
C[C@H]1CN([C@@H](C)CO)S(=O)(=O)c2ccc(cc2O[C@@H]1CN(C)C(=O)C1CCC1)C#Cc1ccncc1	BRD-K01846263	0.975782	0.86345	0.919616
OCCCOc1ccc(cc1)C1=N[C@@](CO1)(CC=C)C(=O)NCCN1CCOCC1	BRD-K33606495	0.830383	1.00901	0.919698
Cl.Clc1ccc(Cn2c(CN3CCCC3)nc3ccccc32)cc1	CLEMIZOLE HYDROCHLORIDE	1.0218	0.81762	0.91971
O=C(CN1C(=O)c2ccccc2C1=O)N1CCNCC1	BRD-K50324385	0.837931	1.00152	0.919723
C[C@@H]1CCCCO[C@H](CN(C)C(=O)CCC(F)(F)F)[C@@H](C)CN([C@H](C)CO)C(=O)c2cc(ccc2O1)NC(=O)NC1CCCCC1	BRD-K40256303	0.991334	0.848297	0.919815
Clc1ccc(cc1)NC(=O)Nc1ccc(c(c1)Cl)Cl	BRD-K25029121	0.955443	0.884335	0.919889
OCCOc1ccccc1[C@@H]1N2[C@H]([C@H](C(=O)O)[C@@]11C(=O)Nc3ccc(cc31)C#CC1=CCCCC1)C(=O)O[C@H]([C@H]2c1ccccc1)c1ccccc1	BRD-K30785413	0.901076	0.938764	0.91992
C[C@@H]1CN([C@@H](C)CO)S(=O)(=O)c2ccc(cc2O[C@H]1CN(C)C(=O)C1CCCCC1)C#CC1CC1	BRD-K34173370	0.807807	1.03224	0.920023
CCCC#Cc1ccc2c(c1)O[C@@H](CN(C)S(=O)(=O)c1cccc(c1)F)[C@H](C)CN([C@@H](C)CO)S2(=O)=O	BRD-K35997041	0.828193	1.01189	0.920042
C[C@H]1CN([C@H](C)CO)C(=O)Cc2cc(ccc2O[C@@H]1CN(C)Cc1ccc(cc1)C(F)(F)F)NC(=O)CCC(F)(F)F	BRD-K79622000	0.985995	0.854102	0.920049
C[C@H]1CN([C@@H](C)CO)C(=O)c2cccc(c2O[C@H]1CN(C)CC1CCCCC1)NC(=O)Nc1ccc(cc1)C(F)(F)F	BRD-K25054202	0.880614	0.959502	0.920058
COCC1=C(C#N)C(=O)NC(=C1)C	BRD-K05725042	0.836071	1.00411	0.920088
C[C@@H]1CN([C@H](C)CO)S(=O)(=O)c2ccc(cc2O[C@@H]1CN(C)Cc1ccccc1F)C#CC1CC1	BRD-K06608544	1.03151	0.808691	0.920101
C=C1CCC(=O)C(C)CCC2C1CC2(C)C	DIHYDROCARYOPHYLLEN-5-ONE	0.92412	0.91622	0.92017
C[C@@H]1CCCCO[C@@H](CN(C)C(=O)C2CCCCC2)[C@@H](C)CN([C@H](C)CO)C(=O)c2cc(ccc2O1)NC(=O)CCC(F)(F)F	BRD-K87922079	0.969963	0.870462	0.920213
COc1ccc(cc1)[Si](C)(C)[C@H]1[C@H](C)[C@]2(O[C@@H]1CCn1cc(nn1)[C@H](O)c1ccccc1)C(=O)N(Cc1cccc(c1)N1CCC1=O)c1ccccc12	BRD-K62514994	0.844862	0.995887	0.920374
CC(C)NC(=O)Nc1cccc2c1O[C@H](CN(C)S(=O)(=O)c1ccc(cc1)Cl)[C@@H](C)CN([C@H](C)CO)C2=O	BRD-K73918358	0.855897	0.984922	0.920409
C1OC(=O)N[C@@H]1C	BRD-K39088484	0.851989	0.988901	0.920445
CNC[C@@H]1OCCCC[C@@H](C)Oc2ccc(cc2C(=O)N(C[C@@H]1C)[C@H](C)CO)NS(=O)(=O)c1cn(cn1)C	BRD-K49088424	0.850798	0.990129	0.920463
C[C@@H]1CN([C@@H](C)CO)C(=O)c2cccc(c2O[C@@H]1CN(C)S(=O)(=O)c1ccc(cc1)Cl)NS(=O)(=O)c1cn(cn1)C	BRD-K70557968	0.997533	0.8434	0.920466
CC(=O)N1CCC2(CCCN2)CC1	BRD-K39324278	0.822781	1.01816	0.920468
C[C@H]1CCCCO[C@H](CN(C)S(=O)(=O)c2ccc(cc2)F)[C@@H](C)CN([C@H](C)CO)C(=O)c2cc(ccc2O1)NC(=O)Cc1ccccc1	BRD-K43013983	0.917298	0.923671	0.920485
C[C@@H]1CN([C@@H](C)CO)C(=O)c2cc(ccc2O[C@@H]1CN(C)Cc1ccc(cc1)-c1ccccc1)NC(=O)C1CC1	BRD-K68936357	0.929276	0.911769	0.920522
COc1ccc(cc1)S(=O)(=O)N1C[C@]2(C1)CN([C@@H](CO)c1c2c2ccc(cc2n1C)OC)C(=O)CN(C)C	BRD-K74405511	0.915993	0.925059	0.920526
C[C@@H]1CN([C@@H](C)CO)C(=O)c2cc(ccc2O[C@H]1CN(C)Cc1ccccc1)NC(=O)Nc1ccc(cc1)C(F)(F)F	BRD-K44712485	0.910375	0.93081	0.920593
C[C@H]1CN([C@H](C)CO)C(=O)c2cccc(c2O[C@@H]1CN(C)S(=O)(=O)c1cn(cn1)C)NC(=O)C1CCOCC1	BRD-K08828596	1.00512	0.836152	0.920638
C[C@@H]1CN([C@H](C)CO)C(=O)Cc2cc(ccc2O[C@@H]1CN(C)S(=O)(=O)c1ccc(cc1)F)NS(=O)(=O)c1ccccc1	BRD-K14819729	1.00636	0.834962	0.920659
C[C@H]1CCCCO[C@H](CN(C)S(=O)(=O)c2cccs2)[C@H](C)CN([C@@H](C)CO)C(=O)c2cc(ccc2O1)NS(=O)(=O)C	BRD-K20287756	0.98621	0.855235	0.920723
COc1ccc(cc1)S(=O)(=O)N(C)C[C@@H]1OCCCC[C@@H](C)Oc2ccc(cc2C(=O)N(C[C@@H]1C)[C@@H](C)CO)NS(=O)(=O)C	BRD-K81821800	0.848125	0.993383	0.920754
C[C@H]1CN([C@H](C)CO)C(=O)c2cc(ccc2O[C@@H]1CN(C)C(=O)Nc1ccc2c(c1)OCO2)NS(=O)(=O)c1cn(cn1)C	BRD-K74155698	0.863159	0.978402	0.92078
COc1ccc(cc1)S(=O)(=O)N(C)C[C@@H]1OCCCC[C@H](C)Oc2ccc(cc2C(=O)N(C[C@H]1C)[C@@H](C)CO)NS(=O)(=O)C	BRD-K74090723	0.988546	0.853015	0.920781
C[C@]12CC[C@H]3[C@@](O)(C1)O[C@@H](O2)[C@]3(COC(=O)c1ccccc1)O[C@@H]1O[C@H](CO)[C@@H](O)[C@H](O)[C@H]1O	BRD-A17760460	0.889442	0.952132	0.920787
CN1CCN(CC1)C(=O)C[C@H]1CC[C@H]2[C@H](COc3ccc(cc3C(=O)N2C)NC(=O)c2cscn2)O1	BRD-K62689646	1.01159	0.830058	0.920823
C[C@H]1CN([C@@H](C)CO)C(=O)c2cc(ccc2O[C@H]1CN(C)S(=O)(=O)c1ccc(cc1)F)NS(=O)(=O)c1cccs1	BRD-K85863883	1.02261	0.81909	0.920851
FC(F)(F)c1cc(cc(c1)C(F)(F)F)NC(=O)Nc1c(cc(cc1-c1nn[nH]n1)Br)Br	BRD-K93314017	0.914169	0.927723	0.920946
NC(=O)N[C@H]1CN(C(=O)C1)c1ccccc1	BRD-A35771918	0.854233	0.98767	0.920952
C[C@H]1CN([C@H](C)CO)C(=O)c2cc(ccc2O[C@H]1CN(C)Cc1ccc(cc1)-c1ccccc1)NS(=O)(=O)c1ccc(cc1)F	BRD-K90509027	1.002	0.839997	0.921
C[C@@H]1CN([C@@H](C)CO)C(=O)Cc2cc(ccc2O[C@@H]1CN(C)Cc1ccc(cc1)C(=O)O)NS(=O)(=O)C	BRD-K74267233	0.8754	0.966724	0.921062
OC(=O)COCC(=O)NCc1ccco1	BRD-K31700746	0.830325	1.01181	0.921066
CN(CCOc1ccc(CC2SC(=O)NC2=O)cc1)c1ccccn1.O=C(O)C=CC(=O)O	ROSIGLITAZONE MALEATE	0.92531	0.91684	0.921075
CN(C)Cc1cn(nn1)CC[C@H]1CC[C@H](N)[C@@H](CO)O1	BRD-K02078984	0.974607	0.867543	0.921075
CN(C)C(=O)CSc1nnc(s1)N	BRD-K94150440	0.884828	0.957346	0.921087
C[C@@H]1CN([C@H](C)CO)C(=O)c2cc(ccc2O[C@H]1CN(C)Cc1ccc(cc1)Oc1ccccc1)NC(=O)NC1CCCCC1	BRD-K88185145	0.983459	0.858759	0.921109
C[C@H]1CCCCO[C@H](CN(C)Cc2ccc(cc2)C(F)(F)F)[C@@H](C)CN([C@@H](C)CO)C(=O)c2cc(ccc2O1)NC(=O)Cc1ccccc1	BRD-K71096767	0.922441	0.919796	0.921119
COc1ccc2c3c([nH]c2c1)C(C)=NCC3	HARMALINE	0.94896	0.89328	0.92112
O[C@H]1COC[C@H]2O[C@@H](CC[C@@H]2N(C1)C(=O)Nc1ccc(c(c1)Cl)Cl)CC(=O)NCc1ccncc1	BRD-K71312494	0.909244	0.933016	0.92113
C[C@H]1CCCCO[C@H](CN(C)CC2CC2)[C@@H](C)CN([C@@H](C)CO)C(=O)c2cc(ccc2O1)NC(=O)Nc1ccc(cc1)C(F)(F)F	BRD-K33387988	0.994513	0.847783	0.921148
C[C@H]1CCCCO[C@H](CN(C)C(=O)NC2CCCCC2)[C@@H](C)CN([C@H](C)CO)C(=O)c2cc(ccc2O1)NC(=O)Nc1ccc(cc1)F	BRD-K91952115	0.847516	0.9948	0.921158
C[C@@H]1CN([C@H](C)CO)C(=O)c2cccc(c2O[C@@H]1CN(C)Cc1ccc(cc1)-c1ccccc1)NC(=O)C1CC1	BRD-K84606607	1.00054	0.841779	0.921162
O[C@@H]1CN[C@@H]2CC[C@@H](CC(=O)O)O[C@H]2COC1	BRD-K33015195	0.819339	1.02315	0.921246
C[C@@H]1CN([C@@H](C)CO)C(=O)c2cc(ccc2O[C@@H]1CN(C)Cc1ccc(cc1)-c1ccccc1)NS(=O)(=O)c1ccc(cc1)C	BRD-K25236728	0.98147	0.861129	0.9213
Fc1ccc(cc1)-n1ncc2cc(ccc12)-c1ccc(cc1C(F)(F)F)NS(=O)(=O)Cc1ccccc1	BRD-K29328421	0.838644	1.00406	0.921354
COc1cccc(c1)NC(=O)N1C[C@@H](O)COC[C@H]2O[C@@H](CC[C@@H]21)CC(=O)NCCCN1CCOCC1	BRD-K70993182	0.894898	0.947844	0.921371
CC(C)CCC[C@@H](C)CCC[C@@H](C)CCC[C@]1(C)CCc2c(c(c(c(c2O1)C)C)OC(=O)CCC(=O)OCCO)C	BRD-K57305459	0.908139	0.934656	0.921397
CN1CCN(CC1)C(=O)C[C@H]1CC[C@H]2[C@@H](COC[C@H](O)CN2Cc2ccc3c(c2)OCO3)O1	BRD-K07547644	0.907138	0.935691	0.921414
CC(C)(C)OC(=O)C[C@H](CC=C)C(=O)O[C@@H](CNC(=O)[C@@H](CC=C)CC(=O)NCCO)c1ccccc1	BRD-K18336512	0.809077	1.0338	0.921439
COc1ccc(cc1)NC(=O)N(C)C[C@@H]1OCCCC[C@H](C)Oc2ccc(cc2C(=O)N(C[C@H]1C)[C@H](C)CO)NS(=O)(=O)c1ccc(cc1)F	BRD-K18853052	0.874903	0.967982	0.921442
CC(C)C#Cc1ccc2c(c1)O[C@@H](CN(C)C(=O)c1cccc(c1)F)[C@H](C)CN([C@@H](C)CO)S2(=O)=O	BRD-K84696136	0.830309	1.01259	0.921452
COc1ccc(cc1)S(=O)(=O)N(C)C[C@H]1Oc2c(cccc2C(=O)N(C[C@H]1C)[C@H](C)CO)NC(=O)C1CCOCC1	BRD-K10499894	0.919713	0.92323	0.921472
C[C@H]1CN([C@@H](C)CO)C(=O)c2cc(ccc2O[C@H]1CN(C)C(=O)Nc1ccc(cc1)C(F)(F)F)NC(=O)Nc1c(noc1C)C	BRD-K95968051	0.943441	0.899557	0.921499
C[C@H]1CN([C@H](C)CO)C(=O)Cc2cc(ccc2O[C@@H]1CN(C)Cc1ccncc1)NC(=O)Nc1cccc2ccccc12	BRD-K17492515	0.834913	1.0082	0.921555
Nc1ccc(cc1)C(=O)O	BRD-K58497451	0.918378	0.92478	0.921579
CCN(C)C(=O)Oc1cccc(C(C)N(C)C)c1.O=C(O)C(O)C(O)C(=O)O	RIVASTIGMINE TARTRATE	0.95154	0.89178	0.92166
OC[C@@H]1O[C@H](C[C@H]2[C@@H]1Oc1ccc(cc12)NC(=O)c1ccc2c(c1)OCO2)CC(=O)NCc1ccccn1	BRD-K52373488	0.890527	0.952953	0.92174
C[C@@H]1CN([C@H](C)CO)C(=O)c2cccc(c2O[C@@H]1CN(C)C(=O)Nc1ccc2c(c1)OCO2)NC(=O)Nc1ccc(cc1)C(F)(F)F	BRD-K21292596	0.918686	0.924824	0.921755
CCCN(CCC)c1cc(c2ccccc2c1)N1CCCC1	BRD-K10074817	0.922434	0.921127	0.92178
C[C@@H]1CN([C@H](C)CO)C(=O)c2cccc(c2O[C@H]1CN(C)Cc1ccc(cc1)-c1ccccc1)NS(=O)(=O)c1ccc(cc1)Cl	BRD-K42192499	0.842088	1.00149	0.92179
CO[C@H]1CN(C)C(=O)c2ccc(cc2OC[C@H](C)N(C[C@H]1C)C(=O)CN(C)C)NC(=O)c1ccccc1	BRD-K23001027	0.88089	0.962781	0.921836
OC(=O)c1ccc(cc1)-c1ccccc1	BRD-K42700541	0.893792	0.949995	0.921894
C[C@@H](NC(=O)C[C@@H]1O[C@H](CO)[C@@H](NC(=O)CN2CCOCC2)C=C1)c1ccccc1	BRD-K07482874	0.9801	0.863748	0.921924
[O-][N+](=O)C1(CN(C1)C(=O)CBr)[N+](=O)[O-]	BRD-K06894065	0.924703	0.919161	0.921932
CC#CCN1C(N2CCCC(N)C2)=NC2C1C(=O)N(Cc1nc(C)c3ccccc3n1)C(=O)N2C	LINAGLIPTIN	0.89408	0.94981	0.921945
C[C@H]1CN([C@H](C)CO)C(=O)c2cc(ccc2O[C@@H]1CN(C)Cc1ccncc1)NS(=O)(=O)c1c(noc1C)C	BRD-K91931848	0.871564	0.972389	0.921976
CC(C)CC#Cc1ccc2c(c1)O[C@H](CN(C)Cc1cncnc1)[C@@H](C)CN([C@@H](C)CO)S2(=O)=O	BRD-K47612265	0.925181	0.918805	0.921993
COCCNC(=O)C[C@H]1CC[C@@H]2[C@@H](COc3ccc(cc3C(=O)N2C)NC(=O)Nc2cccc(c2)F)O1	BRD-K50110326	0.865626	0.978407	0.922017
COc1ccccc1C#Cc1ccc2c(c1)O[C@H](CN(C)Cc1cncnc1)[C@H](C)CN([C@H](C)CO)S2(=O)=O	BRD-K54140477	1.00899	0.835102	0.922045
CC1CCC2(C(=O)OC3OC(COC4OC(CO)C(OC5OC(C)C(O)C(O)C5O)C(O)C4O)C(O)C(O)C3O)CCC3(C)C(=CCC4C5(C)CC(O)C(O)C(C)(CO)C5CCC43C)C2C1C	ASIATICOSIDE	0.89076	0.95343	0.922095
C[C@@H]1CCCCO[C@@H](CN(C)Cc2ccc(c(c2)Cl)Cl)[C@H](C)CN([C@H](C)CO)C(=O)c2cc(ccc2O1)NC(=O)Cc1ccccc1	BRD-K40351444	0.869244	0.975049	0.922147
C[C@@H]1CN([C@H](C)CO)C(=O)c2cc(ccc2O[C@@H]1CN(C)C(=O)Nc1ccc(cc1)C(F)(F)F)NS(=O)(=O)C	BRD-K81551838	0.875882	0.968617	0.922249
COCC(=O)N(C)C[C@@H]1Oc2cc(ccc2S(=O)(=O)N(C[C@@H]1C)[C@H](C)CO)-c1ccc(cc1)OC	BRD-K49072259	1.00418	0.840424	0.922301
COc1ccc(cc1)NC(=O)Nc1ccc2c(c1)CC(=O)N(C[C@@H](C)[C@H](CN(C)S(=O)(=O)c1c(noc1C)C)O2)[C@@H](C)CO	BRD-K49677974	0.955543	0.889069	0.922306
N[C@H](Cc1ccccc1)C(=O)O	BRD-K00911807	0.8413	1.00335	0.922324
C[C@@H]1CN([C@H](C)CO)S(=O)(=O)c2ccc(cc2O[C@H]1CN(C)C(=O)C1CCOCC1)-c1ccc(cc1)F	BRD-K99085234	0.823287	1.02138	0.922334
COC(=O)C(CCCN1C(=O)c2ccccc2C1=O)(NC(=O)C)c1nn[nH]n1	BRD-A72352402	0.883263	0.961571	0.922417
C/C=C/c1ccc2c(c1)O[C@@H](CN(C)S(=O)(=O)c1ccccc1)[C@@H](C)CN([C@@H](C)CO)S2(=O)=O	BRD-K44161636	1.0507	0.794197	0.922448
C[C@@H]1CN([C@H](C)CO)C(=O)c2cccc(c2O[C@H]1CN(C)Cc1ccc(cc1)Oc1ccccc1)NC(=O)Nc1ccccc1	BRD-K16852554	0.989175	0.855844	0.922509
[truncated: 37,129 more rows]
