# Supplementary material for: Benchmarking AlphaFold‐enabled molecular docking predictions for antibiotic discovery
Source: Mol Syst Biol. 2022 Sep 6;18(9):e11081. doi: 10.15252/msb.202211081 (PMC9446081; doi:10.15252/msb.202211081)
Supplement: Supplementary file 4 — Dataset EV2 [file MSB-18-e11081-s005.xlsx]

## Sheet: Description
Dataset EV2. Sets of 296 essential proteins, 218 active compounds, 100 inactive compounds, and molecular docking results for 64,528 (active compounds) or 29,600 (inactive compounds) protein-compound pairs.
"Essential genes in E. coli" contains lists of essential proteins specified in three previous studies, and a consolidated list of 296 proteins viewed as essential in this work.
"Binding affinities from Vina" contains AutoDock Vina-predicted binding affinity values (kcal/mol) for each protein-ligand pair considered for the 218 active, antibacterial compounds. Proteins are ordered according to their identifiers, and compounds are ordered according to the list in "Ordered list of 218 compounds"
"Ordered list of 218 compounds" contains a list of 218 antibacterial compounds arising from our growth inhibition screens (Dataset EV1), with catalog ID or generic names and SMILES strings indicated.
"Selected positive controls" contains a list of protein-ligand complexes available from the Protein Data Bank, which were used as controls for our docking simulations.
"Affinities from Vina-Inactives" contains AutoDock Vina-predicted binding affinity values (kcal/mol) for each protein-ligand pair considered for 100 inactive compounds. Proteins are ordered according to their identifiers, and compounds are ordered according to the list in "Ordered list of 100 inactives"
"Ordered list of 100 inactives" contains a list of 100 inactive, non-antibacterial compounds arising from our growth inhibition screens (Dataset EV1), with SMILES strings indicated.

## Sheet: Essential genes in E. coli
Rousset 2021	Rousset 2018	Goodall 2019		Common in at least 2 datasets		Uniprot ID	Name		Shaded cells indicate genes for AlphaFold version 2 structures were used; for all other structures, AlphaFold version 1 was used.
accA	accA	accA		accA	Acetyl-coenzyme A carboxylase carboxyl transferase subunit alpha (ACCase subunit alpha) (Acetyl-CoA carboxylase carboxyltransferase subunit alpha) (EC 2.1.3.15)	P0ABD5	ACCA_ECOLI
accB	accB	accB		accB	Biotin carboxyl carrier protein of acetyl-CoA carboxylase (BCCP)	P0ABD8	BCCP_ECOLI
accC	accC	accC		accC	Biotin carboxylase (EC 6.3.4.14) (Acetyl-CoA carboxylase subunit A) (ACC) (EC 6.4.1.2)	P24182	ACCC_ECOLI
accD	accD	accD		accD	Acetyl-coenzyme A carboxylase carboxyl transferase subunit beta (ACCase subunit beta) (Acetyl-CoA carboxylase carboxyltransferase subunit beta) (EC 2.1.3.15)	P0A9Q5	ACCD_ECOLI
acpP	acpP	aceE		acpP	Acyl carrier protein (ACP) (Cytosolic-activating factor) (CAF) (Fatty acid synthase acyl carrier protein)	P0A6A8	ACP_ECOLI
adk	acpS	aceF		acpS	Holo-[acyl-carrier-protein] synthase (Holo-ACP synthase) (EC 2.7.8.7) (4'-phosphopantetheinyl transferase AcpS)	P24224	ACPS_ECOLI
alaS	adk	acpP		adk	Adenylate kinase (AK) (EC 2.7.4.3) (ATP-AMP transphosphorylase) (ATP:AMP phosphotransferase) (Adenylate monophosphate kinase)	P69441	KAD_ECOLI
argS	alaS	acpS		alaS	Alanine--tRNA ligase (EC 6.1.1.7) (Alanyl-tRNA synthetase) (AlaRS)	P00957	SYA_ECOLI
asnS	alsK	adk		argS	Arginine--tRNA ligase (EC 6.1.1.19) (Arginyl-tRNA synthetase) (ArgRS)	P11875	SYR_ECOLI
aspS	argS	alaS		asd	Aspartate-semialdehyde dehydrogenase (ASA dehydrogenase) (ASADH) (EC 1.2.1.11) (Aspartate-beta-semialdehyde dehydrogenase)	P0A9Q9	DHAS_ECOLI
bamA	asd	argS		asnS	Asparagine--tRNA ligase (EC 6.1.1.22) (Asparaginyl-tRNA synthetase) (AsnRS)	P0A8M0	SYN_ECOLI
cdsA	asnS	ariR		aspS	Aspartate--tRNA ligase (EC 6.1.1.12) (Aspartyl-tRNA synthetase) (AspRS)	P21889	SYD_ECOLI
cmk	aspS	asd		bamA	Outer membrane protein assembly factor BamA (Omp85)	P0A940	BAMA_ECOLI
cmoM	bamA	asnS		bamD	Outer membrane protein assembly factor BamD	P0AC02	BAMD_ECOLI
coaD	bamD	aspS		birA	Bifunctional ligase/repressor BirA (Biotin operon repressor) (Biotin--[acetyl-CoA-carboxylase] ligase) (EC 6.3.4.15) (Biotin--protein ligase) (Biotin-[acetyl-CoA carboxylase] synthetase)	P06709	BIRA_ECOLI
csrA	bcsB	bamA		can	Carbonic anhydrase 2 (EC 4.2.1.1) (Carbonate dehydratase 2)	P61517	CAN_ECOLI
cydC	birA	bamD		cca	Multifunctional CCA protein [Includes: CCA-adding enzyme (EC 2.7.7.72) (CCA tRNA nucleotidyltransferase) (tRNA CCA-pyrophosphorylase) (tRNA adenylyl-/cytidylyl-transferase) (tRNA nucleotidyltransferase) (tRNA-NT); 2'-nucleotidase (EC 3.1.3.-); 2',3'-cyclic phosphodiesterase (EC 3.1.4.-); Phosphatase (EC 3.1.3.-)]	P06961	CCA_ECOLI
cysS	can	birA		cdsA	Phosphatidate cytidylyltransferase (EC 2.7.7.41) (CDP-DAG synthase) (CDP-DG synthase) (CDP-diacylglycerol synthase) (CDS) (CDP-diglyceride pyrophosphorylase) (CDP-diglyceride synthase) (CTP:phosphatidate cytidylyltransferase)	P0ABG1	CDSA_ECOLI
ddlB	cca	can		cmk	Cytidylate kinase (CK) (EC 2.7.4.25) (Cytidine monophosphate kinase) (CMP kinase) (Protein MssA) (p25)	P0A6I0	KCY_ECOLI
def	cdsA	cca		coaA	Pantothenate kinase (EC 2.7.1.33) (Pantothenic acid kinase) (Rts protein)	P0A6I3	COAA_ECOLI
der	chpS	cdsA		coaD	Phosphopantetheine adenylyltransferase (EC 2.7.7.3) (Dephospho-CoA pyrophosphorylase) (Pantetheine-phosphate adenylyltransferase) (PPAT)	P0A6I6	COAD_ECOLI
dfp	coaA	cmk		coaE	Dephospho-CoA kinase (EC 2.7.1.24) (Dephosphocoenzyme A kinase)	P0A6I9	COAE_ECOLI
dnaA	coaD	coaA		csrA	Carbon storage regulator (Translational dual regulator CsrA)	P69913	CSRA_ECOLI
dnaB	coaE	coaD		cydA	Cytochrome bd-I ubiquinol oxidase subunit 1 (EC 7.1.1.7) (Cytochrome bd-I oxidase subunit I) (Cytochrome d ubiquinol oxidase subunit I)	P0ABJ9	CYDA_ECOLI
dnaC	csrA	coaE		cydC	ATP-binding/permease protein CydC	P23886	CYDC_ECOLI
dnaE	cydA	cohE		cysS	Cysteine--tRNA ligase (EC 6.1.1.16) (Cysteinyl-tRNA synthetase) (CysRS)	P21888	SYC_ECOLI
dnaG	cydC	crp		dapA	4-hydroxy-tetrahydrodipicolinate synthase (HTPA synthase) (EC 4.3.3.7)	P0A6L2	DAPA_ECOLI
dnaN	cysS	crr		def	Peptide deformylase (PDF) (EC 3.5.1.88) (Polypeptide deformylase)	P0A6K3	DEF_ECOLI
dnaT	dapA	csrA		degS	Serine endoprotease DegS (EC 3.4.21.107) (Site-1 protease DegS) (S1P protease DegS) (Site-1-type intramembrane protease)	P0AEE3	DEGS_ECOLI
dxr	def	cydA		der	GTPase Der (Double era-like domain protein) (GTP-binding protein EngA)	P0A6P5	DER_ECOLI
dxs	degS	cydB		dfp	DNA/pantothenate metabolism flavoprotein from Escherichia coli	P24285	DFP_ECOLI		*Identified with P0ABQ0 (COABC_ECOLI)
eno	der	cydD		dicA	HTH-type transcriptional regulator DicA (Repressor protein of division inhibition gene dicA)	P06966	DICA_ECOLI
era	dfp	cysS		dnaA	Chromosomal replication initiator protein DnaA	P03004	DNAA_ECOLI
fabA	dicA	dapA		dnaB	Replicative DNA helicase (EC 3.6.4.12)	P0ACB0	DNAB_ECOLI
fabB	dnaA	dapB		dnaC	DNA replication protein DnaC	P0AEF0	DNAC_ECOLI
fabD	dnaB	dapD		dnaE	DNA polymerase III subunit alpha (EC 2.7.7.7)	P10443	DPO3A_ECOLI
fabG	dnaC	dapE		dnaG	DNA primase (EC 2.7.7.101)	P0ABS5	DNAG_ECOLI
fabH	dnaE	dcd		dnaN	Beta sliding clamp (Beta clamp) (Sliding clamp) (Beta-clamp processivity factor) (DNA polymerase III beta sliding clamp subunit)	P0A988	DPO3B_ECOLI
fabI	dnaG	def		dnaT	Primosomal protein 1 (Primosomal protein I)	P0A8J2	DNAT_ECOLI
fabZ	dnaN	degS		dnaX	DNA polymerase III subunit tau (EC 2.7.7.7) (DNA polymerase III subunit gamma)	P06710	DPO3X_ECOLI
fbaA	dnaX	der		dut	Deoxyuridine 5'-triphosphate nucleotidohydrolase (dUTPase) (EC 3.6.1.23) (dUTP pyrophosphatase)	P06968	DUT_ECOLI
ffh	dut	dfp		dxr	1-deoxy-D-xylulose 5-phosphate reductoisomerase (DXP reductoisomerase) (EC 1.1.1.267) (1-deoxyxylulose-5-phosphate reductoisomerase) (2-C-methyl-D-erythritol 4-phosphate synthase)	P45568	DXR_ECOLI
fkpB	dxr	dicA		dxs	1-deoxy-D-xylulose-5-phosphate synthase (EC 2.2.1.7) (1-deoxyxylulose-5-phosphate synthase) (DXP synthase) (DXPS)	P77488	DXS_ECOLI
fldA	dxs	dnaA		eno	Enolase (EC 4.2.1.11) (2-phospho-D-glycerate hydro-lyase) (2-phosphoglycerate dehydratase)	P0A6P9	ENO_ECOLI
folA	eno	dnaB		era	GTPase Era (ERA) (GTP-binding protein Era)	P06616	ERA_ECOLI
frr	entD	dnaC		erpA	Iron-sulfur cluster insertion protein ErpA	P0ACC3	ERPA_ECOLI
ftsA	era	dnaE		fabA	3-hydroxydecanoyl-[acyl-carrier-protein] dehydratase (EC 4.2.1.59) (3-hydroxyacyl-[acyl-carrier-protein] dehydratase FabA) (Beta-hydroxydecanoyl thioester dehydrase) (Trans-2-decenoyl-[acyl-carrier-protein] isomerase) (EC 5.3.3.14)	P0A6Q3	FABA_ECOLI
ftsB	erpA	dnaG		fabB	3-oxoacyl-[acyl-carrier-protein] synthase 1 (EC 2.3.1.41) (3-oxoacyl-[acyl-carrier-protein] synthase I) (Beta-ketoacyl-ACP synthase I) (KAS I)	P0A953	FABB_ECOLI
ftsI	fabA	dnaN		fabD	Malonyl CoA-acyl carrier protein transacylase (MCT) (EC 2.3.1.39)	P0AAI9	FABD_ECOLI
ftsL	fabB	dnaT		fabG	3-oxoacyl-[acyl-carrier-protein] reductase FabG (EC 1.1.1.100) (3-ketoacyl-acyl carrier protein reductase) (Beta-Ketoacyl-acyl carrier protein reductase) (Beta-ketoacyl-ACP reductase)	P0AEK2	FABG_ECOLI
ftsQ	fabD	dnaX		fabH	3-oxoacyl-[acyl-carrier-protein] synthase 3 (EC 2.3.1.180) (3-oxoacyl-[acyl-carrier-protein] synthase III) (Beta-ketoacyl-ACP synthase III) (KAS III) (EcFabH)	P0A6R0	FABH_ECOLI
ftsW	fabG	dut		fabI	Enoyl-[acyl-carrier-protein] reductase [NADH] FabI (ENR) (EC 1.3.1.9) (NADH-dependent enoyl-ACP reductase)	P0AEK4	FABI_ECOLI
ftsY	fabI	dxr		fabZ	3-hydroxyacyl-[acyl-carrier-protein] dehydratase FabZ (EC 4.2.1.59) ((3R)-hydroxymyristoyl-[acyl-carrier-protein] dehydratase) ((3R)-hydroxymyristoyl-ACP dehydrase) (17 kDa actomyosin component) (Beta-hydroxyacyl-ACP dehydratase)	P0A6Q6	FABZ_ECOLI
ftsZ	fabZ	dxs		fbaA	Fructose-bisphosphate aldolase class 2 (FBP aldolase) (FBPA) (EC 4.1.2.13) (Fructose-1,6-bisphosphate aldolase) (Fructose-bisphosphate aldolase class II)	P0AB71	ALF_ECOLI
fusA	fbaA	efp		ffh	Signal recognition particle protein (Fifty-four homolog) (Ffh) (p48)	P0AGD7	SRP54_ECOLI
gapA	ffh	eno		fldA	Flavodoxin 1 (Flavodoxin A)	P61949	FLAV_ECOLI
glmM	fldA	era		fmt	Methionyl-tRNA formyltransferase (EC 2.1.2.9) (Met-tRNA(fMet) formyltransferase)	P23882	FMT_ECOLI
gltX	fmt	erpA		folA	Dihydrofolate reductase (EC 1.5.1.3)	P0ABQ4	DYR_ECOLI
glyQ	folA	fabA		folC	Dihydrofolate synthase/folylpolyglutamate synthase (DHFS / FPGS) (EC 6.3.2.12) (EC 6.3.2.17) (Folylpoly-gamma-glutamate synthetase-dihydrofolate synthetase) (Folylpolyglutamate synthetase) (Tetrahydrofolylpolyglutamate synthase)	P08192	FOLC_ECOLI
glyS	folC	fabB		folD	Bifunctional protein FolD [Includes: Methylenetetrahydrofolate dehydrogenase (EC 1.5.1.5); Methenyltetrahydrofolate cyclohydrolase (EC 3.5.4.9)]	P24186	FOLD_ECOLI
gmk	folD	fabD		frr	Ribosome-recycling factor (RRF) (Ribosome-releasing factor)	P0A805	RRF_ECOLI
gph	folK	fabG		ftsA	Cell division protein FtsA	P0ABH0	FTSA_ECOLI
groL	frr	fabH		ftsB	Cell division protein FtsB	P0A6S5	FTSB_ECOLI
guaA	ftsA	fabI		ftsH	ATP-dependent zinc metalloprotease FtsH (EC 3.4.24.-) (Cell division protease FtsH)	P0AAI3	FTSH_ECOLI
gyrA	ftsB	fabZ		ftsI	Peptidoglycan D,D-transpeptidase FtsI (EC 3.4.16.4) (Essential cell division protein FtsI) (Murein transpeptidase) (Penicillin-binding protein 3) (PBP-3) (Peptidoglycan synthase FtsI)	P0AD68	FTSI_ECOLI
gyrB	ftsE	fbaA		ftsL	Cell division protein FtsL	P0AEN4	FTSL_ECOLI
hemC	ftsH	ffh		ftsQ	Cell division protein FtsQ	P06136	FTSQ_ECOLI
hflD	ftsI	fldA		ftsW	Probable peptidoglycan glycosyltransferase FtsW (PGT) (EC 2.4.1.129) (Cell division protein FtsW) (Cell wall polymerase) (Lipid II flippase FtsW) (Peptidoglycan polymerase) (PG polymerase)	P0ABG4	FTSW_ECOLI
hisS	ftsK	fmt		ftsY	Signal recognition particle receptor FtsY (SRP receptor)	P10121	FTSY_ECOLI
holA	ftsL	folA		ftsZ	Cell division protein FtsZ	P0A9A6	FTSZ_ECOLI
holB	ftsN	folB		fusA	Elongation factor G (EF-G)	P0A6M8	EFG_ECOLI
ibaG	ftsQ	folC		gapA	Glyceraldehyde-3-phosphate dehydrogenase A (GAPDH-A) (EC 1.2.1.12) (NAD-dependent glyceraldehyde-3-phosphate dehydrogenase)	P0A9B2	G3P1_ECOLI
icd	ftsW	folD		glmM	Phosphoglucosamine mutase (EC 5.4.2.10)	P31120	GLMM_ECOLI
igaA	ftsX	folE		glmS	Glutamine--fructose-6-phosphate aminotransferase [isomerizing] (EC 2.6.1.16) (D-fructose-6-phosphate amidotransferase) (GFAT) (Glucosamine-6-phosphate synthase) (Hexosephosphate aminotransferase) (L-glutamine--D-fructose-6-phosphate amidotransferase)	P17169	GLMS_ECOLI
ileS	ftsY	folP		glmU	Bifunctional protein GlmU [Includes: UDP-N-acetylglucosamine pyrophosphorylase (EC 2.7.7.23) (N-acetylglucosamine-1-phosphate uridyltransferase); Glucosamine-1-phosphate N-acetyltransferase (EC 2.3.1.157)]	P0ACC7	GLMU_ECOLI
infB	ftsZ	frr		glnS	Glutamine--tRNA ligase (EC 6.1.1.18) (Glutaminyl-tRNA synthetase) (GlnRS)	P00962	SYQ_ECOLI
infC	fusA	ftsA		gltX	Glutamate--tRNA ligase (EC 6.1.1.17) (Glutamyl-tRNA synthetase) (GluRS)	P04805	SYE_ECOLI
ispA	glmM	ftsH		glyQ	Glycine--tRNA ligase alpha subunit (EC 6.1.1.14) (Glycyl-tRNA synthetase alpha subunit) (GlyRS)	P00960	SYGA_ECOLI
ispB	glmS	ftsI		glyS	Glycine--tRNA ligase beta subunit (EC 6.1.1.14) (Glycyl-tRNA synthetase beta subunit) (GlyRS)	P00961	SYGB_ECOLI
ispD	glmU	ftsQ		gmk	Guanylate kinase (EC 2.7.4.8) (GMP kinase)	P60546	KGUA_ECOLI
ispE	glnS	ftsW		gpsA	Glycerol-3-phosphate dehydrogenase [NAD(P)+] (EC 1.1.1.94) (NAD(P)H-dependent glycerol-3-phosphate dehydrogenase)	P0A6S7	GPDA_ECOLI
ispH	gltX	ftsY		groL	60 kDa chaperonin (GroEL protein) (Protein Cpn60)	P0A6F5	CH60_ECOLI
ispU	glyQ	ftsZ		groS	10 kDa chaperonin (GroES protein) (Protein Cpn10)	P0A6F9	CH10_ECOLI
kdsA	glyS	fusA		guaA	GMP synthase [glutamine-hydrolyzing] (EC 6.3.5.2) (GMP synthetase) (GMPS) (Glutamine amidotransferase)	P04079	GUAA_ECOLI
kdsC	gmk	gapA		gyrA	DNA gyrase subunit A (EC 5.6.2.2)	P0AES4	GYRA_ECOLI
kdsD	gpsA	glmM		gyrB	DNA gyrase subunit B (EC 5.6.2.2) (Type IIA topoisomerase subunit GyrB)	P0AES6	GYRB_ECOLI
lapA	groL	glmS		hemA	Glutamyl-tRNA reductase (GluTR) (EC 1.2.1.70)	P0A6X1	HEM1_ECOLI
lepB	groS	glmU		hemB	Delta-aminolevulinic acid dehydratase (ALAD) (ALADH) (EC 4.2.1.24) (Porphobilinogen synthase)	P0ACB2	HEM2_ECOLI
leuS	grpE	glnS		hemC	Porphobilinogen deaminase (PBG) (EC 2.5.1.61) (Hydroxymethylbilane synthase) (HMBS) (Pre-uroporphyrinogen synthase)	P06983	HEM3_ECOLI
lgt	gyrA	gltX		hemD	Uroporphyrinogen-III synthase (UROS) (EC 4.2.1.75) (Hydroxymethylbilane hydrolyase [cyclizing]) (Uroporphyrinogen-III cosynthase)	P09126	HEM4_ECOLI
ligA	gyrB	glyA		hemG	Protoporphyrinogen IX dehydrogenase [quinone] (EC 1.3.5.3) (Protoporphyrinogen IX dehydrogenase [menaquinone]) (Protoporphyrinogen IX dehydrogenase [ubiquinone]) (Protoporphyrinogen oxidase) (PPO)	P0ACB4	HEMG_ECOLI
lnt	hemA	glyQ		hemH	Ferrochelatase (EC 4.99.1.1) (Heme synthase) (Protoheme ferro-lyase)	P23871	HEMH_ECOLI
lolA	hemB	glyS		hemL	Glutamate-1-semialdehyde 2,1-aminomutase (GSA) (EC 5.4.3.8) (Glutamate-1-semialdehyde aminotransferase) (GSA-AT)	P23893	GSA_ECOLI
lolB	hemC	gmhA		hisS	Histidine--tRNA ligase (EC 6.1.1.21) (Histidyl-tRNA synthetase) (HisRS)	P60906	SYH_ECOLI
lolC	hemD	gmk		holA	DNA polymerase III subunit delta (EC 2.7.7.7)	P28630	HOLA_ECOLI
lolD	hemG	gnsB		holB	DNA polymerase III subunit delta' (EC 2.7.7.7)	P28631	HOLB_ECOLI
lolE	hemH	gpsA		icd	Isocitrate dehydrogenase [NADP] (IDH) (EC 1.1.1.42) (IDP) (NADP(+)-specific ICDH) (Oxalosuccinate decarboxylase)	P08200	IDH_ECOLI
lpcA	hemL	groL		ileS	Isoleucine--tRNA ligase (EC 6.1.1.5) (Isoleucyl-tRNA synthetase) (IleRS)	P00956	SYI_ECOLI
lpd	hisS	groS		infA	Translation initiation factor IF-1	P69222	IF1_ECOLI
lptA	holA	guaA		infB	Translation initiation factor IF-2	P0A705	IF2_ECOLI
lptB	holB	guaB		infC	Translation initiation factor IF-3 [Cleaved into: Translation initiation factor IF-3, N-terminally processed; Translation initiation factor IF-3S]	P0A707	IF3_ECOLI
lptD	ileS	gyrA		ispA	Farnesyl diphosphate synthase (FPP synthase) (EC 2.5.1.10) ((2E,6E)-farnesyl diphosphate synthase) (Geranyltranstransferase)	P22939	ISPA_ECOLI
lptE	infA	gyrB		ispB	Octaprenyl diphosphate synthase (EC 2.5.1.90) (All-trans-octaprenyl-diphosphate synthase) (Octaprenyl pyrophosphate synthase) (OPP synthase)	P0AD57	ISPB_ECOLI
lptF	infB	hda		ispD	2-C-methyl-D-erythritol 4-phosphate cytidylyltransferase (EC 2.7.7.60) (4-diphosphocytidyl-2C-methyl-D-erythritol synthase) (CDP-ME synthase) (MEP cytidylyltransferase) (MCT)	Q46893	ISPD_ECOLI
lptG	infC	hemA		ispE	4-diphosphocytidyl-2-C-methyl-D-erythritol kinase (CMK) (EC 2.7.1.148) (4-(cytidine-5'-diphospho)-2-C-methyl-D-erythritol kinase)	P62615	ISPE_ECOLI
lpxA	ispA	hemB		ispF	2-C-methyl-D-erythritol 2,4-cyclodiphosphate synthase (MECDP-synthase) (MECPP-synthase) (MECPS) (EC 4.6.1.12)	P62617	ISPF_ECOLI
lpxB	ispB	hemC		ispG	4-hydroxy-3-methylbut-2-en-1-yl diphosphate synthase (flavodoxin) (EC 1.17.7.3) (1-hydroxy-2-methyl-2-(E)-butenyl 4-diphosphate synthase) (Protein GcpE) (Protein E)	P62620	ISPG_ECOLI
lpxC	ispD	hemD		ispH	4-hydroxy-3-methylbut-2-enyl diphosphate reductase (HMBPP reductase) (EC 1.17.7.4) (1-hydroxy-2-methyl-2-(E)-butenyl 4-diphosphate reductase)	P62623	ISPH_ECOLI
lpxD	ispE	hemE		ispU	Ditrans,polycis-undecaprenyl-diphosphate synthase ((2E,6E)-farnesyl-diphosphate specific) (EC 2.5.1.31) (Ditrans,polycis-undecaprenylcistransferase) (Undecaprenyl diphosphate synthase) (UDS) (Undecaprenyl pyrophosphate synthase) (UPP synthase)	P60472	UPPS_ECOLI
lpxH	ispF	hemG		kdsA	2-dehydro-3-deoxyphosphooctonate aldolase (EC 2.5.1.55) (3-deoxy-D-manno-octulosonic acid 8-phosphate synthase) (KDO-8-phosphate synthase) (KDO 8-P synthase) (KDOPS) (Phospho-2-dehydro-3-deoxyoctonate aldolase)	P0A715	KDSA_ECOLI
lpxK	ispG	hemH		kdsB	3-deoxy-manno-octulosonate cytidylyltransferase (EC 2.7.7.38) (CMP-2-keto-3-deoxyoctulosonic acid synthase) (CKS) (CMP-KDO synthase)	P04951	KDSB_ECOLI
lspA	ispH	hemL		lepB	Signal peptidase I (SPase I) (EC 3.4.21.89) (Leader peptidase I)	P00803	LEP_ECOLI
lysS	ispU	higA		leuS	Leucine--tRNA ligase (EC 6.1.1.4) (Leucyl-tRNA synthetase) (LeuRS)	P07813	SYL_ECOLI
map	kdsA	hipB		lexA	LexA repressor (EC 3.4.21.88)	P0A7C2	LEXA_ECOLI
metK	kdsB	hisS		lgt	Phosphatidylglycerol--prolipoprotein diacylglyceryl transferase (EC 2.5.1.145) (Prolipoprotein diacylglyceryl transferase)	P60955	LGT_ECOLI
minE	lepB	holA		ligA	DNA ligase (EC 6.5.1.2) (Polydeoxyribonucleotide synthase [NAD(+)])	P15042	DNLJ_ECOLI
mltG	leuS	holB		lnt	Apolipoprotein N-acyltransferase (ALP N-acyltransferase) (EC 2.3.1.269) (Copper homeostasis protein CutE)	P23930	LNT_ECOLI
mnmA	lexA	holD		lolA	Outer-membrane lipoprotein carrier protein (P20)	P61316	LOLA_ECOLI
mraZ	lgt	hscA		lolB	Outer-membrane lipoprotein LolB	P61320	LOLB_ECOLI
mrdA	ligA	icd		lolC	Lipoprotein-releasing system transmembrane protein LolC	P0ADC3	LOLC_ECOLI
mrdB	lnt	ihfA		lolD	Lipoprotein-releasing system ATP-binding protein LolD (EC 7.6.2.-)	P75957	LOLD_ECOLI
mreB	lolA	ileS		lolE	Lipoprotein-releasing system transmembrane protein LolE	P75958	LOLE_ECOLI
mreC	lolB	infA		lpd	Dihydrolipoyl dehydrogenase	E0IYR5	E0IYR5_ECOLW
mreD	lolC	infB		lptA	Lipopolysaccharide export system protein LptA	P0ADV1	LPTA_ECOLI
msbA	lolD	infC		lptB	Lipopolysaccharide export system ATP-binding protein LptB (EC 7.5.2.-)	P0A9V1	LPTB_ECOLI
mukB	lolE	iscS		lptD	LPS-assembly protein LptD (Organic solvent tolerance protein)	P31554	LPTD_ECOLI
mukF	lptA	iscU		lptE	LPS-assembly lipoprotein LptE (Rare lipoprotein B)	P0ADC1	LPTE_ECOLI
murA	lptB	ispA		lptF	Lipopolysaccharide export system permease protein LptF	P0AF98	LPTF_ECOLI
murB	lptC	ispB		lptG	Lipopolysaccharide export system permease protein LptG	P0ADC6	LPTG_ECOLI
murC	lptD	ispD		lpxA	Acyl-[acyl-carrier-protein]--UDP-N-acetylglucosamine O-acyltransferase (UDP-N-acetylglucosamine acyltransferase) (EC 2.3.1.129)	P0A722	LPXA_ECOLI
murD	lptE	ispE		lpxB	Lipid-A-disaccharide synthase (EC 2.4.1.182)	P10441	LPXB_ECOLI
murE	lptF	ispF		lpxC	UDP-3-O-acyl-N-acetylglucosamine deacetylase (UDP-3-O-acyl-GlcNAc deacetylase) (EC 3.5.1.108) (Protein EnvA) (UDP-3-O-[R-3-hydroxymyristoyl]-N-acetylglucosamine deacetylase)	P0A725	LPXC_ECOLI
murF	lptG	ispG		lpxD	UDP-3-O-(3-hydroxymyristoyl)glucosamine N-acyltransferase (UDP-3-O-(3-OHC14)-GlcN N-acyltransferase) (EC 2.3.1.191) (Protein FirA) (Rifampicin resistance protein) (UDP-3-O-(3-hydroxytetradecanoyl)glucosamine N-acyltransferase)	P21645	LPXD_ECOLI
murG	lpxA	ispH		lpxH	UDP-2,3-diacylglucosamine hydrolase (EC 3.6.1.54) (UDP-2,3-diacylglucosamine diphosphatase) (UDP-2,3-diacylglucosamine pyrophosphatase)	P43341	LPXH_ECOLI
murI	lpxB	ispU		lpxK	Tetraacyldisaccharide 4'-kinase (EC 2.7.1.130) (Lipid A 4'-kinase)	P27300	LPXK_ECOLI
murJ	lpxC	kdsA		lspA	Lipoprotein signal peptidase (EC 3.4.23.36) (Prolipoprotein signal peptidase) (Signal peptidase II) (SPase II)	P00804	LSPA_ECOLI
nrdA	lpxD	kdsB		lysS	Lysine--tRNA ligase (EC 6.1.1.6) (Lysyl-tRNA synthetase) (LysRS)	P0A8N3	SYK1_ECOLI
nrdR	lpxH	lepB		map	Methionine aminopeptidase (MAP) (MetAP) (EC 3.4.11.18) (Peptidase M)	P0AE18	MAP1_ECOLI
nusA	lpxK	leuS		metG	Methionine--tRNA ligase (EC 6.1.1.10) (Methionyl-tRNA synthetase) (MetRS)	P00959	SYM_ECOLI
nusB	lspA	lexA		metK	S-adenosylmethionine synthase (AdoMet synthase) (EC 2.5.1.6) (MAT) (Methionine adenosyltransferase)	P0A817	METK_ECOLI
nusG	map	lgt		mnmA	tRNA-specific 2-thiouridylase MnmA (EC 2.8.1.13)	P25745	MNMA_ECOLI
orn	mazE	ligA		mraY	Phospho-N-acetylmuramoyl-pentapeptide-transferase (EC 2.7.8.13) (UDP-MurNAc-pentapeptide phosphotransferase)	P0A6W3	MRAY_ECOLI
parC	metG	lipA		mrdA	Peptidoglycan D,D-transpeptidase MrdA (EC 3.4.16.4) (Penicillin-binding protein 2) (PBP-2)	P0AD65	MRDA_ECOLI
parE	metK	lnt		mrdB	Peptidoglycan glycosyltransferase MrdB (PGT) (EC 2.4.1.129) (Cell elongation protein RodA) (Cell wall polymerase) (Peptidoglycan polymerase) (PG polymerase) (Rod shape-determining protein)	P0ABG7	RODA_ECOLI
pdxJ	minD	lolA		mreB	Cell shape-determining protein MreB (Actin-like MreB protein) (Rod shape-determining protein MreB)	P0A9X4	MREB_ECOLI
pheS	mqsA	lolB		mreC	Cell shape-determining protein MreC (Cell shape protein MreC) (Rod shape-determining protein MreC)	P16926	MREC_ECOLI
pheT	mraY	lolC		mreD	Rod shape-determining protein MreD	P0ABH4	MRED_ECOLI
plsB	mrdA	lolD		msbA	ATP-dependent lipid A-core flippase (EC 7.5.2.6) (Lipid A export ATP-binding/permease protein MsbA) (Lipid flippase)	P60752	MSBA_ECOLI
plsX	mrdB	lolE		mukB	Chromosome partition protein MukB (Structural maintenance of chromosome-related protein)	P22523	MUKB_ECOLI
polA	mreB	lpd		mukE	Chromosome partition protein MukE (Protein KicA)	P22524	MUKE_ECOLI
ppa	mreC	lptB		mukF	Chromosome partition protein MukF (Protein KicB)	P60293	MUKF_ECOLI
ppiB	mreD	lptD		murA	UDP-N-acetylglucosamine 1-carboxyvinyltransferase (EC 2.5.1.7) (Enoylpyruvate transferase) (UDP-N-acetylglucosamine enolpyruvyl transferase) (EPT)	P0A749	MURA_ECOLI
priA	msbA	lptE		murB	UDP-N-acetylenolpyruvoylglucosamine reductase (EC 1.3.1.98) (UDP-N-acetylmuramate dehydrogenase)	P08373	MURB_ECOLI
priB	mukB	lptF		murC	UDP-N-acetylmuramate--L-alanine ligase (EC 6.3.2.8) (UDP-N-acetylmuramoyl-L-alanine synthetase)	P17952	MURC_ECOLI
proS	mukE	lptG		murD	UDP-N-acetylmuramoylalanine--D-glutamate ligase (EC 6.3.2.9) (D-glutamic acid-adding enzyme) (UDP-N-acetylmuramoyl-L-alanyl-D-glutamate synthetase)	P14900	MURD_ECOLI
prs	mukF	lpxA		murE	UDP-N-acetylmuramoyl-L-alanyl-D-glutamate--2,6-diaminopimelate ligase (EC 6.3.2.13) (Meso-A2pm-adding enzyme) (Meso-diaminopimelate-adding enzyme) (UDP-MurNAc-L-Ala-D-Glu:meso-diaminopimelate ligase) (UDP-MurNAc-tripeptide synthetase) (UDP-N-acetylmuramyl-tripeptide synthetase)	P22188	MURE_ECOLI
psd	murA	lpxB		murF	UDP-N-acetylmuramoyl-tripeptide--D-alanyl-D-alanine ligase (EC 6.3.2.10) (D-alanyl-D-alanine-adding enzyme) (UDP-MurNAc-pentapeptide synthetase)	P11880	MURF_ECOLI
pssA	murB	lpxC		murG	UDP-N-acetylglucosamine--N-acetylmuramyl-(pentapeptide) pyrophosphoryl-undecaprenol N-acetylglucosamine transferase (EC 2.4.1.227) (Undecaprenyl-PP-MurNAc-pentapeptide-UDPGlcNAc GlcNAc transferase)	P17443	MURG_ECOLI
purB	murC	lpxD		murI	Glutamate racemase (EC 5.1.1.3)	P22634	MURI_ECOLI
pyrG	murD	lpxH		murJ	Lipid II flippase MurJ (Peptidoglycan biosynthesis protein MurJ)	P0AF16	MURJ_ECOLI
pyrH	murE	lpxK		nadD	Nicotinate-nucleotide adenylyltransferase (EC 2.7.7.18) (Deamido-NAD(+) diphosphorylase) (Deamido-NAD(+) pyrophosphorylase) (Nicotinate mononucleotide adenylyltransferase) (NaMN adenylyltransferase)	P0A752	NADD_ECOLI
rbfA	murF	lpxL		nadE	NH(3)-dependent NAD(+) synthetase (EC 6.3.1.5) (Nicotinamide adenine dinucleotide synthetase) (NADS) (Nitrogen regulatory protein)	P18843	NADE_ECOLI
rfaD	murG	lspA		nadK	NAD kinase (EC 2.7.1.23) (ATP-dependent NAD kinase)	P0A7B3	NADK_ECOLI
rfaE	murI	lysS		nrdA	Ribonucleoside-diphosphate reductase 1 subunit alpha (EC 1.17.4.1) (Protein B1) (Ribonucleoside-diphosphate reductase 1 R1 subunit) (Ribonucleotide reductase 1)	P00452	RIR1_ECOLI
rho	murJ	map		nrdB	Ribonucleoside-diphosphate reductase 1 subunit beta (EC 1.17.4.1) (Protein B2) (Protein R2) (Ribonucleotide reductase 1)	P69924	RIR2_ECOLI
rhoL	nadD	metG		nusA	Transcription termination/antitermination protein NusA (N utilization substance protein A) (Transcription termination/antitermination L factor)	P0AFF6	NUSA_ECOLI
ribA	nadE	metK		nusB	Transcription antitermination protein NusB (Antitermination factor NusB) (N utilization substance protein B)	P0A780	NUSB_ECOLI
ribD	nadK	mnmA		nusG	Transcription termination/antitermination protein NusG	P0AFG0	NUSG_ECOLI
ribE	nrdA	mraY		obgE	GTPase ObgE/CgtA (EC 3.6.5.-) (GTP-binding protein Obg)	P42641	OBG_ECOLI
ribF	nrdB	mrdA		orn	Oligoribonuclease (EC 3.1.-.-)	P0A784	ORN_ECOLI
rimM	nusA	mrdB		parC	DNA topoisomerase 4 subunit A (EC 5.6.2.2) (Topoisomerase IV subunit A)	P0AFI2	PARC_ECOLI
rlmE	nusG	mreB		parE	DNA topoisomerase 4 subunit B (EC 5.6.2.2) (Topoisomerase IV subunit B)	P20083	PARE_ECOLI
rlmH	obgE	msbA		pgk	Phosphoglycerate kinase (EC 2.7.2.3)	P0A799	PGK_ECOLI
rnc	orn	mukB		pgsA	CDP-diacylglycerol--glycerol-3-phosphate 3-phosphatidyltransferase (EC 2.7.8.5) (Phosphatidylglycerophosphate synthase) (PGP synthase)	P0ABF8	PGSA_ECOLI
rne	parC	mukE		pheS	Phenylalanine--tRNA ligase alpha subunit (EC 6.1.1.20) (Phenylalanyl-tRNA synthetase alpha subunit) (PheRS)	P08312	SYFA_ECOLI
rnhB	parE	mukF		pheT	Phenylalanine--tRNA ligase beta subunit (EC 6.1.1.20) (Phenylalanyl-tRNA synthetase beta subunit) (PheRS)	P07395	SYFB_ECOLI
rnpA	pgk	murA		plsB	Glycerol-3-phosphate acyltransferase (GPAT) (EC 2.3.1.15)	P0A7A7	PLSB_ECOLI
rplA	pgsA	murB		plsC	1-acyl-sn-glycerol-3-phosphate acyltransferase (1-AGP acyltransferase) (1-AGPAT) (EC 2.3.1.51) (EC 2.3.1.n4) (Lysophosphatidic acid acyltransferase) (LPAAT) (Phosphatidic acid synthase) (PA synthase)	P26647	PLSC_ECOLI
rplB	pheS	murC		polA	DNA polymerase I (POL I) (EC 2.7.7.7)	P00582	DPO1_ECOLI
rplC	pheT	murD		ppa	Inorganic pyrophosphatase (EC 3.6.1.1) (Pyrophosphate phospho-hydrolase) (PPase)	P0A7A9	IPYR_ECOLI
rplD	plsB	murE		prfA	Peptide chain release factor RF1 (RF-1)	P0A7I0	RF1_ECOLI
rplE	plsC	murF		prfB	Peptide chain release factor RF2 (RF-2)	P07012	RF2_ECOLI
rplF	polA	murG		priB	Primosomal replication protein N	P07013	PRIB_ECOLI
rplI	ppa	murI		prmC	Release factor glutamine methyltransferase (RF MTase) (EC 2.1.1.297) (M.EcoKHemKP) (N5-glutamine methyltransferase PrmC) (Protein release factor methylation C) (Protein-(glutamine-N5) MTase PrmC) (Protein-glutamine N-methyltransferase PrmC)	P0ACC1	PRMC_ECOLI
rplJ	prfA	murJ		proS	Proline--tRNA ligase (EC 6.1.1.15) (Global RNA synthesis factor) (Prolyl-tRNA synthetase) (ProRS)	P16659	SYP_ECOLI
rplK	prfB	nadD		prs	Ribose-phosphate pyrophosphokinase (RPPK) (EC 2.7.6.1) (5-phospho-D-ribosyl alpha-1-diphosphate) (Phosphoribosyl diphosphate synthase) (Phosphoribosyl pyrophosphate synthase) (P-Rib-PP synthase) (PRPP synthase) (PRPPase)	P0A717	KPRS_ECOLI
rplL	prmC	nadE		psd	Phosphatidylserine decarboxylase proenzyme (EC 4.1.1.65) [Cleaved into: Phosphatidylserine decarboxylase alpha chain; Phosphatidylserine decarboxylase beta chain]	P0A8K1	PSD_ECOLI
rplM	proS	nadK		pssA	CDP-diacylglycerol--serine O-phosphatidyltransferase (EC 2.7.8.8) (Phosphatidylserine synthase)	P23830	PSS_ECOLI
rplN	prs	nrdA		pth	Peptidyl-tRNA hydrolase (PTH) (EC 3.1.1.29)	P0A7D1	PTH_ECOLI
rplO	psd	nrdB		purB	Adenylosuccinate lyase (ASL) (EC 4.3.2.2) (Adenylosuccinase) (ASase)	P0AB89	PUR8_ECOLI
rplP	pssA	nusA		pyrG	CTP synthase (EC 6.3.4.2) (Cytidine 5'-triphosphate synthase) (Cytidine triphosphate synthetase) (CTP synthetase) (CTPS) (UTP--ammonia ligase)	P0A7E5	PYRG_ECOLI
rplQ	pth	nusB		pyrH	Uridylate kinase (UK) (EC 2.7.4.22) (Uridine monophosphate kinase) (UMP kinase) (UMPK)	P0A7E9	PYRH_ECOLI
rplR	purB	nusG		racR	Prophage repressor RacR (Rac prophage repressor)	P76062	RACR_ECOLI
rplS	pyrG	obgE		rho	Transcription termination factor Rho (EC 3.6.4.-) (ATP-dependent helicase Rho)	P0AG30	RHO_ECOLI
rplT	pyrH	orn		ribA	GTP cyclohydrolase-2 (EC 3.5.4.25) (GTP cyclohydrolase II)	P0A7I7	RIBA_ECOLI
rplV	racR	parC		ribC	Riboflavin synthase (RS) (EC 2.5.1.9)	P0AFU8	RISA_ECOLI
rplW	rffT	parE		ribD	Riboflavin biosynthesis protein RibD [Includes: Diaminohydroxyphosphoribosylaminopyrimidine deaminase (DRAP deaminase) (EC 3.5.4.26) (Riboflavin-specific deaminase); 5-amino-6-(5-phosphoribosylamino)uracil reductase (EC 1.1.1.193) (HTP reductase)]	P25539	RIBD_ECOLI
rplX	rho	pdxH		ribE	6,7-dimethyl-8-ribityllumazine synthase (DMRL synthase) (LS) (Lumazine synthase) (EC 2.5.1.78)	P61714	RISB_ECOLI
rplY	ribA	pgk		ribF	Bifunctional riboflavin kinase/FMN adenylyltransferase (Riboflavin biosynthesis protein RibF) [Includes: Riboflavin kinase (EC 2.7.1.26) (Flavokinase); FMN adenylyltransferase (EC 2.7.7.2) (FAD pyrophosphorylase) (FAD synthase)]	P0AG40	RIBF_ECOLI
rpmA	ribB	pgsA		rimM	Ribosome maturation factor RimM (21K)	P0A7X6	RIMM_ECOLI
rpmD	ribC	pheM		rlmE	Ribosomal RNA large subunit methyltransferase E (EC 2.1.1.166) (23S rRNA Um2552 methyltransferase) (Cell division protein FtsJ) (rRNA (uridine-2'-O-)-methyltransferase)	P0C0R7	RLME_ECOLI
rpmE	ribD	pheS		rne	Ribonuclease E (RNase E) (EC 3.1.26.12)	P21513	RNE_ECOLI
rpmH	ribE	pheT		rnpA	Ribonuclease P protein component (RNase P protein) (RNaseP protein) (EC 3.1.26.5) (Protein C5)	P0A7Y8	RNPA_ECOLI
rpmJ	ribF	plsB		rplA	50S ribosomal protein L1 (Large ribosomal subunit protein uL1)	P0A7L0	RL1_ECOLI
rpoA	rne	plsC		rplB	50S ribosomal protein L2 (Large ribosomal subunit protein uL2)	P60422	RL2_ECOLI
rpoB	rnpA	ppa		rplC	50S ribosomal protein L3 (Large ribosomal subunit protein uL3)	P60438	RL3_ECOLI
rpoC	rplB	prfA		rplD	50S ribosomal protein L4 (Large ribosomal subunit protein uL4)	P60723	RL4_ECOLI
rpoZ	rplC	prfB		rplE	50S ribosomal protein L5 (Large ribosomal subunit protein uL5)	P62399	RL5_ECOLI
rpsA	rplD	priB		rplF	50S ribosomal protein L6 (Large ribosomal subunit protein uL6)	P0AG55	RL6_ECOLI
rpsB	rplE	prmC		rplJ	50S ribosomal protein L10 (50S ribosomal protein L8) (Large ribosomal subunit protein uL10)	P0A7J3	RL10_ECOLI
rpsD	rplF	proS		rplK	50S ribosomal protein L11 (Large ribosomal subunit protein uL11)	P0A7J7	RL11_ECOLI
rpsE	rplJ	prs		rplL	50S ribosomal protein L7/L12 (L8) (Large ribosomal subunit protein bL12)	P0A7K2	RL7_ECOLI
rpsF	rplL	pssA		rplM	50S ribosomal protein L13 (Large ribosomal subunit protein uL13)	P0AA10	RL13_ECOLI
rpsG	rplM	pth		rplN	50S ribosomal protein L14 (Large ribosomal subunit protein uL14)	P0ADY3	RL14_ECOLI
rpsJ	rplN	ptsH		rplO	50S ribosomal protein L15 (Large ribosomal subunit protein uL15)	P02413	RL15_ECOLI
rpsK	rplO	ptsI		rplP	50S ribosomal protein L16 (Large ribosomal subunit protein uL16)	P0ADY7	RL16_ECOLI
rpsL	rplP	purB		rplQ	50S ribosomal protein L17 (Large ribosomal subunit protein bL17)	P0AG44	RL17_ECOLI
rpsM	rplQ	pyrG		rplR	50S ribosomal protein L18 (Large ribosomal subunit protein uL18)	P0C018	RL18_ECOLI
rpsN	rplR	pyrH		rplS	50S ribosomal protein L19 (Large ribosomal subunit protein bL19)	P0A7K6	RL19_ECOLI
rpsO	rplS	racR		rplT	50S ribosomal protein L20 (Large ribosomal subunit protein bL20)	P0A7L3	RL20_ECOLI
rpsQ	rplT	relB		rplU	50S ribosomal protein L21 (Large ribosomal subunit protein bL21)	P0AG48	RL21_ECOLI
rpsR	rplU	rho		rplV	50S ribosomal protein L22 (Large ribosomal subunit protein uL22)	P61175	RL22_ECOLI
rpsS	rplV	ribA		rplW	50S ribosomal protein L23 (Large ribosomal subunit protein uL23)	P0ADZ0	RL23_ECOLI
rpsT	rplX	ribC		rplX	50S ribosomal protein L24 (Large ribosomal subunit protein uL24)	P60624	RL24_ECOLI
rseP	rpmA	ribD		rplY	50S ribosomal protein L25 (Large ribosomal subunit protein bL25)	P68919	RL25_ECOLI
rsfS	rpmB	ribE		rpmA	50S ribosomal protein L27 (Large ribosomal subunit protein bL27)	P0A7L8	RL27_ECOLI
rsgA	rpmC	ribF		rpmB	50S ribosomal protein L28 (Large ribosomal subunit protein bL28)	P0A7M2	RL28_ECOLI
rsmH	rpmD	rimM		rpmC	50S ribosomal protein L29 (Large ribosomal subunit protein uL29)	P0A7M6	RL29_ECOLI
secA	rpoA	rlmE		rpmD	50S ribosomal protein L30 (Large ribosomal subunit protein uL30)	P0AG51	RL30_ECOLI
secE	rpoB	rluD		rpmH	50S ribosomal protein L34 (Large ribosomal subunit protein bL34)	P0A7P5	RL34_ECOLI
secG	rpoC	rnt		rpmJ	50S ribosomal protein L36 (Large ribosomal subunit protein bL36-A) (Ribosomal protein B)	P0A7Q6	RL36_ECOLI
secM	rpoD	rpe		rpoA	DNA-directed RNA polymerase subunit alpha (RNAP subunit alpha) (EC 2.7.7.6) (RNA polymerase subunit alpha) (Transcriptase subunit alpha)	P0A7Z4	RPOA_ECOLI
secY	rpoE	rplA		rpoB	DNA-directed RNA polymerase subunit beta (RNAP subunit beta) (EC 2.7.7.6) (RNA polymerase subunit beta) (Transcriptase subunit beta)	P0A8V2	RPOB_ECOLI
serS	rpsA	rplB		rpoC	DNA-directed RNA polymerase subunit beta' (RNAP subunit beta') (EC 2.7.7.6) (RNA polymerase subunit beta') (Transcriptase subunit beta')	P0A8T7	RPOC_ECOLI
skp	rpsB	rplC		rpoD	RNA polymerase sigma factor RpoD (Sigma-70)	P00579	RPOD_ECOLI
spoT	rpsC	rplD		rpoE	ECF RNA polymerase sigma-E factor (RNA polymerase sigma-E factor) (Sigma-24)	P0AGB6	RPOE_ECOLI
ssb	rpsD	rplE		rpsA	30S ribosomal protein S1 (Bacteriophage Q beta RNA-directed RNA polymerase subunit I) (Small ribosomal subunit protein bS1)	P0AG67	RS1_ECOLI
suhB	rpsE	rplF		rpsB	30S ribosomal protein S2 (Small ribosomal subunit protein uS2)	P0A7V0	RS2_ECOLI
thrS	rpsG	rplJ		rpsC	30S ribosomal protein S3 (Small ribosomal subunit protein uS3)	P0A7V3	RS3_ECOLI
thyA	rpsH	rplK		rpsD	30S ribosomal protein S4 (Small ribosomal subunit protein uS4)	P0A7V8	RS4_ECOLI
tmk	rpsJ	rplL		rpsE	30S ribosomal protein S5 (Small ribosomal subunit protein uS5)	P0A7W1	RS5_ECOLI
topA	rpsK	rplM		rpsF	30S ribosomal protein S6 (Small ribosomal subunit protein bS6) [Cleaved into: 30S ribosomal protein S6, fully modified isoform; 30S ribosomal protein S6, non-modified isoform]	P02358	RS6_ECOLI
trmD	rpsL	rplN		rpsG	30S ribosomal protein S7 (Small ribosomal subunit protein uS7)	P02359	RS7_ECOLI
trpS	rpsN	rplO		rpsH	30S ribosomal protein S8 (Small ribosomal subunit protein uS8)	P0A7W7	RS8_ECOLI
tsaD	rpsP	rplP		rpsJ	30S ribosomal protein S10 (Small ribosomal subunit protein uS10) (Transcription termination/antitermination protein NusE)	P0A7R5	RS10_ECOLI
tsaE	rpsS	rplQ		rpsK	30S ribosomal protein S11 (Small ribosomal subunit protein uS11)	P0A7R9	RS11_ECOLI
tsf	rpsU	rplR		rpsL	30S ribosomal protein S12 (Small ribosomal subunit protein uS12)	P0A7S3	RS12_ECOLI
tufA	rseP	rplS		rpsM	30S ribosomal protein S13 (Small ribosomal subunit protein uS13)	P0A7S9	RS13_ECOLI
tufB	rsmI	rplT		rpsN	30S ribosomal protein S14 (Small ribosomal subunit protein uS14)	P0AG59	RS14_ECOLI
tusC	secA	rplU		rpsO	30S ribosomal protein S15 (Small ribosomal subunit protein uS15)	P0ADZ4	RS15_ECOLI
tyrS	secD	rplV		rpsP	30S ribosomal protein S16 (Small ribosomal subunit protein bS16)	P0A7T3	RS16_ECOLI
ubiB	secE	rplW		rpsQ	30S ribosomal protein S17 (Small ribosomal subunit protein uS17)	P0AG63	RS17_ECOLI
ubiJ	secF	rplX		rpsR	30S ribosomal protein S18 (Small ribosomal subunit protein bS18)	P0A7T7	RS18_ECOLI
valS	secM	rplY		rpsS	30S ribosomal protein S19 (Small ribosomal subunit protein uS19)	P0A7U3	RS19_ECOLI
waaA	secY	rpmA		rpsT	30S ribosomal protein S20 (Small ribosomal subunit protein bS20)	P0A7U7	RS20_ECOLI
xseB	serS	rpmB		rpsU	30S ribosomal protein S21 (Small ribosomal subunit protein bS21)	P68679	RS21_ECOLI
yajC	spoT	rpmC		rseP	Regulator of sigma-E protease RseP (EC 3.4.24.-) (S2P endopeptidase) (Site-2 protease RseP) (S2P protease RseP) (Site-2-type intramembrane protease)	P0AEH1	RSEP_ECOLI
ybeY	ssb	rpmD		rsgA	Small ribosomal subunit biogenesis GTPase RsgA (EC 3.6.1.-)	P39286	RSGA_ECOLI
yejL	suhB	rpmH		secA	Protein translocase subunit SecA (EC 7.4.2.8)	P10408	SECA_ECOLI
yejM	tadA	rpmI		secD	Protein translocase subunit SecD (Sec translocon accessory complex subunit SecD)	P0AG90	SECD_ECOLI
yheO	tdcF	rpmJ		secE	Protein translocase subunit SecE	P0AG96	SECE_ECOLI
yidC	thiL	rpoA		secM	Secretion monitor	P62395	SECM_ECOLI
yihA	thrS	rpoB		secY	Protein translocase subunit SecY	P0AGA2	SECY_ECOLI
yqgE	tilS	rpoC		serS	Serine--tRNA ligase (EC 6.1.1.11) (Seryl-tRNA synthetase) (SerRS) (Seryl-tRNA(Ser/Sec) synthetase)	P0A8L1	SYS_ECOLI
yqgF	tmk	rpoD		spoT	Bifunctional (p)ppGpp synthase/hydrolase SpoT [Includes: GTP pyrophosphokinase (EC 2.7.6.5) ((p)ppGpp synthase) (ATP:GTP 3'-pyrophosphotransferase) (Stringent response-like protein) (ppGpp synthase II); Guanosine-3',5'-bis(diphosphate) 3'-pyrophosphohydrolase (EC 3.1.7.2) (Penta-phosphate guanosine-3'-pyrophosphohydrolase) ((ppGpp)ase)]	P0AG24	SPOT_ECOLI
yqiA	tnaB	rpoE		ssb	Single-stranded DNA-binding protein (SSB) (Helix-destabilizing protein)	P0AGE0	SSB_ECOLI
zipA	topA	rpoH		suhB	Nus factor SuhB (Inositol-1-monophosphatase) (I-1-Pase) (IMPase) (Inositol-1-phosphatase) (EC 3.1.3.25)	P0ADG4	SUHB_ECOLI
	trmD	rpsA		tadA	tRNA-specific adenosine deaminase (EC 3.5.4.33)	P68398	TADA_ECOLI
	trpS	rpsB		thiL	Thiamine-monophosphate kinase (TMP kinase) (Thiamine-phosphate kinase) (EC 2.7.4.16)	P0AGG0	THIL_ECOLI
	tsaB	rpsC		thrS	Threonine--tRNA ligase (EC 6.1.1.3) (Threonyl-tRNA synthetase) (ThrRS)	P0A8M3	SYT_ECOLI
	tsaC	rpsD		thyA	Thymidylate synthase (TS) (TSase) (EC 2.1.1.45)	P0A884	TYSY_ECOLI
	tsaD	rpsE		tilS	tRNA(Ile)-lysidine synthase (EC 6.3.4.19) (tRNA(Ile)-2-lysyl-cytidine synthase) (tRNA(Ile)-lysidine synthetase)	P52097	TILS_ECOLI
	tsaE	rpsF		tmk	Thymidylate kinase (EC 2.7.4.9) (Thymidine monophosphate kinase) (dTMP kinase) (TMPK)	P0A720	KTHY_ECOLI
	tsf	rpsG		topA	DNA topoisomerase 1 (EC 5.6.2.1) (DNA topoisomerase I) (Omega-protein) (Relaxing enzyme) (Swivelase) (Untwisting enzyme)	P06612	TOP1_ECOLI
	tyrS	rpsH		trmD	tRNA (guanine-N(1)-)-methyltransferase (EC 2.1.1.228) (M1G-methyltransferase) (tRNA [GM37] methyltransferase)	P0A873	TRMD_ECOLI
	ubiA	rpsI		trpS	Tryptophan--tRNA ligase (EC 6.1.1.2) (Tryptophanyl-tRNA synthetase) (TrpRS)	P00954	SYW_ECOLI
	ubiB	rpsJ		tsaB	tRNA threonylcarbamoyladenosine biosynthesis protein TsaB (t(6)A37 threonylcarbamoyladenosine biosynthesis protein TsaB)	P76256	TSAB_ECOLI
	ubiD	rpsK		tsaC	Threonylcarbamoyl-AMP synthase (TC-AMP synthase) (EC 2.7.7.87) (L-threonylcarbamoyladenylate synthase) (Ribosome maturation factor TsaC) (t(6)A37 threonylcarbamoyladenosine biosynthesis protein TsaC) (tRNA threonylcarbamoyladenosine biosynthesis protein TsaC)	P45748	TSAC_ECOLI
	valS	rpsL		tsaD	tRNA N6-adenosine threonylcarbamoyltransferase (EC 2.3.1.234) (N6-L-threonylcarbamoyladenine synthase) (t(6)A synthase) (t(6)A37 threonylcarbamoyladenosine biosynthesis protein TsaD) (tRNA threonylcarbamoyladenosine biosynthesis protein TsaD)	P05852	TSAD_ECOLI
	waaA	rpsM		tsaE	tRNA threonylcarbamoyladenosine biosynthesis protein TsaE (t(6)A37 threonylcarbamoyladenosine biosynthesis protein TsaE)	P0AF67	TSAE_ECOLI
	waaU	rpsN		tsf	Elongation factor Ts (EF-Ts) (Bacteriophage Q beta RNA-directed RNA polymerase subunit IV)	P0A6P1	EFTS_ECOLI
	yafN	rpsO		tusC	Protein TusC (tRNA 2-thiouridine synthesizing protein C)	P45531	TUSC_ECOLI
	yagG	rpsP		tyrS	Tyrosine--tRNA ligase (EC 6.1.1.1) (Tyrosyl-tRNA synthetase) (TyrRS)	P0AGJ9	SYY_ECOLI
	yceQ	rpsQ		ubiA	4-hydroxybenzoate octaprenyltransferase (EC 2.5.1.39) (4-HB polyprenyltransferase) (PHB octaprenyl transferase)	P0AGK1	UBIA_ECOLI
	ydfB	rpsR		ubiB	Probable protein kinase UbiB (EC 2.7.-.-) (Ubiquinone biosynthesis protein UbiB)	P0A6A0	UBIB_ECOLI
	yefM	rpsS		ubiD	3-octaprenyl-4-hydroxybenzoate carboxy-lyase (EC 4.1.1.98) (Polyprenyl p-hydroxybenzoate decarboxylase)	P0AAB4	UBID_ECOLI
	yejM	rpsT		valS	Valine--tRNA ligase (EC 6.1.1.9) (Valyl-tRNA synthetase) (ValRS)	P07118	SYV_ECOLI
	yhbV	rpsU		waaA	3-deoxy-D-manno-octulosonic acid transferase (Kdo transferase) (EC 2.4.99.12) (EC 2.4.99.13) (Bifunctional Kdo transferase) (Kdo-lipid IV(A) 3-deoxy-D-manno-octulosonic acid transferase) (Lipid IV(A) 3-deoxy-D-manno-octulosonic acid transferase)	P0AC75	KDTA_ECOLI
	yhhQ	rseP		ybeY	Endoribonuclease YbeY (EC 3.1.-.-)	P0A898	YBEY_ECOLI
	yidC	rsgA		yejM	Inner membrane protein YejM	P0AD27	YEJM_ECOLI
	yihA	safA		yidC	Membrane protein insertase YidC (Foldase YidC) (Inner membrane protein YidC) (Membrane integrase YidC) (Oxa1Ec)	P25714	YIDC_ECOLI
	ymfK	secA		yihA	Probable GTP-binding protein EngB	P76771	ENGB_ECOL6
	yqgF	secD		yqgF	Putative pre-16S rRNA nuclease (EC 3.1.-.-)	P0A8I1	YQGF_ECOLI
	yrfF	secE		yrfF	Putative membrane protein IgaA homolog	P45800	IGAA_ECOLI
	zipA	secY		zipA	Cell division protein ZipA (FtsZ interacting protein A)	P77173	ZIPA_ECOLI
		seqA		rpoZ	DNA-directed RNA polymerase subunit omega	P0A800	RPOZ_ECOLI
		serS
		ssb
		sucA
		sucB
		suhB
		tadA
		thiL
		thrS
		thyA
		tilS
		tmk
		tonB
		topA
		trmD
		trpS
		tsaB
		tsaC
		tsaD
		tsaE
		tsf
		ttcC
		tusC
		tusE
		tyrS
		ubiA
		ubiB
		ubiD
		ubiE
		ubiF
		ubiG
		ubiH
		ubiX
		valS
		waaA
		wzyE
		ybeD
		ybeY
		yciM
		yciS
		ydaE
		ydaS
		ydcD
		yddL
		ydfO
		ydiH
		yedN
		ygeF
		ygeN
		yidC
		yihA
		yjbS
		ykfM
		ymfE
		ynbG
		yncH
		ynfN
		yqgF
		yrfF
		zipA
		zwf

## Sheet: Binding affinities from Vina
Protein Compound	0	1	2	3	4	5	6	7	8	9	10	11	12	13	14	15	16	17	18	19	20	21	22	23	24	25	26	27	28	29	30	31	32	33	34	35	36	37	38	39	40	41	42	43	44	45	46	47	48
P0ABD5	-3.566	202.796	63.006	28.633	28.68	58.428	59.027	33.787	66.662	41.033	96.4	125.898	189.047	104.007	76.044	87.542	67.367	29.54	88.793	34.54	71.163	95.705	173.881	-2.211	146.004	147.179	1.004	36.317	105.439	98.273	68.586	-0.421	128.394	78.395	133.147	77.925	107.488	69.911	99.499	97.718	84.139	82.158	16.793	41.69	73.477	27.853	23.058	137.207	207.752
P0ABD8	-2.701	-4.466	-4.555	-4.225	-4.065	-4.59	-5.295	-3.153	-4.929	-4.419	-14.969	-5.13	-10.16	-5.053	-5.264	-5.115	-4.551	-4.491	-4.429	-3.631	-4.768	-5.121	-3.947	-2.213	-3.809	-5.242	-2.857	-3.639	-5.036	-6.262	-4.544	-2.356	-4.672	-4.47	-6.553	-5	-4.736	-4.067	-5.123	-4.257	-5.444	-5.717	-3.831	-3.85	-4.712	-4.035	-3.601	-5.623	-8.826
P24182	-3.541	-3.824	-6.435	-6.037	-5.865	-6.542	-8.512	-4.855	-6.545	-6.547	-6.7	-6.542	24.145	-6.7	-7.186	-7.09	-6.533	-5.942	-6.648	-5.05	-6.494	-6.943	0.12	-3.101	-11.907	-6.556	-3.59	-5.321	-7.379	-8.559	-6.631	-3.203	-6.709	-6.808	-9.898	-7.035	-7.814	-6.182	-6.073	-6.815	-8.377	-8.353	-5.072	-5.407	-7.16	-6.238	-5.135	-7.22	-0.109
P0A9Q5	-3.908	137.179	20.287	-0.242	0.391	24.357	24.433	9.305	26.613	5.873	57.886	56.016	133.71	59.252	23.821	5.916	34.598	-0.369	49.133	2.201	20.195	35.758	127.593	-2.678	25.569	72.216	-1.67	3.925	56.661	48.694	25.283	-2.052	59.814	33.072	72.28	24.76	62.982	29.613	54.126	46.306	33.087	33.784	-4.245	3.191	24.928	-1.679	-0.927	57.001	145.463
P0A6A8	-2.733	149.768	21.873	8.821	5.864	26.915	28.877	12.269	24.818	9.523	62.874	75.647	138.89	67.13	43.23	18.845	28.7	8.924	40.127	10.003	37.011	34.391	117.442	-0.647	44.05	65.718	2.354	9.016	55.223	51.683	22.484	-1.465	83.261	39.902	53.468	29.993	62.159	29.685	64.666	54.545	15.253	56.24	0.652	12.342	32.76	6.581	5.289	69.93	145.302
P69441	-4.24	74.297	-5.416	-6.801	-6.03	-3.883	-2.991	-5.514	-2.977	-6.467	2.451	8.887	67.722	8.797	-0.818	-2.88	-2.106	-6.481	-0.793	-6.051	0.33	2.507	36.949	-3.398	11.851	14.508	-4.412	-6.062	-0.087	2.678	-2.484	-3.602	14.103	0.397	10.133	0.923	7.316	-3.889	5.756	1.22	1.341	5.166	-5.638	-5.544	-1.221	-7.403	-6.294	5.531	44.817
P00957	-3.411	-9.116	-6.212	-5.827	-5.246	-6.526	-5.986	-4.987	-5.689	-6.043	-7.263	-7.484	-29.289	-5.875	-6.652	-7.027	-5.603	-6.043	-6.283	-4.849	-6.234	-6.568	-6.815	-2.89	-7.548	-7.575	-3.865	-5.143	-6.166	-7.424	-5.567	-3.165	-7.8	-6.481	-9.274	-7.003	-6.452	-5.772	-5.56	-6.544	-7.902	-6.984	-4.83	-5.017	-6.95	-5.339	-4.706	-7.363	-7.416
P11875	1.21	183.556	45.926	17.418	15.379	45.225	41.013	22.872	44.902	24.215	82.749	110.828	135.409	75.597	52.297	68.813	39.929	17.264	59.829	21.986	56.671	61.504	135.833	1.992	105.213	112.562	5.025	23.525	80.987	82.143	46.627	6.223	115.587	53.185	89.632	58.078	72.874	53.07	75.682	66.806	67.869	76.386	8.01	23.462	48.289	16.095	14.289	96.429	174.667
P0A8M0	-3.591	152.656	2.417	-4.735	-4.957	0.699	16.607	-4.161	-0.639	-5.213	62.93	29.838	135.92	67.033	11.022	2.879	4.727	-4.438	27.924	-3.651	6.501	4.987	126.99	-2.683	56.346	78.246	-2.913	-3.69	46.87	33.088	-0.351	-3.015	32.999	12.399	36.088	19.322	38.472	-0.504	74.642	38.936	3.7	6.756	-4.486	-2.653	13.477	-4.885	-4.428	35.742	61.344
P21889	-4.628	-5.701	-7.47	-7.127	-6.564	-8.394	-6.309	-6.245	-6.505	-6.974	-2.987	-3.834	-57.813	-4.621	-5.907	-7.918	-6.391	-6.555	-5.187	-6.23	-7.852	-6.539	30.45	-3.371	-10.876	5.056	-4.012	-6.321	-5.371	-5.007	-7.121	-3.956	0.195	-0.38	-5.804	-3.996	-0.693	-6.885	-6.196	-4.15	-4.254	-6.452	-5.718	-6.319	-6.341	-7.895	-6.289	-1.837	19.262
P0A940	-2.468	-4.422	-4.217	-3.512	-3.763	-4.466	-3.841	-2.885	-4.063	-3.743	-3.843	-4.184	-3.888	-4.196	-4.301	-4.86	-3.747	-3.763	-4.182	-3.261	-3.842	-4.789	-4.336	-2.037	-5.027	-4.233	-2.148	-3.186	-4.772	-4.733	-4.054	-2.155	-4.108	-4.089	-4.534	-4.226	-4.172	-3.812	-3.255	-3.984	-4.863	-4.611	-3.228	-3.403	-4.292	-3.796	-3.023	-5.062	-4.991
P0ABG1	-3.141	125.117	4.672	-3.272	-1.642	4.971	10.87	-3.58	4.717	-2.657	52.048	38.032	100.013	47.072	15.147	-0.201	4.732	-2.739	7.195	-2.742	11.16	15.884	81.8	-2.71	23.466	34.988	-2.56	-3.414	23.663	29.402	5.705	-2.908	46.766	9.385	47.761	8.084	31.117	9.505	50.844	28.941	4.606	37.823	-3.558	-3.073	10.442	-4.951	-4.746	25.697	87.59
P0A6I0	-4.481	19.612	-7.547	-6.933	-7.006	-7.71	-8.773	-6.46	-7.577	-7.419	-12.272	-1.93	55.577	-5.937	-6.477	-7.552	-7.904	-6.755	-7.727	-6.687	-7.019	-6.799	8.549	-3.625	-8.17	-4.018	-3.949	-6.407	-8.721	-8.495	-6.92	-4.095	-0.608	-7.022	-7.061	-6.751	-8.301	-7.362	-5.78	-8.744	-8.827	-8.556	-6.318	-6.826	-7.584	-7.385	-6.118	-4.145	2.511
P0A6I6	-4.349	71.901	-8.329	-7.369	-6.48	-10.415	-5.887	-6.29	-6.27	-7.241	-12.137	-2.558	72.637	-6.61	-38.056	-8.794	-7.744	-7.029	-6.258	-6.388	-6.339	-8.609	38.963	-3.917	-5.6	-4.87	-4.079	-6.664	-6.266	-4.162	-8.175	-4.072	-1.78	-5.965	-4.148	-7.39	-4.63	-6.195	0.583	-3.662	-9.655	-7.207	-5.686	-6.497	-7.427	-6.847	-5.809	-4.354	18.508
P69913	-3.01	-6.812	-5.582	-4.385	-4.158	-6.022	-5.256	-5	-4.988	-5.433	-6.627	-5.935	-11.159	-6.701	-5.746	-5.677	-4.955	-4.055	-5.181	-3.814	-5.362	-5.819	-5.508	-2.195	-7.172	-6.477	-2.867	-3.612	-5.638	-6.952	-4.904	-2.558	-5.758	-5.229	-5.714	-5.263	-5.867	-5.172	-5.465	-5.356	-6.739	-6.339	-4.062	-3.922	-6.027	-4.718	-3.559	-6.015	-8.132
P23886	-3.259	-8.215	-5.671	-4.077	-4.552	-5.741	-22.802	-5.18	-4.65	-5.197	-31.051	-3.566	31.545	-5.799	-4.26	-4.82	-4.78	-4.319	-4.379	-4.519	-4.493	-6.705	-8.187	-2.696	-37.531	-4.71	-2.735	-3.763	-4.897	-5.277	-4.865	-2.786	-2.55	-4.757	-5.713	-4.183	-4.722	-4.314	-4.631	-5.078	-6.99	-5.369	-3.971	-4.585	-4.533	-5.818	-3.639	-4.672	-2.345
P21888	-3.928	144.184	12.601	-4.731	-4.977	12.488	23.996	3.927	16.375	-1.906	27.194	51.855	129.683	64.824	20.864	43.044	15.332	-3.689	39.413	-2.005	27.754	21.799	105.967	-3.309	66.455	94.606	-3.165	-1.451	48.179	48.739	18.803	-3.418	72.695	22.189	60.816	30.809	56.663	24.016	62.02	58.352	24.575	34.263	-4.505	1.608	29.555	-4.893	-4.492	68.695	156.756
P0A6K3	-3.98	168.371	22.996	-2.481	-1.774	21.346	26.42	13.623	17.369	-0.822	62.752	66.965	154.173	73.741	31.573	-0.185	25.919	-2.837	53.089	1.051	46.494	40.288	142.078	-3.304	46.799	84.617	-3.395	0.369	78.34	66.716	25.908	-3.174	71.005	43.719	59.252	16.926	72.278	35.478	78.661	58.145	25.785	67.307	-3.139	2.845	37.305	-0.937	-3.273	69.303	143.192
P0A6P5	-3.752	14.572	-7.693	-6.219	-6.301	-7.488	-33.86	-5.59	-6.621	-6.731	-2.053	0.635	23.768	-5.817	-6.294	-7.16	-6.996	-6.257	-7.661	-5.427	-7.238	-8.044	5.245	-3.054	-5.517	3.823	-4.216	-5.948	-7.155	-6.969	-5.911	-3.307	5.111	-7.19	-1.697	-5.53	-7.584	-5.903	-3.673	-7.893	-9.24	-8.847	-5.375	-5.658	-7.073	-7.271	-5.37	-0.595	18.685
P03004	-3.886	-4.01	-5.637	-5.611	-6.351	-5.983	-5.464	-4.767	-5.51	-5.109	-6.648	-4.682	-18.207	-5.512	-6.233	-6.337	-5.117	-5.526	-5.361	-5.089	-5.952	-5.966	-6.109	-3.055	-5.986	-5.913	-3.58	-5.196	-7.19	-7.585	-6.189	-3.151	-4.639	-5.716	-6.415	-5.686	-5.673	-5.456	-5.123	-5.796	-6.585	-6.993	-5.727	-5.217	-6.146	-5.183	-5.235	-5.103	-7.949
P0ACB0	-2.882	-5.231	-7.075	-4.531	-4.588	-7.643	-6.57	-4.939	-5.506	-4.902	-6	-4.18	-0.974	-10.265	-6.577	-5.973	-5.524	-5.137	-6.93	-4.428	-6.548	-5.952	-0.78	-2.388	-9.052	-9.508	-2.913	-4.692	-10.644	-8.274	-6.469	-2.713	-7.222	-5.473	-8.812	-6.197	-9.192	-5.346	-14.052	-9.14	-7.908	-6.406	-4.171	-4.588	-6.77	-4.624	-4.117	-5.917	-9.729
P0AEF0	-3.514	57.219	-1.182	-4.019	-4.499	-0.812	2.108	-3.895	-0.367	-3.014	23.153	20.455	114.885	16.821	4.825	0.69	-1.551	-1.778	9.364	-2.373	1.014	2.219	62.176	-2.802	0.913	41.85	-3.426	-2.985	4.183	5.4	-1.977	-2.801	21.349	0.37	24.067	6.771	10.428	1.124	39.031	1.06	2.76	-2.143	-4.122	-2.733	3.888	-5.616	-3.016	16.806	62.067
P10443	-2.691	-4.25	-4.803	-3.645	-3.699	-4.667	-4.012	-3.446	-4.273	-4.049	-4.901	-4.674	-4.128	-4.056	-4.942	-5.696	-4.185	-3.98	-4.386	-3.283	-4.566	-5.444	-4.117	-2.162	-5.187	-4.907	-2.869	-3.114	-5.195	-5.727	-4.059	-2.422	-4.456	-4.677	-4.773	-4.987	-4.598	-4.226	-3.84	-4.336	-5.59	-5.094	-3.52	-3.503	-4.392	-3.914	-3.831	-4.687	-5.227
P0ABS5	-3.061	-5.894	-5.436	-4.952	-4.601	-5.498	-5.018	-3.913	-5.104	-5.105	-6.078	-5.114	-8.357	-5.407	-6.267	-6.088	-6.455	-5.083	-5.403	-4.099	-5.659	-5.818	-5.935	-2.475	-6.01	-10.193	-3.307	-4.342	-5.696	-7.439	-5.518	-2.721	-5.272	-5.177	-5.65	-5.784	-5.165	-5.075	-5.705	-5.241	-6.25	-6.178	-4.264	-4.284	-6.686	-5.123	-4.409	-5.537	-7.405
P0A988	-2.484	-4.012	-4.478	-3.794	-3.599	-4.332	-6.246	-3.311	-4.232	-3.535	-1.227	-0.665	45.394	-3.887	-4.704	-4.443	-4.42	-3.997	-4.476	-3.289	-4.249	-4.717	-3.858	-2.039	-31.059	-0.107	-2.426	-3.541	-4.475	-4.744	-3.979	-2.264	2.392	-4.661	-1.771	-3.906	-4.908	-4.043	-6.639	-4.959	-4.332	-5.434	-3.279	-3.396	-4.511	-4.618	-2.972	-3.582	-1.606
P0A8J2	-2.318	-4.59	-4.243	-3.915	-3.619	-4.297	-3.556	-2.946	-4.049	-3.688	-4.577	-4.469	-4.594	-4.376	-4.491	-5.158	-4.01	-3.414	-4.109	-3.341	-4.191	-4.827	-4.673	-1.959	-5.027	-5.713	-2.487	-3.292	-4.651	-5.421	-4.068	-2.066	-4.68	-4.312	-4.621	-5.218	-4.803	-4.093	-3.881	-4.444	-5.819	-4.743	-3.312	-3.475	-4.679	-3.536	-2.978	-5.11	-6
P45568	-4.125	51.762	-3.538	-6.587	-6.295	-4.47	-4.282	-5.99	-5.004	-6.113	5.686	4.416	89.245	11.643	-1.856	-4.592	-3.07	-5.475	-5.796	-5.261	-3.733	-11.067	40.885	-3.086	21.9	12.787	-4.058	-5.847	-3.464	-3.172	-5.617	-3.417	12.568	-1.612	2.607	-1.755	9.638	-4.395	6.263	-4.672	-0.615	-5.537	-5.45	-5.243	-2.459	-9.146	-5.337	4.885	38.882
P77488	-4.139	34.106	-8.385	-6.319	-6.082	-7.993	-10.565	-6.634	-7.27	-6.97	-11.077	0.223	30.826	-2.971	-6.839	-7.585	-7.592	-6.346	-6.66	-5.764	-7.345	-7.36	16.13	-3.293	4.737	-3.893	-3.816	-6.519	-7.12	-9.911	-7.853	-3.607	-2.049	-7.303	-7.728	-7.509	-7.623	-7.466	-3.841	-6.195	-9.345	-3.881	-5.68	-6.198	-7.783	-6.309	-5.618	-3.449	29.954
P0A6P9	-4.018	152.782	14.635	-3.184	2.262	21.536	25.407	11.183	23.272	1.081	78.143	66.7	162.429	79.039	30.535	53.872	20.97	-3.12	48.415	-1.902	52.61	40.308	125.789	-3.651	100.203	87.921	-2.521	0.2	66.039	72.082	24.117	-3.274	73.75	41.518	73.77	26.238	69.425	31.778	80.525	64.379	47.167	84.316	-4.595	-1.122	21.744	-0.582	-4.129	64.108	164.962
P06616	-4.696	131.435	15.854	-3.511	0.928	20.05	22.16	5.088	23.133	-0.341	59.36	58.918	134.647	58.168	28.187	35.365	26.232	-4.351	43.742	-2.471	19.339	40.891	113.431	-4.091	92.55	75.048	-4.614	-0.682	37.712	55.069	27.887	-3.82	67.944	31.639	69.874	42.057	69.004	29.524	63.579	61.538	45.71	10.212	-3.374	-1.402	30.756	-5.015	-4.977	54.677	145.657
P0A6Q3	-4.258	156.888	8.629	-5.006	-4.415	2.082	15.908	-2.987	3.751	-4.479	55.992	48.246	143.536	55.775	13.689	4.86	3.63	-4.207	10.411	-3.732	2.917	11.81	142.722	-3.581	108.656	78.072	-3.947	-1.058	39.233	25.639	3.639	-3.826	76.209	24.306	55.659	17.993	43.338	5.12	68.614	53.637	37.145	21.997	-4.919	-3.124	20.77	-3.28	-5.001	48.227	154.303
P0A953	-1.4	212.449	57.932	23	21.24	51.71	56.34	20.093	47.292	30.422	76.732	127.848	151.216	97.255	61.242	62.724	49.671	19.644	64.642	17.582	66.222	77.333	174.055	1.668	110.067	109.05	2.675	27.59	79.541	98.733	51.678	3.772	133.352	72.059	103.172	72.008	81.1	56.068	89.931	80.164	84.697	80.645	11.823	23.936	57.821	17.539	17.545	115.79	195.798
P0AAI9	-3.88	89.49	-6.198	-6.498	-6.569	-7.545	0.164	-5.25	-7.721	-6.043	15.961	8.877	102.442	32.185	-0.63	5.33	-7.857	-6.477	4.377	-5.59	3.49	-6.502	49.85	-3.142	51.054	38.557	-3.997	-4.595	11.658	10.856	-7.059	-3.531	17.96	-0.645	11.789	2.371	11.246	-3.554	26.202	5.79	1.864	19.386	-5.68	-5.644	-0.883	-6.273	-5.19	11.191	74.196
P0AEK2	-3.403	132.141	-4.999	-5.813	-5.505	-4.354	-2.952	-3.032	1.303	-6.232	16.749	11.46	97.223	30.409	-1.884	-7.723	-1.672	-6.024	7.348	-4.733	4.754	0.065	74.006	-2.793	3.695	21.297	-3.628	-5.157	20.305	5.854	1.34	-2.972	10.492	3.457	21.583	-5.146	22.652	-0.906	17.898	7.138	-6.025	28.345	-4.768	-5.234	-2.779	-6.072	-4.86	0.906	81.54
P0A6R0	2.738	183.725	55.624	26.349	26.009	55.085	64.898	29.165	57.422	37.285	97.21	117.047	149.575	84.09	64.988	34.953	56.726	24.971	80.316	26.909	77.993	89.428	182.125	4.3	92.095	131.472	6.793	29.403	100.06	102.865	63.702	7.7	117.197	83.017	110.126	72.926	112.953	63.298	101.111	91.802	81.322	104.466	16.856	30.118	69.256	26.808	22.551	114.727	190.111
P0AEK4	-3.727	29.975	-8.409	-6.704	-6.46	-8.01	-7.116	-6.141	-7.405	-6.765	8.745	-6.386	83.036	14.117	-7.619	-8.221	-8.352	-6.724	-7.86	-5.642	-7.942	-10.152	30.352	-3.104	18.461	0.555	-3.804	-6.667	6.943	-4.953	-7.104	-3.288	-5.985	-5.091	-8.393	-7.031	1.995	-7.537	4.346	0.193	-2.95	-8.831	-5.347	-5.738	-7.355	-7.095	-5.341	-5.394	23.163
P0A6Q6	-2.78	174.169	53.514	15.254	17.968	46.787	66.415	32.379	53.835	22.111	98.779	132.53	54.884	105.4	78.257	92.851	52.035	16.778	93.043	17.068	81.38	82.514	179.17	-1.217	116.738	126.869	3.543	24.602	49.266	102.723	65.829	0.174	136.676	64.083	123.851	74.792	92.999	65.648	113.951	78.592	88.937	98.38	11.036	20.14	69.561	16.16	10.29	122.37	187.946
P0AB71	-3.981	229.398	30.089	4.142	5.519	30.27	47.91	19.102	29.24	10.414	96.889	101.082	155.545	96.138	16.205	11.249	36.801	9.163	62.304	13.314	46.255	57.638	196.216	-2.853	60.378	89.229	-3.853	11.345	72.196	90.738	30.354	-2.073	113.466	51.514	90.47	32.581	77.29	39.543	103.267	84.25	43.388	77.449	-0.411	16.564	41.058	6.014	3.869	94.105	173.635
P0AGD7	-2.96	-4.661	-5.06	-4.31	-4.154	-5.221	-4.338	-3.976	-4.468	-4.194	-4.358	-4.529	-6.312	-3.915	-4.943	-5.185	-4.874	-4.213	-5.094	-3.703	-4.864	-4.759	-4.447	-2.27	-4.469	-5.68	-3.014	-4.407	-5.677	-6.366	-4.48	-2.426	-4.64	-4.578	-6.961	-4.839	-4.78	-4.652	-3.618	-4.465	-4.782	-5.543	-3.527	-3.931	-5.096	-4.006	-3.764	-5.29	-5.635
P61949	11.274	199.742	79.446	36.776	34.288	75.12	80.04	40.009	72.318	43.645	119.395	150.922	182.134	117.127	90.852	73.883	72.357	38.393	91.145	50.776	82.367	91.805	192.493	11.343	128.359	159.496	17.601	49.484	113.706	120.21	74.064	19.152	154.808	91.933	139.657	95.016	123.979	79.23	119.935	107.766	97.223	127.73	23.303	53.629	94.822	34.977	30.721	135.209	216.811
P0ABQ4	-4.036	109.83	-7.625	-6.904	-6.738	-9.157	-4.186	-7.416	-2.857	-7.448	16.426	-3.273	93.265	20.191	-6.213	-3.827	-4.305	-6.353	-0.223	-5.911	-1.494	-3.332	49.584	-3.111	24.562	14.939	-3.861	-6.034	15.133	3.628	-4.463	-3.395	-2.047	-5.54	-1.149	-1.531	11.993	-4.499	25.541	13.451	-8.345	4.108	-5.615	-6.402	-4.56	-8.707	-5.487	-1.496	73.691
P0A805	-3.341	-12.055	-5.698	-5.089	-5.118	-5.636	-5.848	-4.459	-5.839	-5.055	-8.541	-5.163	-12.125	-5.852	-5.92	-6.062	-5.865	-5.141	-5.78	-4.191	-6.015	-5.792	-6.904	-2.739	-6.348	-6.869	-3.162	-4.352	-6.25	-7.618	-5.933	-3.142	-5.611	-5.568	-9.143	-6.208	-6.694	-5.635	-6.206	-6.333	-6.679	-6.206	-4.475	-4.38	-6.139	-5.013	-4.184	-5.832	-9.334
P0ABH0	-3.764	189.586	38.538	0.011	4.263	36.848	51.021	27.464	44.657	11.797	87.676	89.349	140.633	89.422	61.437	12.281	55.65	2.383	69.603	4.234	65.623	65.216	156.162	-1.735	52.649	115.818	0.71	11.571	84.453	80.623	51.021	-0.103	104.837	57.938	106.369	28.782	96.085	35.33	102.664	78.846	47.927	87.911	-2.878	5.197	57.865	2.275	1.704	85.168	174.92
P0A6S5	-2.63	-4.022	-4.678	-3.841	-3.809	-4.779	-4.151	-3.77	-4.218	-4.222	-5.101	-4.482	-4.494	-4.615	-3.726	-4.642	-4.034	-3.797	-4.096	-3.398	-4.457	-5.006	-3.089	-1.963	-3.883	-4.992	-2.262	-3.181	-4.561	-6.348	-4.127	-2.28	-3.981	-4.438	-5.24	-4.019	-4.951	-3.848	-3.82	-4.041	-5.422	-4.973	-3.791	-3.576	-4.219	-4.207	-3.314	-4.825	-4.201
P0AD68	-3.497	136.881	19.632	3.161	2.152	17.995	22.368	7.772	20.843	3.201	66.191	60.38	154.724	66.981	30.978	19.392	22.373	4.36	39.01	3.296	42.194	35.067	131.606	-2.026	-1.2	81.5	-1.807	3.224	37.493	57.514	25.125	-2.307	63.046	30.1	60.193	22.437	62.518	27.145	71.993	29.289	24.208	65.476	-1.793	6.489	31.9	1.965	0.271	61.292	125.61
P0AEN4	-2.733	-4.225	-4.557	-3.808	-3.897	-4.544	-3.589	-3.618	-3.66	-4.469	-4.809	-5.026	-15.323	-4.842	-4.143	-4.562	-3.725	-3.87	-4.139	-3.317	-4.501	-4.559	-3.32	-1.981	-4.345	-4.586	-2.588	-3.136	-4.092	-6.028	-3.864	-2.434	-4.234	-4.012	-7.976	-3.79	-4.864	-3.944	-4.012	-4.09	-4.838	-5.351	-3.513	-3.627	-4.045	-3.731	-3.21	-4.233	-4.933
P06136	-2.985	-12.118	-4.637	-4.88	-4.199	-5.049	-14.081	-4.038	-4.778	-5.069	-21.492	-6.818	89.936	4.001	-4.501	-3.791	-4.003	-5.003	-4.472	-4.234	-5.438	-5.726	33.541	-2.428	-32.951	4.467	-3.438	-4.473	-1.04	-3.969	-4.997	-2.574	-0.237	-6.006	-2.931	-4.895	-5.751	-3.87	-2.356	-3.145	-6.884	-5.909	-4.038	-4.624	-4.701	-5.478	-4.259	0.739	35.317
P0ABG4	-3.52	140.713	10.435	-1.704	-0.741	9.517	30.569	1.486	11.203	-2.697	64.02	33.73	116.819	60.082	27.295	-2.154	11.73	-2.563	31.748	-2.999	13.784	29.431	110.258	-2.889	13.969	50.813	-3.321	-2.612	38.688	33.731	16.421	-2.938	36.042	39.535	31.722	11.853	59.965	11.256	71.558	43.302	2.771	53.604	-2.714	-1.904	27.948	-2.473	-3.175	51.971	124.284
P10121	4.548	187.814	48.95	29.838	28.554	45.076	52.182	23.597	52.164	32.89	80.251	101.421	143.56	85.624	61.345	66.379	49.906	27.341	73.164	35.289	65.307	68.248	145.796	5.346	92.314	105.023	8.957	31.455	72.032	82.47	53.344	10.022	111.403	59.982	88.374	67.273	87.447	61.9	80.312	71.469	74.23	86.608	16.169	38.594	65.026	26.204	25.707	80.896	170.083
P0A9A6	-3.656	147.662	30.049	4.051	14.26	27.814	55.229	7.806	34.677	14.473	65.413	95.905	137.82	63.827	37.471	33.52	33.281	10.301	48.453	0.336	34.033	57.938	136.946	-2.743	62.708	98.837	-2.62	10.915	56.067	64.755	38.202	-2.788	105.284	63.537	88.963	59.592	66.432	42.435	79.483	63.12	69.094	38.454	5.587	10.045	32.903	8.417	6.504	85.439	145.696
P0A6M8	-4.348	9.814	-4.559	-4.848	-4.439	-6.234	-1.658	-4.327	-4.977	-4.841	16.133	-4.306	76.083	9.155	-3.853	-5.324	-2.73	-4.809	-0.045	-4.282	-4.275	-4.378	30.04	-3.64	-2.308	7.886	-3.683	-4.218	8.526	0.702	-4.951	-3.874	-2.839	-3.788	-3.451	-4.736	11.819	-4.218	7.844	-0.96	-6.836	-3.045	-4.018	-4.632	-5.096	-4.777	-4.179	-4.658	19.375
P0A9B2	-3.359	91.115	-7.269	-4.901	-4.991	-7.77	-18.526	-5.307	-5.998	-5.574	11.727	-4.561	76.633	26.001	-7.326	-6.889	-5.091	-5.069	-4.401	-4.681	-7.597	-5.626	45.325	-2.768	2.14	11.28	-3.237	-5.074	5.209	-7.311	-7.202	-3.07	-3.991	-7.311	-2.241	-68.12	8.204	-5.434	18.968	4.497	-8.545	0.531	-4.378	-5.104	-6.366	-5.592	-4.694	-5.428	47.381
P31120	-3.636	31.257	-4.992	-4.562	-4.763	-6.993	-43.387	-4.201	-3.981	-4.226	6.381	3.155	109.836	6.256	-3.002	0.183	-3.535	-4.565	3.488	-4.086	-3.358	-1.917	62.007	-3.047	26.259	7.383	-3.418	-4.575	6.118	-3.655	-2.97	-2.924	2.515	2.274	2.973	-80.543	14.686	-2.934	3.28	4.035	2.785	-2.304	-4.49	-3.981	-3.237	-4.783	-4.177	2.247	-41.025
P04805	-3.07	161.194	59.645	25.412	30.801	58.468	61.417	26.359	64.894	37.388	89.504	106.601	150.549	83.003	72.244	59.33	61.408	22.549	74.738	14.806	65.622	78.66	160.259	-2.413	95.466	105.619	-0.835	33.82	68.867	90.341	64.001	-1.894	118.852	70.496	113.946	79.61	100.107	63.055	83.129	77.918	84.217	57.28	11.556	39.351	73.239	28.3	11.552	110.151	159.28
P00960	-3.737	35.173	-2.536	-5.713	-5.941	-4.536	-2.815	-5.405	-5.716	-6.433	-2.177	14.437	96.318	-2.852	-1.921	-5.149	-4.687	-5.079	-4.493	-5.356	-5.894	-5.043	49.876	-3.152	-0.739	16.981	-4.026	-4.291	-3.292	-5.292	-3.622	-3.419	15.329	-1.081	2.884	-4.623	0.999	-4.595	9.267	-3.317	-0.31	-9.635	-5.168	-5.103	-7.367	-5.545	-5.193	11.731	51.413
P00961	-3.078	-4.893	-5.374	-4.533	-4.801	-5.575	-4.582	-3.757	-4.983	-5.102	-5.03	-5.332	-3.91	-5.451	-5.139	-5.946	-4.743	-4.67	-5.008	-3.844	-5.841	-5.626	-4.943	-2.373	-4.558	-6.537	-2.714	-4.497	-5.948	-6.214	-4.832	-2.72	-5.502	-5.111	-5.556	-4.631	-5.184	-5.013	-4.837	-5.301	-6.332	-5.964	-4.288	-4.153	-5.428	-4.69	-3.876	-5.753	-5.935
P60546	-3.576	-8.948	-3.029	-5.319	-5.313	-3.294	-3.221	-5.106	-3.051	-6.101	24.908	29.148	116.706	12.306	-0.073	-4.766	-6.297	-4.964	-2.35	-4.286	-1.837	-2.456	34.299	-2.816	-5.379	40.78	-3.062	-4.698	-7.106	9.004	-3.081	-3.03	38.732	-5.151	30.133	-3.207	-5.777	-4.369	35.759	-3.633	-5.739	-3.241	-4.885	-4.393	-3.269	-4.761	-4.525	28.453	61.461
P0A6F5	-3.121	-8.082	-6.472	-5.445	-5.213	-6.582	-7.211	-4.158	-6.645	-5.627	-12.43	-7.013	-19.857	-7.161	-7.45	-7.285	-6.277	-5.406	-7.751	-4.679	-6.628	-7.576	-3.959	-2.816	-8.397	-10.144	-3.697	-5.482	-7.485	-8.069	-6.761	-2.873	-6.304	-6.405	-7.649	-7.323	-8.472	-6.457	-7.543	-6.832	-7.995	-8.045	-4.603	-4.935	-7.708	-4.944	-4.734	-7.698	-9.578
P04079	-3.2	-9.735	-5.361	-4.887	-4.699	-5.737	-5.442	-4.149	-5.424	-5.077	-8.026	-6.592	-36.043	-6.761	-6.135	-6.91	-5.889	-4.832	-5.711	-4.016	-6.11	-6.264	-7.251	-2.544	-8.681	-7.261	-2.948	-4.07	-6.62	-7.587	-5.453	-2.765	-7.127	-5.713	-6.762	-6.087	-6.274	-5.253	-6.209	-6.037	-7.639	-7.104	-4.041	-4.372	-5.917	-4.656	-4.019	-6.767	-9.29
P0AES4	-4.101	-8.244	-7.477	-6.913	-6.483	-7.894	-6.851	-5.288	-6.995	-6.657	-7.239	-7.054	-8.434	-7.66	-7.737	-7.927	-6.955	-6.859	-7.164	-5.744	-7.397	-6.924	-6.709	-3.391	-6.19	-8.285	-4.334	-5.605	-9.316	-9.435	-6.838	-3.601	-7.325	-6.463	-7.161	-6.789	-7.051	-6.674	-6.453	-7.2	-7.794	-8.128	-5.757	-6.013	-7.796	-6.456	-5.866	-7.564	-8.278
P0AES6	-4.283	-6.664	-7.523	-6.847	-7.139	-8.04	-7.271	-6.691	-7.401	-7.444	-7.418	-5.627	-6.59	-8.008	-7.078	-7.332	-6.833	-6.784	-6.738	-5.949	-7.145	-8.757	-5.193	-3.472	-6.412	-7.992	-3.984	-6.761	-7.864	-9.65	-7.223	-3.637	-5.852	-7.842	-7.502	-6.587	-8.293	-7.325	-8.448	-7.439	-9.333	-8.493	-5.746	-6.299	-7.466	-7.245	-5.806	-7.327	-7.759
P06983	-4.109	25.367	-6.953	-7.248	-6.906	-7.62	-5.517	-6.414	-7.822	-6.789	-12.564	1.528	10.24	-4.641	-6.453	-7.212	-8.171	-7.563	-6.386	-5.602	-8.065	-7.162	24.319	-3.587	5.144	-3.42	-3.894	-5.636	-8.726	-6.983	-6.805	-3.637	-0.674	-4.197	-3.392	-3.8	-4.548	-7.598	-1.729	-5.754	-5.104	-8.872	-5.932	-5.473	-7.342	-18.156	-5.911	-4.01	10.822
P60906	-3.646	155.862	13.3	-5.217	-4.874	7.172	34.679	-0.256	4.594	-7.297	75.561	77.56	126.183	66.169	13.22	0.556	1.546	-2.317	27.37	-3.302	19.854	4.3	119.642	-2.935	37.21	66.513	-2.612	-7.997	28.722	49.984	6.407	-3.108	86.578	11.259	55.338	11.32	27.241	10.695	56.422	44.607	9.52	39.985	-5.016	-3.354	4.133	-5.279	-4.687	57.104	117.827
P28630	-3.335	-9.335	-6.317	-5.246	-5.248	-6.044	-6.179	-3.762	-5.981	-5.067	-9.704	-6.185	-47.022	-6.174	-5.753	-6.33	-5.783	-5.029	-6.107	-4.51	-6.553	-5.9	-5.825	-2.794	-7.071	-6.68	-3.192	-4.283	-6.649	-7.264	-5.675	-2.909	-5.798	-5.994	-9.217	-5.931	-6.254	-5.905	-5.307	-6.489	-7.134	-6.771	-4.728	-4.794	-5.747	-4.895	-4.473	-6.454	-8.121
P28631	-3.889	-7.971	-6.151	-5.735	-5.262	-6.464	-5.842	-4.756	-5.74	-5.684	-6.793	-6.786	-3.599	-6.567	-6.14	-6.609	-5.685	-5.324	-6.42	-5.005	-6.116	-6.465	-6.434	-3.231	-6.867	-7.039	-3.346	-5.094	-6.868	-8.357	-5.377	-3.584	-6.432	-5.814	-8.036	-5.446	-5.914	-5.897	-6.215	-5.935	-6.666	-7.08	-4.458	-4.952	-5.629	-5.343	-4.875	-7.052	-9.115
P08200	-3.508	61.815	-1.518	-4.896	-3.622	4.383	13.903	-2.908	5.493	-2.747	37.355	37.358	95.422	56.511	7.921	-6.167	5.163	-3.86	14.317	-3.694	8.437	10.859	71.968	-2.742	13.654	46.565	-3.032	-3.699	11.427	26.516	4.967	-3.157	37.328	12.045	27.294	2.409	26.7	6.005	47.26	22.76	8.686	17.327	-3.748	-2.962	4.124	-2.602	-4.637	32.616	98.43
P00956	-4.288	110.257	-8.435	-7.581	-7.125	-8.388	-12.965	-5.827	-7.322	-6.878	15.687	-1.865	106.247	25.329	-5.077	-8.658	-7.621	-6.516	1.929	-5.689	-2.395	-4.53	72.932	-3.453	-9.895	20.381	-3.926	-6.634	9.469	2.73	-4.847	-3.512	-0.571	-5.422	-1.454	-5.033	21.273	-3.793	31.148	5.73	-7.626	16.097	-6.023	-6.139	-5.363	-6.768	-5.937	-1.21	81.401
P0A705	-3.213	-5.45	-5.041	-4.172	-4.535	-5.537	-4.825	-3.815	-4.739	-5.107	-5.611	-5.312	-9.778	-5.68	-5.195	-5.514	-4.965	-4.369	-4.971	-3.703	-5.494	-5.108	-4.853	-2.317	-6.296	-5.533	-2.952	-3.605	-5.177	-6.668	-4.566	-2.436	-5.391	-5.014	-6.961	-5.306	-5.349	-4.784	-4.995	-4.985	-6.203	-5.845	-3.941	-4.021	-5.03	-4.114	-3.853	-5.344	-7.59
P0A707	-2.404	-3.839	-4.092	-3.548	-3.694	-4.351	-3.579	-2.873	-4.186	-3.936	-4.205	-4.308	-4.104	-4.357	-3.994	-4.545	-3.973	-3.435	-4.004	-3.094	-3.942	-4.876	-3.962	-1.892	-4.697	-4.666	-2.4	-2.978	-4.107	-4.838	-4.079	-1.994	-4.22	-4.173	-5.36	-4.306	-4.21	-3.711	-3.877	-3.946	-4.842	-4.423	-3.322	-3.443	-4.017	-3.65	-3.082	-5.24	-4.828
P22939	-3.686	58.886	-6.866	-5.217	-5.403	-8.222	-2.546	-5.915	-6.558	-5.419	6.261	2.747	70.918	5.046	-5.376	-6.164	-5.995	-5.552	-4.503	-4.549	-4.793	-8.379	26.575	-2.929	2.793	9.722	-3.277	-4.707	-2.09	0.927	-6.97	-2.899	4.778	-4.924	0.456	-5.372	7.377	-6.164	-11.041	-0.067	-8.022	3.2	-4.603	-5.004	-5.713	-5.493	-4.569	-3.73	26.503
P0AD57	-3.811	9.238	-6.626	-6.003	-6.097	-6.572	-6.852	-5.459	-6.412	-5.695	-6.7	-5.966	30.886	-5.781	-6.785	-7.329	-6.293	-5.509	-7.536	-4.454	-7.806	-7.496	1.663	-3.278	2.676	-5.681	-3.213	-4.582	-6.591	-8.39	-6.413	-3.438	-4.537	-6.16	-7.542	-7.45	-8.326	-7.127	-4.336	-5	-8.11	-8.545	-5.226	-4.951	-6.788	-5.417	-5.172	-7.433	-18.211
Q46893	-3.744	152.361	4.541	-4.482	-4.444	9.607	27.621	-0.168	9.358	-4.013	48.528	60.53	132.012	64.847	25.931	-5.716	10.553	-4.366	18.558	-3.215	12.016	18	92.909	-3.324	-31.34	45.639	-4.098	-4.003	15.269	40.751	12.691	-3.465	64.541	21.117	68.477	8.141	28.622	10.331	48.085	24.517	-0.51	22.657	-4.016	-2.086	13.922	-3.732	-3.203	53.653	124.489
P62615	-3.457	45.824	-7.253	-5.9	-5.706	-8.159	-6.697	-4.786	-7.199	-6.057	8.653	1.277	96.245	6.935	-3.73	-5.79	-5.968	-5.895	-2.942	-5.203	-7.019	-6.211	64.853	-2.818	57.499	0.688	-3.632	-5.815	-1.828	-4.107	-6.708	-2.965	10.259	-6.176	11.032	-2.489	-0.084	-6.291	11.619	-0.399	-6.601	-19.268	-5.118	-5.628	-4	-28.227	-4.993	-1.527	82.523
P62623	-4.03	80.179	-3.8	-8.577	-6.243	-5.297	-3.399	-4.58	-1.32	-5.636	14.799	1.505	97.835	24.768	1.1	11.301	-0.866	-8.512	9.452	-6.513	7.232	-1.726	59.864	-3.594	37.803	19.073	-5.004	-7.184	17.287	14.497	0.219	-3.823	3.15	1.089	4.094	4.873	28.85	-0.833	21.675	17.721	7.89	13.404	-5.903	-5.872	-2.086	-7.002	-6.929	4.507	77.234
P60472	0.338	181.314	67.564	18.287	31.376	63	67.648	26.629	62.853	39.398	96.579	132.161	179.934	111.634	70.045	50.193	63.464	23.06	73.94	15.218	70.267	96.334	188.449	1.559	88.974	135.293	3.989	36.957	94.898	103.966	67.501	1.201	134.742	89.028	126.599	81.673	96.173	63.186	107.653	94.982	45.534	88.545	17.72	20.608	63.672	28.949	16.442	122.482	207.779
P0A715	-3.955	207.443	37.413	6.576	10.202	30.297	49.92	9.34	32.046	12.717	77.008	89.902	153.618	97.627	52.206	12.209	33.774	5.622	56.51	4.516	61.774	53.428	165.956	-3.041	85.714	90.764	-2.372	11.649	70.943	75.776	39.199	-2.518	89.262	58.276	88.583	39.293	86.409	44.299	90.662	83.773	34.591	90.742	1.966	7.074	46.213	5.145	4.273	96.035	185.028
P00803	-3.281	97.493	-3.98	-4.694	-4.92	-5.485	2.486	-3.374	-2.924	-4.889	31.539	11.505	93.864	18.457	2.932	-5.225	-1.89	-5.135	0.057	-3.99	2.464	6.293	80.535	-3.07	3.371	12.188	-2.959	-4.26	0.501	0.175	-4.127	-2.527	12.053	1.063	12.05	-42.038	5.378	-2.534	25.887	-21.25	-3.712	17.814	-4.591	-4.383	0.82	-5.932	-4.196	16.064	26.058
P07813	-3.915	30.405	10.658	-2.417	-1.507	8.225	12.8	-0.146	5.492	-1.667	27.677	43.381	115.224	19.275	0.341	6.316	2.583	-2.59	15.158	-2.205	-4.239	8.896	76.878	-3.308	34.047	24.149	-3.737	-0.752	13.71	3.729	4.254	-3.271	50.12	4.947	53.243	20.449	10.715	7.425	29.383	15.961	5.413	-5.763	-2.528	-1.869	8.203	-1.163	-3.283	30.982	61.878
P60955	-3.459	-8.725	-6.859	-5.49	-5.695	-7.141	-6.41	-4.968	-6.504	-5.514	-9.142	-7.305	-9.24	-8.297	-7.032	-7.452	-6.328	-5.216	-6.573	-4.698	-7.01	-7.649	-7.474	-2.915	-18.007	-8.279	-3.573	-5.014	-7.395	-9.316	-6.118	-3.194	-7.893	-7.031	-10.567	-6.892	-7.727	-6.52	-9.325	-7.681	-7.952	-8.087	-4.878	-5.115	-7.02	-5.212	-4.865	-7.076	-6.143
P15042	-3.032	-6.683	-6.351	-5.394	-4.946	-6.365	-6.025	-4.192	-5.637	-5.215	-6.304	-7.16	-7.333	-5.712	-6.404	-6.215	-5.779	-5.004	-5.678	-4.261	-6.024	-5.535	-5.229	-2.682	-5.398	-6.565	-3.594	-4.363	-6.345	-7.544	-5.646	-2.693	-7.259	-6.228	-6.666	-6.401	-6.066	-5.372	-5.631	-6.374	-6.849	-7.037	-4.167	-4.362	-6.283	-4.837	-4.184	-6.241	-6.785
P23930	-3.942	132.422	17.351	-1.029	0.956	16.515	25.828	2.336	19.971	-2.82	63.87	57.946	13.792	47.146	28.672	35.605	24.688	-3.117	28.453	1.681	24.308	30.923	127.319	-3.191	72.575	74.55	-3.768	-2.534	41.204	32.047	21.839	-3.599	73.109	29.001	57.894	32.544	55.843	23.913	60.804	49.705	33.813	25.146	-2.954	3.459	27.244	0.354	-5.311	62.541	137.388
P61316	-3.822	92.588	-5.082	-5.248	-4.652	-3.44	1.601	-5.302	1.702	-5.277	41.479	10.78	88.606	25.879	-0.039	-2.232	2.402	-5.447	7.584	-4.842	3.382	0.626	66.434	-2.942	1.627	29.741	-3.286	-5.157	27.615	23.546	0.422	-3.403	10.475	1.325	26.097	-1.72	43.053	-0.178	32.322	22.818	-2.059	21.326	-4.7	-5.284	-2.901	-5.861	-4.654	11.559	88.64
P61320	-3.659	117.8	-6.505	-4.518	-4.343	-6.679	-2.837	-5.314	-4.534	-5.973	34.865	16	119.492	46.854	1.696	-4.323	-7.361	-5.536	-4.274	-3.962	-2.884	1.09	129.429	-2.486	-21.597	36.623	-3.216	-4.209	4.314	4.101	-5.794	-2.784	21.651	-2.46	42.027	-4.677	11.135	-6.333	48.756	-3.406	-3.259	2.62	-4.692	-4.101	-4.203	-8.43	-3.868	20.304	55.931
P0ADC3	-3.666	2.957	-6.117	-5.264	-4.972	-6.476	-5.64	-5.548	-5.369	-5.458	-5.467	-5.271	-12.501	-6.079	-5.919	-5.801	-5.588	-5.017	-5.431	-4.498	-5.794	-7.178	3.081	-3.067	-11.162	-7.146	-2.916	-4.927	-6.572	-7.065	-5.832	-2.948	-5.894	-5.402	-7.856	-6.419	-6.217	-5.437	-6.592	-6.097	-6.381	-7.549	-4.295	-4.796	-6.431	-5.023	-4.037	-6.715	-9.967
P75957	-3.907	116.368	27.651	-2.135	0.903	22.124	41.151	9.218	27.295	2.474	79.192	73.048	137.334	60.392	45.1	46.472	21.245	-3.132	46.136	-3.596	15.212	50.257	134.449	-3.111	89.367	108.709	-3.27	8.457	56.528	45.185	29.311	-3.464	86.322	44.62	82.663	60.98	60.379	26.723	82.511	65.574	60.656	7.429	-1.677	-2.389	37.571	7.299	-2.861	79.75	152.465
P75958	-4.414	45.762	-6.398	-6.755	-5.562	-5.921	-1.4	-5.831	-2.7	-6.926	21.076	-4.049	62.233	11.706	-2.78	-6.128	-2.946	-5.584	-4.563	-4.572	-5.864	-3.523	58.21	-3.282	-4.29	2.659	-3.518	-4.588	5.966	-1.863	-1.823	-3.718	-5.161	-0.546	-0.105	-3.846	-0.254	-4.698	17.627	4.868	-6.281	-3.985	-5.233	-4.828	-3.21	-5.389	-5.518	-2.12	24.553
P0ADV1	-2.731	-1.722	-5.092	-3.58	-3.631	-4.875	-3.057	-4.183	-6.181	-4.075	50.782	11.455	121.28	24.751	-1.439	-5.876	-4.209	-3.71	-7.999	-3.194	-6.105	-9.307	65.258	-2.285	-31.345	27.643	-3.01	-3.452	-8.72	-4.13	-3.818	-2.519	19.3	-2.621	52.588	-3.9	5.721	-3.087	39.854	-5.735	-5.669	-27.08	-3.431	-3.525	-2.852	-5.034	-2.989	7.176	70.833
P0A9V1	-1.798	176.706	45.811	11.663	20.106	43.097	54.125	23.071	44.319	20.685	81.961	109.969	169.167	93.153	53.393	29.304	40.619	13.443	65.478	11.961	60.194	64.03	141.987	-0.595	72.576	97.855	3.957	30.459	79.102	85.726	51.782	0.527	110.629	63.221	99.349	68.463	77.785	53.686	90.022	78.927	32.954	82.919	9.548	16.553	52.748	26.023	9.321	104.843	170.032
P31554	-3.065	-5.641	-5.966	-4.706	-4.888	-5.916	-4.956	-4.036	-5.191	-4.528	-6.182	-6.291	-5.953	-6.412	-6.003	-6.129	-5.323	-4.78	-5.735	-4.322	-5.903	-6.035	-5.722	-2.587	-5.933	-6.449	-3.244	-4.439	-6.288	-7.043	-5.14	-2.646	-6.574	-5.497	-6.372	-5.825	-6.464	-5.411	-5.234	-5.981	-6.311	-7.188	-3.928	-4.416	-5.689	-4.61	-4.188	-6.456	-8.157
P0ADC1	-2.875	-15.313	-4.535	-4.007	-3.8	-4.55	-5.235	-3.121	-4.305	-4.11	-6.893	-0.967	25.603	-5.132	-4.57	-4.732	-4.287	-3.693	-4.362	-3.248	-4.865	-4.699	0.344	-2.205	-19.941	-3.787	-2.559	-3.47	-5.031	-6.133	-4.255	-2.378	-2.324	-4.565	-5.989	-4.521	-5.809	-4.455	-6.03	-4.813	-5.469	-4.935	-3.415	-3.536	-4.707	-4.49	-3.49	-5.042	0.73
P0AF98	-3.479	-9.067	-6.055	-5.59	-5.535	-6.729	-5.858	-5.262	-5.685	-5.515	-6.636	-6.297	-9.83	-6.848	-7.049	-6.734	-6.121	-5.612	-5.706	-4.351	-6.21	-6.777	-6.517	-2.945	-6.377	-6.56	-3.525	-5.29	-7.074	-7.63	-5.666	-3.098	-5.436	-5.77	-6.072	-5.912	-5.893	-6.239	-7.006	-6.877	-7.06	-7.291	-4.72	-4.689	-8.165	-5.194	-4.805	-6.162	-7.821
P0ADC6	-3.866	5.584	-6.954	-6.454	-5.672	-6.903	-8.02	-5.23	-6.61	-6.413	-6.484	-6.077	-74.073	-4.792	-6.7	-6.833	-6.442	-6.111	-7.116	-5.38	-6.67	-8.306	1.283	-3.133	-3.042	-0.874	-3.639	-5.782	-1.935	-8.215	-6.887	-3.345	-6.084	-5.95	-7.28	-6.147	-4.484	-6.809	-4.837	-7.443	-7.597	-6.93	-5.168	-5.651	-7.019	-8.295	-5.368	-7.805	-6.543
P0A722	-2.878	133.016	32.84	-4.823	-3.536	14.615	49.733	22.796	46.966	-6.52	77.539	102.609	135.599	71.217	62.153	66.44	46.731	-2.668	61.624	-3.641	-5.856	39.756	131.034	-2.585	106.262	110.333	-3.205	-3.154	64.093	63.991	25.664	-2.474	107.891	8.967	89.537	65.799	76.78	49.438	71.343	65.504	47.462	-5.39	-4.658	-3.686	56.454	1.323	-3.845	91.193	132.354
P10441	-3.594	-8.312	-6.779	-5.432	-5.449	-6.63	-5.988	-5.667	-6.446	-5.533	-6.661	-6.555	-75.709	-7.441	-7.18	-6.688	-6.124	-5.613	-6.269	-4.289	-6.407	-7.044	-6.547	-2.862	-7.894	-7.099	-4.001	-5.36	-6.714	-9.039	-6.165	-3.07	-6.214	-5.888	-7.051	-6.862	-7.606	-6.366	-6.715	-6.319	-7.315	-8.194	-4.448	-4.769	-6.957	-5.355	-4.402	-6.473	-8.717
P0A725	-3.706	187.494	54.631	20.499	15.634	52.943	52.683	30.079	56.456	28.191	104.563	104.203	99.74	84.833	69.086	65.59	56.988	18.973	74.298	16.475	66.929	85.264	189.3	-2.209	117.885	147.753	-0.323	20.808	100.45	86.051	58.906	-1.139	118.71	64.647	110.818	97.31	101.044	64.031	109.986	106.08	79.514	97.657	8.202	19.909	74.247	17.677	14.382	118.734	201.356
P21645	-3.742	-6.942	-5.551	-5.46	-5.468	-5.996	-6.182	-4.543	-6.015	-5.371	-9.07	-6.224	-58.255	-5.93	-5.825	-5.882	-5.999	-5.196	-5.693	-4.832	-5.683	-7.125	-5.64	-2.983	-6.081	-6.288	-3.366	-5.096	-6.614	-7.456	-5.903	-3.137	-6.052	-6.503	-6.78	-5.678	-6.107	-6.124	-5.331	-5.287	-5.834	-6.318	-5.244	-5.243	-6.27	-5.524	-4.462	-6.992	-6.487
P43341	-3.765	188.478	50.88	6.054	4.579	43.57	65.299	42.072	46.645	4.323	115.975	134.129	94.118	119.595	64.003	93.466	44.199	9.795	100.294	3.702	47.103	44.26	224.313	-2.494	101.247	154.92	4.686	6.915	119.459	95.15	44.002	-1.074	142.173	39.216	162.664	88.569	89.981	69.82	127.739	104.643	45.962	72.824	0.695	3.017	69.599	6.065	3.54	131.588	223.857
P27300	-3.813	32.007	-6.321	-6.828	-6.616	-8.43	-3.304	-6.199	-8.51	-7.061	-11.197	-1.437	49.354	0.612	-5.792	-4.573	-7.886	-7.119	-4.745	-6.03	-4.837	-5.449	38.769	-3.069	23.546	-6.313	-4.248	-6.937	-4.866	-5.346	-7.875	-3.397	4.039	-2.003	-0.414	-2.905	-1.107	-6.212	-73.35	-6.499	-4.273	-4.86	-5.524	-6.35	-6.359	-6.661	-5.585	1.214	38.422
P00804	-3.859	-7.554	-6.571	-6.07	-6.126	-6.749	-10.043	-5.644	-6.779	-5.887	1.94	-3.478	84.444	3.54	-20.214	-6.678	-6.378	-5.778	-5.951	-4.99	-6.507	-6.623	16.039	-3.06	-139.384	-6.188	-3.562	-5.535	-5.188	-7.554	-6.339	-3.382	-0.114	-7.393	-2.956	-4.832	-7.516	-5.349	1.138	-13.065	-9.276	-6.945	-5.329	-5.386	-5.345	-6.618	-5.285	-4.441	23.571
P0A8N3	-4.118	17.948	-5.226	-5.333	-5.512	-6.455	-5.022	-5.219	-5.821	-5.412	9.584	3.541	73.356	17.839	-3.289	-6.768	-3.887	-5.438	1.619	-4.333	-4.948	-3.643	41.541	-3.178	-6.89	14.531	-3.779	-3.746	1.862	1.223	-5.427	-3.2	7.941	-4.613	8.865	-3.807	-4.93	-2.842	13.535	6.068	-6.377	-6.068	-4.701	-4.214	-2.875	-5.166	-5.085	3.366	62.105
P0AE18	-4.12	134.761	30.692	-0.471	3.449	23.833	27.37	8.555	30.729	3.725	68.235	66.31	162.103	98.635	23.931	36.648	32.471	0.315	44.772	2.591	30.691	37.263	141.702	-3.315	129.259	88.39	-3.923	3.784	72.738	55.425	24.902	-2.672	73.335	34.293	66.306	34.244	79.585	29.928	84.375	65.44	28.073	41.288	-1.727	5.572	23.827	-0.057	-3.133	66.168	173.869
P0A817	-3.965	172.737	26.639	3.423	9.189	23.679	46.219	7.894	33.634	8.027	79.994	82.053	139.782	81.794	46.959	53.734	41.216	4.886	60.159	4.222	22.543	54.461	151.128	-3.533	107.873	103.086	-2.919	5.494	80.439	70.508	37.989	-3.09	92.472	59.405	70.937	60.908	91.379	35.983	93.515	78.837	64.193	32.776	0.403	6.373	39.404	3.191	2.859	82.479	152.901
P25745	-3.706	8.349	-6.368	-5.401	-5.219	-6.813	-6.431	-4.812	-6.392	-5.826	-13.708	-3.157	35.838	-6.071	-7.05	-6.891	-5.912	-5.415	-6.793	-4.667	-6.761	-8.135	-1.341	-2.875	-7.311	-7.567	-3.471	-4.94	-7.313	-9.154	-6.147	-3.177	-6.229	-5.639	-9.712	-6.478	-7.39	-5.912	-6.919	-6.291	-8.817	-8.215	-4.482	-4.965	-7.18	-5.371	-4.598	-5.278	-3.536
P0AD65	-3.172	-14.477	-2.062	-4.949	-4.586	-3.861	-1.983	-3.107	-2.981	-4.785	28.365	13.6	70.315	8.856	0.504	1.402	-1.403	-5.14	5.148	-4.103	-4.127	-0.298	88.25	-2.405	-0.715	20.717	-3.255	-4.713	5.294	-1.925	-1.944	-2.512	22.136	-3.461	14.499	5.563	4.073	0.882	7.151	3.028	-2.49	-6.624	-4.126	-4.327	6.817	-5.415	-4.243	8.165	81.617
P0ABG7	-4.204	117.431	6.726	-1.06	-0.025	7.59	15.104	-2.917	9.603	-0.71	32.545	42.576	92.87	32.426	14.908	17.997	7.185	-2.786	13.406	-1.53	15.396	16.138	84.434	-3.212	51.071	36.146	-3.471	-0.666	28.642	8.365	8.872	-3.343	46.267	18.701	34.563	21.302	24.479	10.477	26.437	17.794	27.682	21.855	-3.062	1.371	12.934	-2.953	-1.063	30.094	110.633
P0A9X4	-4.056	24.79	-7.034	-7.209	-6.721	-7.085	-5.79	-6.233	-7.592	-7.451	-10.285	2.474	44.624	-0.167	-8.713	-7.055	-8.902	-7.594	-7.845	-6.551	-7.082	-7.334	19.48	-3.515	5.592	1.443	-4.795	-7.022	-6.971	-5.874	-7.999	-3.644	2.982	-7.266	-3.466	-5.345	-7.8	-6.414	-1.396	-6.004	-9.599	-4.303	-5.934	-6.855	-8.413	-7.102	-6.387	-1.452	20.312
P16926	-3.056	-4.498	-4.871	-3.767	-4.102	-5.241	-4.413	-4	-4.453	-4.303	-5.157	-4.893	-5.736	-4.922	-4.53	-5.49	-4.371	-4.069	-4.926	-3.513	-5.111	-5.131	-4.791	-2.461	-4.629	-5.345	-2.865	-3.919	-5.48	-5.973	-4.557	-2.403	-4.469	-4.668	-5.008	-4.299	-5.068	-4.13	-4.574	-4.887	-5.858	-5.372	-3.701	-3.748	-4.511	-3.856	-3.454	-5.932	-6.242
P0ABH4	-3.233	165.546	15.72	0.731	6.742	15.991	30.751	10.253	34.396	1.863	61.014	57.184	118.692	63.091	29.273	30.034	32.808	0.543	39.217	0.588	31.946	42.914	91.507	-2.705	58.59	67.243	-3.002	1.373	56.452	58.97	34.069	-2.611	66.055	37.488	64.444	23.328	64.72	26.092	66.447	20.653	39.48	65.408	-1.26	2.238	37.654	2.199	0.244	57.746	130.757
P60752	-3.464	-6.465	-5.201	-4.162	-4.383	-5.023	-4.091	-3.794	-4.152	-4.411	2.584	-2.26	23.749	-4.394	-4.584	-5.22	-4.328	-4.269	-4.383	-3.487	-4.209	-4.63	11.009	-2.494	-6.141	-5.78	-2.624	-4.057	-5.025	-4.95	-4.127	-2.664	0.754	-4.184	-6.142	-3.444	-5.21	-4.204	-11.893	-5.614	-4.823	-4.66	-3.769	-3.616	-4.205	-4.647	-3.343	-5.054	-7.261
P22523	-2.949	-49.818	-4.73	-4.561	-4.684	-4.648	-6.191	-3.891	-4.773	-4.97	-12.107	-2.411	-13.873	-5.566	-5.299	-5.329	-5.037	-4.687	-3.479	-3.87	-4.115	-6.037	-3.743	-2.452	-7.828	-3.279	-3.118	-3.771	-4.842	-5.406	-5.937	-2.673	-1.256	-4.925	-4.438	-4.338	-4.451	-4.303	-5.69	-4.514	-5.807	-5.054	-4.091	-4.176	-5.021	-4.504	-4.227	-2.076	-39.641
P60293	-2.665	-2.833	-4.144	-3.084	-3.3	-4.659	-3.752	-2.823	-3.594	-3.509	-4.036	-3.397	-9.217	-4.033	-3.958	-4.547	-3.704	-3.627	-3.887	-3.052	-4.184	-3.99	-3.42	-2.121	-4.438	-4.293	-2.618	-3.217	-4.165	-4.745	-3.791	-2.245	-3.44	-3.958	-4.62	-3.957	-4.16	-3.933	-3.44	-4.24	-4.634	-4.405	-2.995	-3.096	-3.213	-3.753	-3.042	-4.037	-4.458
P0A749	-3.973	-5.434	-8.123	-6.534	-6.34	-8.454	-8.31	-6.759	-7.429	-7.091	-8.455	-6.743	-7.582	-9.32	-8.665	-8.669	-8.264	-6.417	-9.373	-5.593	-8.207	-9.067	-8.017	-3.197	-7.731	-10.359	-4.163	-6.378	-11.261	-10.371	-8.063	-3.536	-6.069	-9.108	-10.039	-9.018	-9.244	-7.803	-10.285	-10.123	-9.869	-9.767	-5.392	-5.89	-9.943	-6.61	-5.416	-7.613	-9.559
P08373	-3.881	70.773	-6.057	-5.962	-6.086	-5.804	-10.206	-6.227	-5.581	-6.009	-6.28	6.918	37.683	4.099	-1.97	-5.044	-5.27	-6.149	-3.938	-5.662	-5.536	-3.899	41.181	-3.216	-0.772	6.143	-4.186	-5.877	-0.282	-4.327	-5.939	-3.614	8.027	-3.713	0.548	-0.685	-1.454	-6.029	3.666	-0.313	-3.595	-1.722	-5.555	-5.665	-4.944	-6.693	-5.16	5.216	31.883
P17952	-4.339	-1.887	-8.141	-7.49	-7.19	-8.224	-6.651	-6.473	-8.28	-7.775	-10.017	-8.231	17.221	-8.368	-8.766	-8.567	-7.664	-7.529	-8.042	-6.733	-8.643	-7.425	2.031	-3.664	-26.354	-9.104	-4.816	-6.653	-9.572	-10.138	-7.445	-4.01	-6.54	-6.383	-9.558	-7.318	-9.941	-7.681	-6.712	-8.508	-7.079	-8.89	-6.338	-6.362	-9.406	-6.647	-6.791	-7.474	-10.674
P14900	-4.299	-0.85	-8.199	-5.83	-6.001	-6.801	-5.605	-5.845	-6.561	-5.487	-26.003	-5.981	4.873	-7.057	-6.848	-7.407	-6.421	-5.538	-6.983	-4.654	-7.43	-8.165	5.33	-3.702	-12.03	-2.481	-4.534	-5.219	-2.633	-9.001	-6.995	-4.074	-4.696	-7.21	-5.81	-8.164	-8.767	-8.299	-5.687	-6.915	-9.026	-8.609	-5.966	-5.077	-7.895	-5.098	-4.835	-4.839	0.372
P22188	-3.588	74.629	-6.718	-5.786	-5.748	-6.677	-7.124	-4.931	-6.565	-6.599	3.428	-6.457	67.129	2.28	-7.336	-4.829	-5.782	-5.936	-2.935	-4.918	-4.784	-5.236	27.677	-3.145	3.601	1.897	-3.694	-6.03	2.753	-4.898	-5.212	-2.919	1.534	-4.262	-0.745	-4.637	-2.944	-5.699	4.205	-0.871	-7.948	-4.329	-4.878	-4.996	-6.135	-6.594	-5.387	-3.125	24.063
P11880	-4.046	8.344	-8.474	-7.438	-6.675	-7.897	-3.613	-5.505	-8.389	-5.832	3.693	9.763	26.837	-7.561	-4.51	-3.947	-7.501	-5.987	-4.087	-5.805	-6.411	-2.612	39.563	-3.437	-3.63	134.126	-3.315	-6.135	9.196	-2.488	-6.993	-3.617	11.705	-5.299	-1.749	4.757	2.598	-5.177	5.994	1.267	-1.228	-4.986	-5.458	-5.711	-4.554	-8.326	-5.959	0.38	18.655
P17443	-3.639	-3.651	-6.805	-5.55	-5.458	-6.863	-7.628	-4.709	-6.157	-5.873	-18.749	-7.043	11.459	-7.693	-6.736	-7.157	-6.126	-5.631	-6.028	-4.817	-6.851	-7.694	-1.845	-2.715	-15.094	-9.278	-3.453	-5.151	-7.628	-8.07	-7.186	-2.91	-7.22	-6.581	-9.415	-6.774	-7.065	-5.866	-8.97	-6.875	-7.829	-8.285	-4.638	-4.992	-6.56	-5.486	-4.635	-8.482	-12.348
P22634	-4.213	103.501	11.984	5.988	0.124	13.66	40.41	2.741	12.843	6.42	67.98	79.819	150.902	64.051	23.006	42.983	14.896	3.563	33.767	-1.193	26.464	36.935	137.635	-2.538	88.288	82.779	-2.511	10.249	31.948	44.401	13.948	-2.568	88.42	42.799	54.339	48.264	49.133	7.407	76.667	44.812	49.351	29.318	-2.739	-0.115	18.155	1.768	0.461	69.194	112.063
P0AF16	-3.7	-9.524	-8.285	-5.505	-5.538	-7.717	-7.076	-4.42	-6.009	-6.216	-6.885	-6.622	-19.537	-6.56	-7.075	-6.85	-6.686	-5.464	-5.736	-5.083	-7.442	-6.983	-7.715	-3.004	-7.622	-7.007	-3.533	-4.798	-7.369	-8.458	-6.194	-3.016	-6.693	-6.341	-6.293	-6.968	-6.575	-7.001	-6.823	-6.674	-8.297	-8.352	-4.877	-5.389	-6.837	-5.264	-4.959	-6.912	-10.652
P00452	-4.189	-1.202	-7.46	-6.239	-5.937	-7.267	-7.256	-4.873	-7.456	-6.272	-9.897	-6.488	3.232	-8.052	-7.587	-6.58	-6.442	-6.109	-7.507	-5.322	-7.088	-7.555	2.637	-3.359	1.631	-7.324	-3.859	-5.34	-7.954	-8.379	-6.417	-3.375	-7.28	-7.336	-9.746	-6.957	-8.128	-7.135	-6.784	-8.104	-8.154	-9.16	-5.524	-5.708	-7.905	-6.146	-5.2	-8.912	0.48
P0AFF6	-2.136	-3.707	-4.175	-3.212	-3.187	-4.108	-3.49	-2.906	-3.605	-3.303	-3.653	-3.585	-4.495	-3.25	-4.128	-4.019	-3.978	-3.122	-3.947	-2.866	-4.253	-3.62	-3.848	-1.714	-3.378	-4.469	-2.179	-3.105	-3.681	-5.355	-3.682	-1.975	-3.727	-3.876	-4.185	-3.73	-3.756	-3.549	-2.959	-3.374	-4.362	-4.868	-2.809	-3.107	-4.102	-3.288	-2.708	-4.488	-3.976
P0A780	1.809	161.633	54.941	29.657	31.472	49.811	60.438	28.78	53.608	37.246	88.547	114.976	157.22	81.084	71.387	75.586	54.258	26.508	72.544	29.516	68.407	83.072	150.835	3.671	108.662	113.708	6.249	30.672	85.053	86.535	55.389	7.207	115.958	73.914	97.757	78.712	91.867	58.308	90.648	79.497	85.746	86.124	17.876	34.782	68.74	25.469	23.714	107.937	166.047
P0AFG0	-3.418	-8.499	-5.107	-3.868	-4.001	-5.437	-6.287	-4.164	-4.197	-4.317	-8.077	-5.108	2.127	-4.677	-4.781	-5.11	-4.134	-3.981	-4.517	-3.581	-5.003	-5.056	-6.361	-2.573	-5.674	-4.861	-2.543	-4.083	-4.962	-5.976	-4.412	-2.598	-5.484	-5.072	-6.269	-5.369	-4.67	-4.596	-6.027	-5.258	-6.202	-5.746	-3.72	-3.564	-4.309	-4.703	-3.393	-4.953	-6.994
P0A784	-3.252	123.65	-1.859	-5.968	-3.996	-0.943	4.138	-2.78	1.258	-4.134	35.487	18.046	141.628	48.87	-0.648	1.127	2.521	-5.448	10.257	-4.432	16.544	7.985	85.04	-2.758	-6.251	53.433	-3.658	-5.072	18.846	24.877	4.505	-2.865	21.404	0.609	18.922	0.313	38.817	1.955	53.693	27.922	2.308	30.237	-4.246	-4.279	-1.452	-5.455	-4.558	15.221	91.049
P0AFI2	-3.676	75.151	-5.064	-5.03	-5.076	-5.877	2.194	-4.198	-4.869	-5.133	7.316	13.064	60.645	-5.57	-5.678	-5.304	-4.695	-5.032	-2.637	-4.154	-5.025	-3.735	5.902	-2.804	-7.973	-0.215	-3.629	-4.727	-0.124	-5.268	-5.586	-3.076	11.047	-2.818	-0.208	-3.495	0.372	-5.037	1.847	-1.718	-5.106	-6.482	-4.774	-3.833	-5.817	-5.84	-5.057	3.721	10.087
P20083	-3.025	-15.887	-5.819	-5.107	-4.572	-5.671	-5.551	-3.883	-5.517	-5.023	-8.355	-5.829	-11.26	-5.658	-6.175	-5.877	-5.241	-5.056	-5.352	-4.076	-6.174	-5.818	-6.097	-2.445	-6.304	-6	-2.862	-4.498	-6.06	-6.685	-5.266	-2.524	-5.896	-6.151	-6.723	-6.079	-5.351	-5.103	-5.231	-5.682	-6.485	-6.277	-3.996	-4.582	-5.774	-4.609	-4.211	-6.198	-6.237
P08312	-3.047	-3.404	-4.892	-4.463	-4.356	-5.429	-4.763	-4.054	-4.697	-5.095	-5.001	-5.094	-4.772	-4.143	-5.255	-5.562	-5.018	-4.259	-4.862	-3.74	-4.922	-4.864	-4.623	-2.349	-4.271	-5.58	-2.73	-3.876	-5.014	-5.588	-4.841	-2.524	-4.981	-4.448	-5.276	-5.086	-4.927	-4.743	-3.752	-4.535	-5.934	-5.039	-4.14	-4.011	-4.849	-4.257	-4.239	-4.87	-5.035
P07395	-1.823	-2.467	-2.335	-1.885	-1.852	-5.591	-1.654	-1.894	-1.778	-2.157	-1.502	-2.358	-1.847	-1.781	-1.879	-3.33	-1.73	-1.705	-1.829	-2.028	-2.125	-2.136	-1.515	-1.37	-3.207	-2.742	-1.65	-1.55	-2.19	-2.665	-1.804	-1.627	-2.114	-1.959	-2.234	-2.702	-1.867	-1.731	-1.271	-1.791	-3.17	-2.519	-1.863	-2.144	-1.812	-2.213	-1.988	-2.135	-3.123
P0A7A7	7.443	196.256	63.236	42.135	32.807	59.914	69.512	37.231	66.105	45.278	93.771	122.324	175.813	102.962	68.901	87.045	66.614	40.37	86.645	40.366	79.098	91.535	171.104	8.43	131.152	137.049	13.494	39.052	95.744	116.716	70.053	11.99	134.936	91.419	113.773	87.414	108.453	69.219	107.789	96.908	92.986	93.504	22.539	52.902	83.055	36.099	34.879	124.193	205.137
P00582	-2.499	-4.982	-4.835	-3.997	-4.151	-5.1	-4.24	-3.636	-4.25	-4.315	-4.221	-5.328	-4.421	-4.859	-4.535	-5.578	-4.287	-4.11	-4.465	-3.514	-4.965	-5.598	-4.711	-2.123	-5.643	-5.678	-2.59	-3.339	-5.219	-5.527	-4.236	-2.256	-4.959	-4.644	-5.08	-4.496	-4.63	-4.43	-4.421	-4.401	-5.138	-5.922	-3.549	-3.761	-4.721	-4.216	-3.638	-5.319	-5.924
P0A7A9	-3.777	171.269	10.176	-1.11	1.045	10.797	25.409	5.019	13.415	-1.804	88.455	78.208	159.537	75.402	20.018	24.355	12.668	-2.493	27.362	-1.567	29.506	23.375	135.145	-3.106	75.967	46.539	-2.63	0.259	30.038	53.901	16.847	-3.05	75.327	29.273	57.607	26.261	41.105	15.966	84.061	34.723	18.657	55.653	-2.553	-1.038	25.993	-3.058	-3.284	44.183	129.55
P07013	-2.31	106.845	35.673	12.676	3.536	38.719	69.609	24.129	51.731	7.56	99.561	125.584	182.346	108.388	66.208	1.463	45.629	12.413	61.419	8.306	61.495	59.421	190.635	-1.567	33.068	82.761	-1.935	23.054	62.245	86.293	56.33	-1.81	134.73	82.139	122.816	53.087	103.242	67.511	109.209	88.98	36.464	99.565	0.843	14.848	64.101	9.307	3.536	122.062	166
P16659	-4.408	2.791	-7.26	-5.93	-5.763	-7.32	-7.291	-5.946	-5.106	-6.275	-17.84	-5.61	32.992	-0.55	-6.11	-7.014	-4.657	-6.207	-5.826	-5.303	-5.174	-6.04	9.633	-3.471	-6.696	-6.362	-3.208	-4.561	-4.763	-6.841	-4.424	-3.81	-4.454	-4.74	-9.375	-6.403	-3.663	-5.436	-8.512	-5.323	-6.565	-4.705	-5.36	-5.514	-6.599	-6.435	-4.751	-3.356	-0.175
P0A717	-3.769	150.561	21.461	-3.633	2.005	19.437	29.791	5.635	19.5	-1.151	44.419	64.518	144.491	55.555	27.484	21.86	15.208	-1.622	30.113	-3.202	15.751	33.82	118.535	-3.08	76.1	76.711	-3.684	-0.716	40.912	43.992	20.434	-3.057	82.119	26.525	71.931	26.327	41.873	15.797	60.244	46.161	44.77	36.528	-4.277	-1.683	28.613	-3.147	-4.283	60.154	115.063
P0A8K1	2.566	188.401	54.568	28.467	31.949	50.67	67.087	32.136	58.262	33.743	91.112	118.106	174.929	94.214	71.931	79.83	60.66	26.924	76.463	21.884	72.336	89.599	169.938	3.806	116.086	135.011	6.764	25.971	93.779	102.793	64.487	5.633	121.891	78.197	105.969	83.427	97.476	62.594	94.079	96.192	91.408	100.142	18.981	27.948	71.077	19.75	22.327	103.123	191.4
P23830	-3.539	129.645	-2.456	-5.889	-4.829	-4.038	7.749	-4.529	1.983	-5.928	37.469	14.249	107.291	45.172	3.745	-2.368	1.904	-5.932	14.843	-4.961	14.349	8.095	92.494	-2.728	42.477	19.772	-3.445	-5.341	27.431	27.464	0.044	-2.979	12.762	10.332	21.584	2.933	27.509	1.328	37.381	26.42	0.713	44.185	-4.845	-5.002	9.158	-5.779	-4.915	17.079	93.594
P0AB89	1.812	168.415	43.497	15.417	16.232	36.939	46.267	19.589	42.842	20.826	77.523	79.832	153.416	87.727	56.203	64.274	43.722	17.406	62.428	22.701	60.016	54.431	152.868	3.039	102.042	99.255	5.793	21.942	78.85	73.689	45.51	4.924	84.292	54.071	88.016	60.051	86.42	55.288	85.81	69.927	63.493	95.771	7.431	27.306	52.864	15.424	12.342	84.642	181.607
P0A7E5	-4.124	154.619	35.659	13.073	14.441	33.799	44.029	16.557	40.342	15.454	69.951	107.97	153.657	62.525	52.81	17.745	34.716	10.066	58.99	3.062	42.449	59.843	151.083	-3.13	72.296	107.544	-3.089	16.717	61.587	68.395	36.237	-2.674	122.877	62.167	91.59	17.497	80.12	44.111	70.932	64.121	35.161	61.886	8.644	9.04	55.8	15.807	6.151	84.142	121.132
P0A7E9	-2.804	144.705	14.945	-3.802	-4.316	3.789	44.408	7.967	11.954	-4.295	83.278	69.83	152.316	69.687	23.888	53.675	10.564	-2.557	44.782	-1.581	36.73	36.415	146.251	-2.378	78.718	87.873	-2.028	-3.394	35.304	44.417	12.583	-2.703	80.582	38.027	95.201	36.819	61.746	34.139	80.867	40.814	43.577	59.868	-4.822	-1.274	38.006	4.657	-3.861	67.147	155.707
P0AG30	-2.435	122.327	45.7	4.898	5.924	43.063	56.963	21.221	44.383	2.513	94.287	118.097	162.489	90.562	58.258	53.344	48.682	2.364	58.658	4.259	47.306	69.358	168.811	-2.019	95.654	117.466	-1.368	10.741	73.873	87.402	41.075	-2.034	127.558	71.908	101.417	59.14	107.848	40.966	101.485	76.147	86.115	55.327	-2.862	8.683	61.784	26.33	-2.75	112.166	158.521
P0A7I7	-3.696	97.386	-3.513	-6.807	-6.135	-4.809	-8.351	-4.749	-0.515	-6.086	8.078	1.945	-45.086	28.028	-2.197	-0.557	0.516	-6.341	5.549	-5.612	4.52	-3.835	52.172	-3.092	42.239	23.418	-4.04	-5.786	24.889	17.911	0.208	-3.153	7.302	-1.591	12.181	1.116	29.299	0.861	22.718	16.309	-0.266	17.979	-5.341	-6.078	-1.728	-6.469	-5.609	1.09	96.65
P25539	-4.33	92.778	-8.33	-7.789	-7.086	-8.187	-7.323	-6.271	-7.711	-7.541	-1.547	-2.342	86.503	6.651	-6.059	-8.627	-7.448	-7.766	-6.23	-6.614	-5.188	-8.076	29.963	-3.994	-5.38	-2.8	-4.577	-6.884	-1.665	-0.596	-7.884	-4.076	-2.554	-5.343	-2.573	-4.284	3.189	-7.414	8.917	-1.324	-8.135	2.109	-6.149	-6.585	-7.22	-7.134	-6.562	-3.374	44.801
P61714	-3.053	121.027	-6.422	-4.479	-5.104	-5.154	3.361	-3.839	-0.974	-3.985	50.693	9.17	127.396	44.309	-0.463	-5.349	-0.793	-4.489	8.465	-3.912	-3.446	2.626	82.025	-2.467	-5.722	31.029	-2.873	-3.973	24.145	-3.053	-1.587	-2.631	17.318	1.694	25.666	-1.004	22.243	-2.562	58.462	14.802	-5.993	-3.047	-4.412	-4.005	3.824	-5.01	-3.851	17.369	78.477
P0AG40	-2.515	123.971	10.258	-2.484	-0.705	21.071	33.703	0.347	28.477	-3.028	39.144	76.472	135.954	58.884	44.108	5.472	30.916	-1.879	44.65	-1.464	35.477	47.447	119.737	-2.167	-20.822	81.287	-2.258	0.398	33.457	57.017	32.297	-2.22	82.809	38.403	69.785	22.907	56.85	35.837	70.843	56.295	29.052	51.15	-3.043	1.004	37.757	2.136	-3.524	79.803	132.635
P0A7X6	-3.141	-7.001	-6.541	-5.035	-5.232	-6.604	-7.018	-5.271	-5.761	-6.129	-7.019	-7.366	-8.887	-7.165	-6.345	-6.485	-5.766	-5.104	-6.062	-4.466	-6.272	-6.988	-6.818	-2.502	-6.534	-7.344	-2.997	-4.969	-6.744	-8.211	-5.851	-2.928	-7.716	-6.071	-10.29	-6.58	-7.017	-6.136	-6.318	-6.846	-7.547	-7.41	-4.511	-4.913	-6.425	-5.433	-4.344	-7.32	-9.223
P0C0R7	-3.827	70.588	3.003	-5.531	-5.673	-2.364	-2.372	-8.302	0.596	-5.97	32.992	32.077	158.104	53.098	-9.566	7.684	0.643	-5.636	12.499	-3.902	0.912	-0.015	59.293	-2.699	52.734	63.125	-3.606	-4.805	11.316	16.82	0.624	-2.646	43.209	-1.371	30.416	-18.92	23.703	-3.93	53.264	-0.487	1.109	-2.405	-5.058	-4.202	-11.029	-5.951	-4.32	19.805	64.715
P21513	-4.066	1.871	-6.791	-5.495	-5.838	-7.71	-15.656	-5.218	-5.572	-5.911	-14.614	-6.897	-5.797	-7.836	-6.854	-6.348	-6.402	-5.64	-6.241	-5.556	-6.059	-7.871	1.738	-3.292	-7.666	-6.318	-3.852	-4.943	-6.691	-8.635	-6.091	-3.542	-7.223	-6.238	-8.989	-5.782	-6.869	-5.902	-6.172	-6.494	-7.15	-7.346	-5.202	-5.601	-6.672	-5.736	-4.951	-6.56	-9.631
P0A7Y8	-3.55	130.374	18.733	0.011	3.006	15.089	24.648	-2.556	22.148	0.707	37.578	56.88	140.822	65.345	31.029	34.453	16.684	-0.543	28.373	-1.451	24.119	40.286	102.579	-2.857	81.013	76.994	-3.741	-1.045	43.685	37.832	23.786	-3.012	63.693	43.803	69.559	42.028	72.133	22.405	69.429	58.062	43.677	55.353	-0.676	-0.482	35.621	-1.315	-1.555	53.736	129.302
P0A7L0	-3.44	-9.255	-6.674	-5.325	-5.354	-6.632	-6.059	-4.806	-6.622	-6.107	-10.208	-7.361	-2.969	-6.692	-6.923	-7.502	-6.559	-5.56	-6.857	-4.705	-7.044	-6.612	-7.295	-2.812	-10.076	-6.651	-3.779	-5.202	-6.97	-9.334	-6.71	-3.089	-6.953	-6.509	-8.723	-7.356	-6.156	-5.956	-7.594	-7.127	-7.158	-8.127	-4.801	-4.93	-6.787	-5.417	-4.873	-7.579	-5.17
P60422	-3.488	-5.479	-5.962	-5.001	-4.551	-6.025	-5.412	-4.905	-5.23	-4.969	-7.148	-5.834	-10.881	-6.414	-6.27	-5.791	-5.45	-5.104	-5.993	-4.091	-5.723	-5.455	-6.403	-2.732	-6.394	-6.544	-3.5	-4.193	-5.886	-6.784	-5.642	-3.087	-5.806	-5.162	-5.854	-6.119	-5.903	-4.934	-5.835	-5.778	-5.994	-6.712	-4.537	-4.294	-6.003	-5.198	-4.16	-5.479	-5.94
P60438	-3.41	-10.161	-4.892	-4.551	-4.289	-3.771	-3.422	-4.13	-4.617	-4.281	18.076	-0.773	54.494	-4.999	-4.925	-4.313	-3.288	-5.296	-3.176	-3.395	-4.484	-2.387	45.066	-2.864	-12.086	-2.307	-3.548	-4.192	-4.545	-5.353	-4.417	-2.817	7.704	-4.96	5.264	-4.04	3.691	-3.448	-1.472	-3.52	-6.135	-5.175	-3.708	-3.35	-3.699	-4.762	-3.829	-1.529	0.241
P60723	-3.043	-7.878	-4.587	-4.507	-4.394	-4.984	-4.426	-3.791	-4.347	-4.94	-6.037	-4.623	-16.448	-4.95	-4.313	-5.546	-4.494	-3.773	-4.691	-3.558	-4.523	-4.439	-4.381	-2.306	-4.24	-4.931	-2.588	-3.861	-4.575	-5.903	-4.271	-2.562	-5.163	-4.284	-5.182	-4.761	-4.599	-4.202	-4.129	-4.469	-5.357	-5.764	-3.926	-3.652	-4.163	-3.47	-3.809	-4.497	-6.398
P62399	-2.599	135.196	17.066	-2.53	-1.47	14.655	55.789	22.615	17.096	0.3	87.215	109.619	133.311	82.247	47.729	22.422	14.018	-1.01	65.7	-1.467	4.474	37.156	150.567	-2.037	70.414	107.199	-2.481	0.295	51.036	27.337	22.146	-2.311	115.805	49.273	103.286	62.219	67.493	44.986	84.618	79.302	56.197	-0.924	-2.866	-0.206	50.802	-2.61	-2.126	95.623	148.974
P0AG55	-3.732	-4.494	-4.845	-4.87	-4.857	-5.07	-4.599	-4.372	-4.961	-4.577	-7.717	-5.316	-8.058	-5.178	-5.113	-5.205	-4.911	-4.267	-5.181	-3.892	-5.546	-5.725	-4.346	-2.783	-5.119	-4.268	-2.749	-4.506	-4.989	-7.448	-4.856	-2.554	-4.905	-5.488	-5.161	-4.919	-5.113	-5.253	-4.274	-4.53	-6.171	-5.033	-4.654	-4.399	-4.86	-4.574	-4.004	-5.057	-6.905
P0A7J3	-3.45	115.073	12.157	-1.453	-1.212	7.801	21.301	1.769	11.309	0.73	36.753	55.034	104.408	32.121	21.379	4.589	14.358	-2.465	17.434	-1.844	15.334	27.938	101.417	-2.333	25.703	51.129	-2.787	1.158	27.151	9.25	11.353	-2.59	65.58	27.241	41.267	22.2	32.348	9.322	36.607	28.92	16.478	20.329	-2.691	1.947	9.769	2.558	-3.383	44.335	109.04
P0A7J7	-3.187	-7.861	-5.607	-4.06	-4.288	-5.588	-4.619	-4.612	-5.074	-4.611	-3.988	-4.737	6.976	-5.025	-4.633	-4.963	-5.07	-4.453	-4.354	-3.773	-5.818	-5.103	-4.767	-2.193	-29.379	-4.832	-2.772	-4.476	-5.186	-6.363	-4.826	-2.438	-4.663	-4.971	-8.129	-5.111	-4.55	-4.425	-7.65	-4.276	-6.258	-5.483	-3.746	-4.177	-3.955	-4.737	-3.657	-6.151	-5.664
P0A7K2	-2.706	-3.375	-4.588	-3.963	-3.896	-4.766	-4.167	-3.239	-4.103	-4.071	-4.694	-4.76	-4.364	-4.704	-4.948	-4.595	-4.072	-4.181	-4.497	-3.691	-4.681	-4.247	-3.93	-2.17	-2.901	-4.937	-2.746	-4	-4.613	-5.821	-4.228	-2.246	-4.8	-4.295	-5.277	-4.228	-4.725	-4.488	-3.823	-4.368	-5.133	-4.861	-3.649	-3.752	-4.985	-3.914	-3.258	-5.064	-4.571
P0AA10	-3.079	144.429	25.191	-0.722	10.961	24.896	34.451	7.507	34.13	6.017	75.402	61.257	139.267	69.954	34.062	26.321	33.597	-2.225	42.652	-3.276	32.112	41.323	139.727	-2.189	63.67	92.672	-3.036	1.335	53.927	53.396	36.796	-2.383	65.779	49.587	61.52	21.072	70.716	25.807	73.794	48.635	37.543	9.589	-1.622	-2.714	37.397	-3.658	-1.318	63.781	146.386
P0ADY3	-1.374	153.336	62.304	28.077	32.04	57.3	75.099	34.511	58.992	41.769	112.083	131.946	170.966	103.47	86.898	66.053	62.641	30.992	76.164	18.104	65.588	96.207	183.809	-0.312	93.953	130.433	1.5	41.056	95.753	98.61	61.34	2.553	142.913	84.785	128.682	83.44	102.223	69.314	108.183	103.994	91.272	77.449	17.089	21.23	74.337	22.58	25.927	121.697	195.267
P02413	-2.19	-3.54	-2.783	-2.515	-2.563	-2.613	-2.252	-1.556	-2.461	-2.707	-2.073	-3.098	-3.076	-1.523	-2.899	-3.691	-2.542	-2.459	-2.241	-2.705	-2.559	-2.826	-2.352	-1.616	-3.865	-2.904	-1.837	-2.276	-3.233	-3.13	-2.55	-1.81	-2.82	-2.475	-2.566	-3.687	-2.224	-2.312	-1.507	-2.552	-3.868	-2.646	-2.393	-2.797	-2.277	-2.741	-2.463	-2.849	-4.799
P0ADY7	-3.108	19.901	-4.561	-3.724	-4.34	-3.825	25.284	-3.02	0.82	-3.769	64.03	37.113	110.453	66.222	9.087	-3.336	-3.821	-4.152	13.026	-3.479	6.78	4.277	94.239	-2.5	4.437	39.876	-3.338	-3.196	-2.469	19.806	-1.115	-2.709	48.193	9.385	64.873	-1.276	33.544	5.655	54.084	-20.962	13.614	47.459	-3.577	-3.431	11.318	-4.75	-4.173	49.005	79.762
P0AG44	-2.83	120.243	10.662	-3.913	-2.728	7.817	28.431	2.795	10.54	-3.819	51.372	75.548	116.643	58.762	21.328	9.069	3.982	-2.249	28.671	-2.372	18.015	34.123	124.332	-2.361	43.639	55.892	-3.009	-1.51	20.307	41.286	7.047	-2.483	71.991	28.3	59.049	13.971	33.953	12.81	67.472	18.175	23.168	27.646	-3.786	-0.142	14.294	0.872	-3.993	46.71	109.86
P0C018	-2.268	132.514	26.613	3.389	3.447	21.604	50.699	8.508	25.463	1.252	93.704	108.844	149.496	70.777	58.898	43.916	29.001	3.208	61.887	4.041	7.487	40.503	155.88	-1.784	109.38	119	-1.55	4.91	89.638	16.489	30.361	-0.883	107.303	44.342	113.01	66.257	55.615	32.492	86.142	86.646	37.253	-3.958	-1.994	3.869	44.17	4.381	0.535	101.416	149.769
P0A7K6	-3.559	143.136	32.025	3.848	7.327	31.861	43.158	13.516	42.17	11.247	80.243	73.163	160.06	66.231	45.394	0.508	41.587	1.614	52.116	-2.145	42.94	59.285	123.47	-2.94	9.956	101.349	-3.429	2.892	59.259	64.163	41.402	-3.28	83.409	55.317	76.626	50.12	73.688	45.591	79.665	68.475	30.18	43.854	1.337	-0.97	45.893	-3.503	0.683	86.951	138.565
P0A7L3	-3.026	-2.804	-4.834	-4.067	-4.114	-5.058	-4.022	-4.886	-4.462	-5.001	-5.643	-4.343	-5.574	-5.134	-4.79	-4.495	-4.615	-4.253	-4.799	-3.694	-4.807	-4.876	-5.663	-2.19	-4.236	-4.588	-2.937	-3.616	-4.967	-5.99	-4.317	-2.705	-4.461	-5.051	-5.12	-4.288	-4.089	-4.074	-4.596	-4.788	-5.334	-5.35	-3.881	-4.041	-4.151	-4.389	-3.377	-4.536	-6.705
P61175	-2.749	120.328	36.389	6.346	2.718	27.031	42.691	5.641	23.1	5.928	74.297	104.475	139.647	63.835	38.658	21.367	36.362	6.104	58.286	8.15	6.13	49.316	130.482	-2.14	58.328	91.727	-2.508	8.683	63.086	41.146	23.504	-1.953	114.831	36.188	89.499	51.777	66.864	42.745	77.885	64.466	44.013	8.775	-0.94	14.536	53.752	11.289	0.893	93.622	126.335
P0ADZ0	-3.237	104.778	15.342	-0.208	4.112	16.229	23.468	5.453	22.903	1.901	57.839	43.558	107.062	65.207	29.781	-2.641	22.924	-2.263	37.874	-3.246	21.737	30.221	101.693	-2.569	-65.63	51.382	-2.891	-3.011	40.266	36.747	20.812	-2.924	49.834	30.792	43.561	15.545	57.617	13.407	63.375	21.673	2.913	38.518	-0.623	-3.057	28.711	-2.788	-2.857	42.806	120.15
P60624	-2.588	137.139	48.68	1.893	5.313	42.105	53.842	20.919	46.629	8.524	80.06	90.373	164.355	81.455	51.141	2.03	45.281	0.641	57.937	-0.104	46.226	62.936	142.553	-2.041	-2.813	95.474	-2.416	10.096	64.058	65.099	49.116	-2.108	99.129	68.236	92.826	45.476	81.229	43.619	85.955	63.52	53.444	20.231	-0.506	11.06	42.797	16.949	0.077	105.524	153.735
P68919	-2.387	132.799	58.541	12.739	12.384	53.256	59.655	28.254	58.92	21.779	98.414	107.074	172.358	81.443	65.204	70.442	55.051	6.755	75.985	8.442	57.231	72.355	152.883	-2.112	108.368	113.329	-1.86	14.911	67.632	77.397	58.655	-1.815	108.779	71.085	107.353	67.009	81.86	56.588	89.65	67.149	80.085	79.551	1.208	17.487	67.009	27.686	-1.13	96.089	164.656
P0A7L8	-3.153	-7.707	-5.296	-3.969	-4.222	-5.605	-16.076	-4.291	-4.558	-4.594	-21.057	-5.141	-20.875	-4.857	-4.655	-4.72	-4.439	-4.156	-4.449	-3.671	-4.655	-5.642	-3.314	-2.567	-6.109	-5.319	-3.272	-3.981	-4.686	-5.906	-4.272	-2.571	-5.148	-4.497	-5.36	-4.796	-3.645	-4.339	-6.121	-5.139	-6.045	-5.463	-3.985	-4.044	-4.341	-4.179	-4.102	-4.93	-36.967
P0AG51	-2.756	56.634	31.519	-3.264	1.487	28.531	48.883	16.778	40.165	-1.401	50.907	73.625	149.983	51.604	50.295	-5.405	41.592	-2.616	55.019	-1.45	49.723	65.954	132.308	-2.078	18.736	99.632	-2.254	1.2	40.764	75.188	38.577	-2.009	83.501	57.418	73.286	31.62	74.94	38.007	81.059	61.664	37.784	52.723	-2.177	1.28	43.789	2.498	-2.882	70.254	106.509
P0A7P5	-3.439	-6.607	-4.242	-4.241	-3.965	-4.399	-19.695	-3.297	-3.857	-4.009	-6.807	-4.238	-3.704	-4.628	-4.665	-4.921	-4.117	-4.319	-3.897	-3.845	-5.1	-4.388	-1.005	-2.611	-6.06	-4.588	-3.033	-3.923	-4.884	-5.072	-4.056	-2.764	-4.91	-4.486	-5.426	-4.151	-4.016	-4.331	-5.692	-4.142	-5.388	-5.549	-3.744	-4.186	-4.539	-4.357	-3.629	-4.724	-6.833
P0A7Q6	-2.417	50.715	15.821	-0.842	-0.689	12.359	17.25	3.802	11.272	2.496	67.904	72.193	143.94	79.103	30.107	-0.813	18.999	1.351	34.796	0.218	-2.43	16.012	135.222	-1.643	-7.887	71.323	-1.934	2.816	30.806	12.648	9.546	-1.709	69.595	17.134	80.585	16.956	31.929	13.652	97.427	23.345	14.608	-4.675	-1.416	0.174	28.691	2.726	-0.456	44.431	121.461
P0A7Z4	-2.501	-3.97	-4.632	-3.794	-3.677	-4.876	-4.267	-2.777	-5.31	-3.741	-4.325	-4.102	-5	-4.332	-4.212	-4.566	-4.185	-3.506	-4.065	-3.107	-4.021	-4.435	-4.315	-1.974	-4.272	-4.729	-2.527	-3.235	-4.713	-5.529	-3.75	-2.163	-4.191	-3.746	-4.562	-4.007	-4.24	-3.967	-3.891	-5.017	-4.605	-5.889	-3.295	-3.491	-4.084	-3.709	-3.224	-4.404	-5.795
P0A8V2	-2.121	123.188	2.231	0.728	0.292	8.836	39.953	4.756	13.437	-2.297	63.415	58.304	127.132	55.117	6.514	21.722	19.514	-1.215	42.861	-1.153	20.881	26.473	145.782	-1.761	63.689	70.874	-1.921	2.874	53.029	34.348	15.978	-1.907	53.612	28.295	59.759	16.278	70.892	11.62	74.503	65.836	25.869	43.998	-2.494	1.236	28.144	0.716	-0.896	28.202	115.113
P0A8T7	-3.247	118.793	16.341	-4.95	-2.94	11.848	45.32	-0.709	26.01	-2.461	73.526	78.678	138.786	59.591	45.261	-0.386	23.831	-3.619	44.44	-4.275	39.284	42.947	117.462	-2.529	45.07	60.604	-2.824	-2.267	56.033	61.404	17.52	-2.931	103.99	34.819	94.902	12.585	61.251	33.631	80.111	64.926	26.751	41.349	-3.708	-4.66	34.57	-1.211	-3.884	75.346	115.269
P0AG67	-3.564	-13.136	-6.225	-5.778	-5.661	-6.428	-6.178	-4.732	-6.239	-5.82	-8.15	-6.566	-8.687	-6.316	-7.145	-6.37	-6.125	-5.413	-6.379	-4.596	-6.148	-6.972	-6.457	-2.775	-7.538	-8.239	-3.341	-5.324	-7.066	-7.304	-6.051	-2.857	-6.076	-5.837	-6.842	-5.918	-5.789	-5.896	-6.871	-5.555	-6.802	-6.707	-4.792	-5.074	-6.259	-5.596	-4.826	-7.303	-10.125
P0A7V0	0.579	202.947	80.147	48.199	41.415	74.406	78.902	45.058	79.506	52.207	115.297	147.879	181.234	113.01	93.601	78.247	76.5	45.48	106.37	45.219	90.334	101.522	182.406	10.676	119.503	152.925	16.342	49.808	104.338	118.094	80.35	13.35	155.148	99.347	135.085	94.143	130.847	81.777	120.27	112.674	92.677	112.213	27.458	54.843	92.243	40.23	38.229	132.045	208.817
P0A7V8	-3.953	85.439	1.364	-4.811	-4.794	-0.825	10.652	-2.363	4.592	-5.507	28.319	19.72	85.319	7.963	7.117	4.117	1.045	-5.838	4.536	-2.838	0.562	16.459	97.752	-2.899	41.544	31.654	-3.236	-2.977	30.13	8.46	2.554	-3.439	28.284	12.32	24.192	14.507	15.285	4.618	22.937	25.934	7.853	10.753	-4.712	-3.279	4.913	-3.517	-4.228	29.278	81.71
P0A7W1	-2.723	154.802	13.72	-1.954	0.95	14	23.245	-1.28	23.668	-0.798	54.452	49.122	125.644	61.961	24.125	11.355	24.172	-2.518	34.992	-3.336	23.57	34.145	112.202	-2.332	41.911	56.634	-2.644	-2.907	49.128	40.268	22.08	-2.517	44.145	36.684	56.872	10.459	51.292	14.896	63.138	45.63	31.222	42.968	-4.197	-2.47	7.783	-2.724	-3.659	41.271	105.824
P02358	-3.195	-7.047	-4.417	-4.064	-4.097	-4.974	-8.495	-3.925	-4.477	-4.026	-3.305	-2.812	-9.231	-6.105	-4.226	-5.27	-4.197	-4.06	-5.275	-3.891	-4.835	-5.496	-2.983	-2.535	-7.228	-8.052	-2.681	-3.098	-5.286	-6.46	-4.42	-2.477	-1.785	-4.638	-6.036	-4.303	-4.606	-4.507	-2.878	-5.007	-5.835	-5.402	-3.748	-3.718	-4.852	-4.933	-3.624	-5.455	-12.511
P02359	-3.231	-9.606	-4.471	-4.439	-4.252	-4.538	-6.732	-3.84	-3.876	-4.375	-5.095	-3.725	14.657	-5.005	-4.369	-4.177	-3.649	-4.449	-3.554	-3.972	-4.246	-6.159	-5.125	-2.451	-6.884	-4.805	-2.939	-4.296	-4.12	-5.113	-3.901	-2.598	-5.043	-4.47	-8.054	-4.793	-3.862	-3.845	-3.742	-4.34	-5.625	-5.063	-3.896	-4.236	-4.189	-4.593	-3.708	-4.058	-10.711
P0A7R5	-3.106	49.172	6.591	-2.149	-2.286	8.238	19.041	-2.752	7.377	-3.405	70.971	46.289	140.843	43.188	11.976	0.694	1.652	-1.277	15.508	-2.303	5.247	12.953	103.83	-2.582	18.572	45.172	-2.241	-1.119	-2.472	16.045	4.3	-2.702	52.19	9.388	61.81	8	14.505	6.458	16.19	0.29	8.412	10.834	-2.7	0.844	9.971	-0.225	-2.523	45.835	75.584
P0A7R9	-3.151	20.957	-5.922	-5.126	-4.61	-6.004	-4.921	-4.88	-5.269	-5.06	-2.538	2.094	85.025	-2.447	-5.168	-5.197	-5.114	-4.68	-5.856	-4.239	-5.007	-7.532	10.005	-2.676	-25.605	-5.413	-2.975	-4.709	-6.825	-5.156	-4.755	-2.951	5.226	-5.383	-1.724	-4.899	-4.734	-4.743	-3.307	-6.229	-6.784	-6.454	-4.055	-4.442	-6.004	-5.459	-4.233	-3.15	-7.996
P0A7S3	-3.268	-10.7	-4.476	-4.034	-4.05	-4.226	-5.23	-3.225	-4.408	-3.825	0.732	-0.668	68.728	-0.664	-4.606	-4.526	-3.722	-3.923	-5.831	-3.392	-5.03	-5.235	44.351	-2.636	-10.139	3.553	-2.494	-2.982	-5.538	-4.939	-4.437	-2.101	11.922	-4.964	-3.729	-2.996	0.375	-4.381	-5.404	-4.315	-6.319	-6.106	-3.899	-3.557	-4.334	-4.008	-3.426	0.218	6.925
P0A7S9	-3.288	-4.427	-5.467	-4.384	-4.324	-5.471	-4.593	-3.361	-4.735	-4.829	-5.273	-5.213	-11.718	-4.919	-5.614	-4.65	-5.074	-4.747	-4.87	-3.808	-4.8	-5.232	-4.703	-2.209	-4.842	-5.447	-3.242	-3.943	-5.357	-6.366	-4.58	-2.216	-5.559	-4.625	-5.795	-5.267	-5.357	-4.827	-4.336	-4.924	-5.313	-5.266	-4.019	-4.032	-5.515	-4.531	-3.654	-6.554	-6.189
P0AG59	-3.368	-6.133	-5.835	-4.801	-4.773	-5.82	-5.654	-4.808	-5.367	-4.986	-6.689	-5.628	-21.914	-5.732	-5.93	-5.732	-5.488	-4.906	-5.53	-4.42	-5.932	-6.016	-5.463	-2.606	-5.142	-5.428	-3.295	-4.232	-6.062	-6.856	-5.632	-2.9	-5.014	-4.966	-7.062	-5.62	-6.502	-5.001	-5.158	-5.884	-6.07	-6.75	-4.006	-4.558	-5.903	-4.789	-4.384	-5.394	-6.524
P0ADZ4	-3.333	11.593	-7.442	-3.883	-3.764	-4.313	6.845	-3.691	-3.332	-5.078	19.791	12.333	92.878	14.382	1.377	2.568	-2.351	-3.995	6.758	-4.376	-5.679	1.036	91.359	-2.697	26.134	21.989	-3.098	-3.57	21.14	11.274	-3.293	-2.936	17.691	1.385	14.545	-2.668	30.356	-2.806	29.131	20.084	4.037	-4.16	-3.628	-4.616	1.666	-5.538	-4.162	10.106	78.096
P0AG63	-2.946	81.137	-4.262	-3.422	-3.417	-2.939	9.234	-4.036	-4.544	-3.823	43.575	30.5	77.942	9.567	1.654	-5.644	-4.256	-3.32	1.741	-3.279	-3.711	-3.612	64.451	-2.294	-11.161	26.014	-2.714	-2.727	-5.328	2.316	0.318	-2.671	30.13	0.459	26.54	1.276	3.493	-5.065	31.496	-6.913	-0.827	-0.53	-3.1	-3.457	-1.463	-3.618	-2.893	18.445	27.632
P0A7T7	-2.796	81.054	3.333	-3.866	-4.291	1.221	-6.297	-4.324	-0.418	-4.03	43.604	32.371	103.211	23.442	11.585	-6.279	0.703	-3.324	4.537	-3.492	-5.127	-0.048	101.408	-2.525	-9.769	47.776	-2.811	-2.936	5.35	-1.577	-0.535	-2.546	38.308	-3.055	41.289	13.986	5.731	5.681	41.345	18.006	-6.963	-6.589	-3.908	-3.619	6.817	-3.873	-3.409	34.661	47.394
P0A7U3	-2.86	4.429	-1.473	-3.908	-4.275	-1.375	22.537	-4.174	2.321	-3.712	57.054	64.103	119.24	61.879	11.65	-4.06	2.339	-3.619	6.655	-3.819	0.18	1.187	94.101	-2.378	-5.284	33.807	-2.41	-2.723	-8.65	7.655	-5.368	-2.575	68.941	-1.377	73.219	-1.325	25.422	1.19	62.668	13.361	-2.58	-5.85	-3.705	-4.135	15.475	-3.304	-3.258	50.844	81.54
P0A7U7	-2.601	82.273	-1.475	-2.047	-2.469	1.506	8.577	-1.706	-0.195	-3.175	35.452	19.647	65.608	22.784	3.697	-5.982	0.521	-2.994	6.488	-2.581	-0.758	5.419	72.236	-2.04	-14.35	14.756	-2.247	-3.043	2.52	-1.749	-0.701	-2.289	23.981	1.972	11.661	-2.347	-2.416	2.691	31.252	9.909	-4.338	-1.981	-2.33	-2.485	6.739	-2.739	-2.553	6.11	71.555
P0AEH1	-3.389	-9.935	-6.267	-5.566	-5.284	-6.431	-5.762	-4.934	-6.024	-5.738	-7.057	-7.505	-22.49	-8.001	-6.217	-6.974	-6.01	-5.215	-6.555	-4.511	-6.836	-7.001	-8.087	-2.5	-6.822	-8.271	-2.992	-4.585	-7.359	-8.082	-6.021	-2.751	-7.637	-6.405	-6.782	-6.317	-7.044	-6.137	-6.904	-6.983	-7.669	-7.221	-4.595	-4.958	-6.379	-5.213	-4.382	-7.434	-11.907
P39286	-3.686	135.694	14.011	-2.57	-2.724	10.838	31.126	4.193	14.474	-3.87	57.08	71.757	117.835	53.932	31.999	29.742	14.103	-0.619	38.655	2.615	9.768	32.227	113.903	-2.802	45.813	74.69	-1.752	2.629	39.225	28.626	10.456	-3.361	75.141	26.952	45.727	40.015	37.798	15.021	56.108	47.316	41.741	5.709	-3.783	2.365	34.838	-3.288	-2.622	38.167	131.485
P10408	-3.374	-2.592	-5.521	-5.337	-5.06	-7.384	-6.344	-4.804	-5.266	-5.334	-2.065	-4.811	18.023	-5.014	-6.659	-5.973	-5.475	-6.473	-5.398	-4.326	-5.431	-7.353	-3.345	-2.779	-12.945	-5.966	-3.093	-4.72	-4.144	-5.186	-5.171	-2.995	-5.363	-6.294	-3.078	-5.747	-4.435	-5.039	-4.654	-5.794	-7.312	-7.494	-4.613	-4.716	-7.143	-5.542	-4.289	-6.684	2.691
P0AG96	-0.479	-2.634	-0.486	-0.547	-0.634	-0.432	-0.245	-0.074	-0.6	-0.437	-0.574	-0.541	-0.875	-0.334	-0.376	-0.941	-0.406	-0.488	-0.397	-0.583	-0.639	-0.432	-0.305	-0.449	-2.387	-0.475	-0.347	-0.292	-0.956	-0.621	-0.427	-0.498	-0.502	-0.532	-0.383	-1.628	-0.443	-0.364	-0.17	-0.587	-0.767	-0.883	-0.417	-0.601	-0.467	-0.371	-0.474	-0.53	-1.445
P62395	-2.356	-3.947	-4.22	-3.261	-3.519	-4.644	-3.815	-3.219	-3.551	-4.124	-3.647	-4.106	-3.697	-3.336	-3.457	-4.368	-3.333	-3.539	-3.821	-3.13	-4.414	-3.805	-3.468	-1.949	-3.647	-4.11	-2.144	-2.995	-4.056	-4.721	-3.535	-2.071	-4.502	-3.689	-4.298	-3.42	-3.656	-3.774	-3.607	-3.809	-4.583	-4.171	-3.163	-3.132	-3.499	-3.004	-3.552	-4.063	-4.403
P0AGA2	-4.075	27.937	-3.041	-5.781	-5.362	-6.6	3.098	-5.561	-2.234	-5.556	-3.785	15.68	60.957	3.857	-3.922	-2.306	-2.748	-5.955	-1.625	-4.398	-3.849	3.127	17.51	-3.111	2.04	8.38	-2.99	-5.49	-5.329	4.098	-3.051	-3.644	15.909	0.54	7.277	-3.869	2.66	-6.632	9.204	-3.517	-2.907	-1.021	-4.871	-4.734	-3.099	-8.976	-4.67	9.205	28.265
P0A8L1	-3.769	82.029	-7.115	-6.572	-6.296	-7.518	-25.16	-5.645	-6.617	-6.519	-19.925	-7.818	37.31	-5.084	-7.764	-7.327	-6.975	-6.158	-6.52	-5.645	-7.144	-7.926	3.728	-3.14	-12.211	-6.419	-3.704	-6.218	0.497	-9.152	-6.702	-3.392	-7.557	-7.055	-6.039	-7.212	-8.135	-6.674	-5.972	-7.189	-8.224	-8.105	-5.37	-5.829	-7.603	-6.287	-5.282	-7.49	12.859
P0AG24	-3.707	-10.554	-6.196	-5.377	-5.301	-6.723	-5.571	-5	-6.027	-5.598	-6.545	-6.906	-16.016	-6.528	-7.584	-7.023	-5.588	-5.467	-5.65	-4.635	-6.019	-6.503	-7.11	-2.757	-6.686	-7.026	-3.306	-5.055	-6.766	-8.645	-5.934	-3.029	-6.826	-6.499	-7.912	-6.271	-6.207	-5.694	-6.049	-6.515	-7.405	-7.521	-5.165	-4.816	-6.324	-5.526	-4.784	-7.222	-10.355
P0AGE0	-3.036	-7.336	-5.167	-4.528	-4.44	-5.192	-5.776	-3.471	-4.982	-4.543	-23.639	-5.218	-7.114	-4.687	-5.91	-5.112	-4.769	-4.529	-4.651	-3.766	-5.466	-5.35	-5.506	-2.287	-5.807	-6	-2.899	-4.417	-5.227	-6.043	-4.947	-2.349	-5.224	-4.803	-7.791	-5.194	-5.655	-4.524	-4.632	-4.741	-5.422	-6.68	-3.981	-3.946	-5.817	-5.15	-3.776	-6.42	-9.315
P0ADG4	-3.891	148.824	14.065	-4.872	-3.339	9.957	31.328	2.446	14.915	-5.351	72.617	25.684	134.744	62.698	14.439	24.222	24.903	-7.358	48.095	-5.746	37.276	26.645	121.167	-3.068	66.096	93.152	-4.531	-5.839	63.099	44.282	11.728	-3.275	39.762	32.036	71.42	7.433	60.89	26.908	76.428	56.417	23.369	67.321	-4.947	-5.771	19.602	-5.569	-4.871	40.79	142.529
P0A8M3	-2.914	-11.907	-5.317	-4.171	-4.431	-5.471	-5.446	-3.802	-5.328	-4.594	-6.423	-5.571	-22.393	-5.387	-5.425	-6.318	-5.076	-4.289	-5.349	-3.774	-5.916	-5.955	-6.118	-2.452	-6.448	-5.925	-2.79	-3.77	-5.797	-6.76	-5.326	-2.573	-5.475	-5.657	-5.954	-5.719	-5.983	-5.393	-5.283	-6.129	-6.88	-6.516	-3.874	-3.865	-5.503	-4.615	-3.989	-5.813	-6.998
P0A884	-3.577	129.95	2.683	-6.082	-4.588	1.8	3.727	-3.249	4.383	-4.428	36.811	16.773	101.928	40.673	9.055	0.172	2.238	-5.941	8.518	-5.078	7.916	8.505	91.862	-3.008	35.713	19.42	-3.759	-5.035	17.867	16.01	4.593	-3.239	28.184	15.746	17.037	7.229	24.188	4.197	39.751	21.881	3.04	24.048	-4.36	-4.647	10.904	-6.613	-5.251	12.956	102.962
P0A720	-4.584	175.662	3.442	-0.396	-2.837	-1.28	18.444	-2.787	6.943	2.092	73.968	71.534	118.56	72.635	19.624	-7.769	4.014	-0.333	18.871	-3.38	15.57	27.883	161.005	-3.834	32.502	33.315	-3.253	3.587	36.142	36.542	8.874	-4.184	97.998	13.68	81.391	-0.406	21.066	10.896	92.092	42.375	9.241	40.054	-5.389	-1.625	16.821	-2.451	-2.478	48.36	129.397
P06612	-3.494	-25.553	-5.125	-4.64	-4.976	-5.75	-6.299	-4.422	-5.153	-4.751	-7.842	-5.869	-6.252	-4.949	-5.902	-5.659	-5.242	-4.59	-5.509	-4.018	-6.288	-5.704	-5.277	-2.795	-6.689	-5.332	-3.013	-4.455	-4.881	-8.251	-5.005	-2.621	-5.499	-4.871	-7.997	-5.674	-5.248	-5.245	-5.636	-4.919	-6.438	-7.189	-4.406	-4.314	-5.463	-4.848	-4.056	-5.891	-7.385
P0A873	-3.109	-17.249	-5.848	-5.075	-4.684	-5.994	-5.908	-4.043	-5.116	-5.49	-7.729	-6.52	-2.683	-5.23	-6.046	-5.908	-5.254	-4.834	-5.341	-4.217	-5.657	-6.017	-5.306	-2.423	-6.958	-7.121	-2.784	-4.061	-6.18	-6.888	-5.036	-2.674	-6.772	-5.364	-8.835	-6.263	-5.623	-5.417	-5.226	-6.217	-7.235	-6.376	-4.207	-4.533	-5.957	-4.861	-4.029	-6.012	-9.317
P00954	-3.993	7.604	-8.117	-6.071	-5.852	-8.435	-7.068	-5.705	-7.03	-6.311	-6.732	-8.115	-1.179	-8.101	-7.638	-8.146	-7.296	-6.338	-7.496	-6.017	-7.606	-7.822	-3.035	-3.342	-12.994	-9.067	-3.503	-6.016	-8.03	-9.515	-7.11	-3.757	-7.833	-7.254	-10.948	-7.042	-8.317	-7.163	-8.101	-8.477	-8.411	-8.061	-5.44	-6.209	-7.482	-6.19	-5.415	-8.24	-3.173
P05852	-3.589	1.544	-6.638	-5.991	-5.564	-6.142	3.984	-3.734	-5.052	-5.83	17.336	2.3	88.766	7.625	-5.315	-4.084	-3.041	-6.347	-0.611	-5.017	-3.156	-2.673	46.234	-2.866	1.553	12.645	-3.761	-5.76	-8.317	-3.337	-5.726	-3.17	2.096	-4.57	8.802	-6.269	5.761	-5.673	8.485	-7.369	6.127	-5.09	-5.024	-5.239	-0.194	-5.746	-5.011	4.63	14.619
P0AF67	8.289	193.319	56.551	31.425	25.83	55.225	68.923	27.989	56.833	35.487	99.916	120.812	176.656	95.212	82.865	90.044	54.149	34.261	85.202	38.548	68.997	83.447	157.981	9.588	130.222	140.556	12.73	37.715	97.457	97.007	52.013	12.579	132.433	76.193	123.59	84.525	94.387	73.482	97.389	95.004	90.684	86.786	17.966	40.991	76.893	28.973	24.048	115.343	194.835
P0A6P1	-2.81	114.686	-4.305	-3.095	-3.308	-5.59	1.777	-4.684	-2.859	-3.766	93.795	26.278	185.829	53.947	1.523	-5.401	-3.722	-3.518	-2.15	-2.851	-3.618	1.572	136.444	-2.047	-8.144	7.785	-2.459	-2.901	-6.745	-3.598	-2.242	-2.108	32.938	-1.953	15.999	-2.591	10.082	-4.76	84.275	-2.148	-6.361	-4.959	-3.156	-2.841	3.654	-3.763	-2.962	3.575	99.497
P45531	1.343	163	81.893	35.37	36.707	77.468	77.336	44.745	77.477	47.924	112.137	137.348	181.658	109.087	94.286	70.839	80.699	42.682	95.703	37.289	93.805	97.5	188.871	3.077	108.642	147.768	7.511	46.363	99.977	119.002	77.522	7.093	142.222	88.413	129.392	93.824	118.022	88.162	111.098	102.746	96.539	120.22	21.857	43.881	92.702	34.193	25.522	134.424	197.013
P0AGJ9	-3.538	77.36	-9.039	-5.424	-5.623	-7.053	-4.378	-5.025	-6.837	-5.514	48.516	10.953	117.351	23.601	-5.883	-7.488	-7.268	-5.572	-1.533	-4.703	-8.045	-5.85	10.206	-2.826	30.937	23.397	-3.318	-4.982	5.901	-4.934	-6.667	-3.234	17.146	-0.075	1.507	-2.493	7.286	-6.259	43.788	-3.079	1.871	-7.579	-4.667	-5.152	-2.231	-5.419	-5.234	0.478	71.402
P0A6A0	-3.135	-11.129	-5.969	-4.784	-4.649	-6.253	-6.448	-4.599	-5.676	-5.226	-9.059	-5.88	-9.22	-6.44	-6.373	-6.825	-5.551	-4.832	-5.581	-4.003	-5.915	-6.49	-5.603	-2.987	-7.084	-7.005	-2.645	-4.535	-7.467	-7.233	-5.497	-2.606	-6.421	-5.986	-10.017	-5.783	-6.626	-5.584	-6.267	-6.145	-7.337	-6.836	-3.911	-4.41	-5.733	-4.723	-3.971	-7.11	-7.225
P07118	-4.11	68.805	-7.618	-6.496	-5.848	-7.069	-8.454	-5.429	-6.083	-6.401	-1.818	-2.729	70.352	7.018	-5.936	-8.599	-4.92	-6.591	-1.682	-5.681	-5.02	-7.808	26.308	-3.272	17.372	5.754	-3.833	-5.61	4.116	-2.785	-7.582	-3.587	-2.712	-6.742	-5.774	-7.651	14.675	-7.755	2.593	-0.928	-9.346	-2.629	-5.581	-6.286	-7.577	-6.085	-5.767	-2.893	23.08
P0AC75	-3.856	-1.699	-6.684	-6.005	-5.894	-7.362	-6.819	-6.036	-6.659	-6.16	-11.798	-4.982	3.246	-8.088	-7.472	-7.388	-6.414	-5.49	-6.186	-5.068	-6.771	-9.115	-0.655	-3.119	-5.756	-5.994	-3.943	-5.578	-8.193	-8.849	-6.661	-3.071	-5.221	-7.839	-12.026	-5.691	-9.644	-6.45	-8.394	-7.51	-9.382	-8.11	-4.995	-5.452	-6.662	-5.954	-4.802	-6.159	-10.931
P0A898	-3.043	124.75	8.018	-2.943	-4.837	9.825	16.463	-3.503	9.753	-1.462	74.785	47.518	159.428	60.231	13.798	12.025	17.012	-1.769	23.965	-0.436	4.003	8.805	123.142	-2.682	85.579	68.788	-2.645	-3.049	17.077	37.246	14.862	-2.415	64.32	21.091	61.516	24.786	35.122	8.434	68.921	52.094	18.82	5.287	-4.693	3.031	14.792	-2.7	-3.741	55.092	126.255
P0AD27	-3.913	11.286	-7.508	-6.415	-6.104	-7.523	-8.335	-5.905	-7.55	-6.812	-12.183	-8.462	-0.275	-6.749	-8.236	-7.67	-7.431	-6.538	-7.762	-5.542	-7.392	-8.368	-0.156	-3.339	-8	-8.155	-4.42	-6.122	-7.621	-10.001	-7.439	-3.442	-8.577	-7.531	-8.628	-8.507	-6.662	-7.613	-6.479	-7.476	-9.084	-7.905	-5.591	-5.663	-8.14	-6.602	-5.783	-7.998	-1.78
P25714	-4.187	44.84	-3.382	-6.237	-5.963	-5.716	5.606	-6.29	-3.179	-6.129	1.432	14.661	75.159	5.717	-1.523	-3.214	-4.183	-5.51	-2.284	-4.459	-5.145	-1.087	55.817	-3.113	3.07	14.684	-3.966	-4.525	-4.705	-4.455	-4.167	-3.633	20.515	7.597	13.48	6.954	7.38	-5.558	11.744	6.408	0.618	-6.997	-5.593	-4.328	-1.295	-6.784	-4.773	14.675	41.141
P0A8I1	-3.147	200.839	13.194	0.321	3.382	10.919	35.722	6.631	21.914	0.916	102.079	80.439	160.887	94.029	16.965	4.627	23.908	-0.893	64.148	-0.743	21.694	41.047	169.864	-2.375	61.668	56.216	-3.586	3.144	85.401	63.025	32.011	-2.324	101.523	37.374	83.233	21.995	58.163	24.143	93.285	71.843	41.049	47.183	-1.824	1.348	33.592	3.948	-0.201	83.946	165.318
P77173	-3.096	-7.102	-5.684	-4.658	-4.277	-5.649	-5.372	-3.643	-5.123	-4.885	-8.067	-5.724	-5.823	-5.906	-6.167	-5.492	-5.307	-4.606	-5.228	-4.045	-5.141	-5.692	-4.25	-2.254	-8.234	-6.62	-2.931	-4.19	-5.854	-6.658	-5.053	-2.475	-6.075	-5.171	-7.588	-6.114	-5.367	-5.015	-5.573	-5.813	-6.386	-5.895	-4.111	-4.123	-5.496	-4.909	-3.99	-6.303	-7.259
P24224	-0.988	165.922	67.498	35.318	33.559	62.711	68.104	34.835	59.028	38.604	111.676	117.809	177.11	105.823	70.443	69.981	62.303	34.908	82.913	36.241	78.294	95.374	187.695	2.488	79.613	130.112	8.818	36.881	63.58	105.563	64.07	7.234	124.867	85.781	122.92	84.796	105.652	72.424	101.012	87.029	101.547	109.972	23.728	42.723	73.536	29.135	30.587	115.298	188.953
P0A9Q9	-3.713	82.223	-6.754	-5.926	-5.686	-5.387	-5.79	-4.5	-8.072	-5.691	-18.013	-3.179	93.518	7.325	-4.506	-5.816	-4.087	-5.818	-4.202	-4.892	-5.139	-2.432	33.391	-2.936	2.742	10.213	-3.711	-5.419	6.096	-2.261	-5.425	-3.201	-2.267	-4.68	3.589	-6.07	7.199	-5.09	2.819	4.015	-6.204	2.934	-5.264	-5.197	-6.255	-5.778	-5.223	-3.144	30.718
P0AC02	-3.08	34.653	-3.699	-4.169	-4.143	-3.216	1.505	-3.544	-2.339	-4.366	41.657	8.453	97.907	26.701	-7.082	-5.186	-1.353	-4.225	4.964	-3.811	-2.687	-3.354	23.062	-2.276	-3.289	28.514	-2.67	-4.21	2.481	-1.174	-4.403	-2.621	19.965	-3.847	11.899	-3.301	13.346	-2.668	29.606	5.227	0.66	-4.089	-4.106	-3.754	-0.352	-4.353	-3.686	16.219	66.911
P06709	-4.852	139.422	9.035	-3.242	-3.926	6.272	25.486	-2.635	10.115	3.351	37.264	49.709	110.545	51.395	18.666	2.757	17.891	-1.733	24.915	2.281	19.959	36.272	106.044	-4.313	41.095	47.722	-5.453	2.189	32.557	30.946	6.472	-4.139	55.783	40.032	61.506	22.925	42.441	12.742	64.554	42.432	29.182	53.259	-5.413	3.752	16.445	-3.608	-3.483	53.228	119.746
P61517	0.896	179.691	46.21	20.497	13.216	42.566	56.909	17.48	31.516	25.471	86.128	114.286	171.284	90.38	64.74	60.965	48.197	23.518	64.425	23.597	51.145	71.418	170.402	3.612	109.583	123.753	6.979	26.009	68.933	81.771	41.864	7.264	128.023	70.794	92.877	71.971	79.925	40.841	98.08	84.748	69.902	84.073	9.248	29.003	61.215	20.32	13.892	101.789	184.013
P06961	-2.625	100.985	1.629	-3.509	-3.892	-1.956	18.501	-3.615	-3.557	-3.918	65.292	26.564	156.408	36.74	-9.251	-1.222	-1.533	-2.938	5.762	-2.912	-2.247	3.446	103.797	-1.877	48.76	63.619	-2.291	-3.844	-0.933	19.402	0.162	-2.084	24.003	10.583	19.632	1.865	32.321	-2.52	55.503	12.724	18.653	-5.38	-3.273	-3.119	8.497	-3.233	-3.443	34.561	85.37
P0A6I3	-3.726	132.349	-2.121	-4.398	-4.808	-2.96	5.912	-2.798	2.111	-2.743	63.14	27.11	138.292	57.821	9.886	7.454	4.914	-5.144	24.539	-4.084	8.834	9.645	104.595	-3.07	81.259	40.83	-3.874	-4.345	52.374	27.235	4.274	-3.135	38.36	16.515	37.708	13.324	58.456	2.746	74.993	41.272	17.901	5.109	-4.515	-4.054	5.088	-5.17	-4.198	25.05	119.379
P0A6I9	-3.292	8.042	-5.147	-5.278	-4.751	-5.841	-4.746	-4.81	-4.651	-4.878	-4.701	-0.155	29.317	-40.976	-4.612	-6.23	-4.701	-4.804	-5.855	-4.202	-5.264	-6.641	14.921	-2.752	-9.23	-5.246	-3.206	-4.576	-5.877	-5.348	-4.849	-3.183	4.237	-4.02	-1.157	-4.381	-6.049	-5.051	-68.17	-5.94	-6.243	-7.066	-4.559	-4.609	-4.98	-4.835	-4.371	-1.393	3.696
P0ABJ9	-4.041	20.87	-5.721	-6.448	-6.868	-9.278	-7.221	-7.492	-7.575	-7.624	-1.724	5.682	24.453	-4.952	-4.628	-6.187	-7.216	-6.462	-7.79	-6.564	-7.215	-7.273	13.509	-3.395	3.024	-0.347	-3.854	-6.363	-6.451	-5.795	-7.405	-3.858	6.887	-7.234	3.102	-4.596	-5.502	-8.383	-3.03	-7.276	-8.881	-8.731	-6.355	-6.964	-3.959	-7.079	-6.164	5.434	23.88
P0A6L2	-4.34	84.321	1.755	-3.927	-3.048	1.392	8.466	-4.211	2.238	-2.339	19.106	32.329	101.849	26.289	11.425	10.63	2.485	-3.639	9.698	-4.508	8.746	9.532	66.879	-3.239	68.974	30.664	-3.152	-2.231	9.211	4.597	4.559	-3.097	30.101	11.077	19.566	14.566	18.416	3.766	27.53	18.481	18.127	11.302	-4.686	-2.694	6.108	-7.493	-4.097	31.591	92.942
P0AEE3	-2.883	128.039	44.505	13.936	13.616	39.773	57.092	18.843	44.162	16.762	88.422	116.124	160.23	92.723	53.692	69.213	42.621	9.429	61.295	14.933	48.719	61.053	161.835	-1.747	89.894	82.325	0.471	20.402	61.52	65.739	45.444	-2.303	119.474	63.962	81.16	31.072	77.985	40.334	88.516	60.237	75.523	70.284	4.389	18.96	55.273	10.911	11.956	96.509	161.696
P06966	-3.155	-4.87	-5.728	-4.935	-5.048	-6.079	-5.348	-5.027	-5.63	-5.764	-5.663	-5.961	-7.457	-5.859	-5.435	-5.693	-5.21	-5.131	-5.377	-4.293	-5.303	-6.191	-5.243	-2.756	-4.58	-5.625	-3.233	-4.108	-6.033	-6.971	-5.219	-2.721	-5.794	-5.407	-5.887	-6.379	-5.403	-5.464	-4.829	-5.867	-6.966	-6.394	-4.56	-4.46	-5.034	-4.726	-4.288	-6.102	-6.129
P06710	-2.525	-5.208	-4.392	-3.807	-3.965	-4.529	-4.161	-3.202	-4.368	-3.719	-5.148	-5.274	-7.089	-4.869	-4.715	-4.684	-4.31	-3.727	-4.397	-3.648	-4.468	-4.865	-5.177	-1.987	-4.859	-5.532	-2.373	-3.688	-5.053	-5.258	-4.286	-2.231	-5.323	-4.906	-5.652	-5.318	-5.105	-4.571	-4.397	-4.466	-5.182	-5.753	-3.261	-3.887	-4.517	-4.09	-3.221	-5.522	-5.362
P06968	-3.534	35.685	-2.668	-4.865	-3.744	-5.77	1.553	-3.864	-2.896	-3.688	23.223	17.919	73.673	0.006	-1.926	-5.041	-2.358	-4.763	3.234	-3.934	-13.97	0.21	78.743	-2.495	-5.766	5.062	-3.378	-3.905	3.072	-4.934	-1.426	-2.642	31.16	0.708	31.749	-1.138	2.157	-2.127	11.478	-1.858	-5.824	-5.111	-3.595	-3.635	-3.792	-4.821	-4.374	12.919	48.274
P0ACC3	-0.152	142.856	37.064	16.911	14.503	33.763	43.957	19.139	37.86	19.938	73.529	91.706	149.965	77.754	55.382	9.973	38.463	18.55	56.087	20	48.66	51.74	134.827	2.723	66.365	90.593	6.115	19.334	75.453	69.884	40.749	3.013	98.991	47.66	69.56	57.167	79.295	44.788	80.557	69.9	25.886	55.932	6.452	22.308	53.864	17.239	13.77	80.588	152.949
P23882	-3.875	-8.918	-7.18	-5.922	-6.086	-7.714	-7.029	-6.089	-6.753	-6.896	-8.047	-7.188	-10.419	-8.098	-7.633	-7.652	-6.764	-6.421	-6.659	-5.282	-7.316	-8.332	-7.395	-3.173	-7.308	-7.944	-3.806	-5.723	-7.599	-9.476	-6.965	-3.442	-6.797	-6.908	-8.594	-7.213	-7.951	-6.345	-7.896	-7.043	-8.615	-9.317	-5.488	-5.564	-7.795	-5.9	-5.093	-7.629	-32.81
P08192	-4.529	13.468	-6.373	-5.857	-6.667	-6.471	-9.281	-6.173	-6.857	-6.561	-7.486	6.845	18.322	-3.134	-7.761	-5.304	-6.128	-6.475	-4.724	-5.035	-5.528	-0.871	28.807	-3.623	3.007	-1.187	-4.621	-5.45	-7.478	-4.992	-5.641	-4.004	8.717	-2.302	-3.334	-2.254	-5.434	-6.025	-3.727	-4.277	0.753	-7.093	-6.302	-5.046	-8.233	-5.869	-5.705	5.177	19.903
P24186	-3.37	36.405	-7.224	-5.534	-5.446	-6.061	-5.608	-5.01	-4.599	-5.666	-8.867	-6.25	59.441	-4.446	-5.915	-4.217	-4.76	-5.476	-4.096	-4.624	-4.332	-6.283	18.015	-2.586	0.209	0.318	-3.059	-5.091	0.862	-6.474	-5.635	-2.838	-5.092	-4.512	-5.913	-4.937	4.303	-5.774	-0.897	1.61	-6.804	-6.165	-4.568	-4.824	-5.223	-5.276	-4.667	-4.765	15.659
P0AAI3	-2.372	-3.836	-3.462	-3.554	-2.908	-3.455	-3.066	-2.627	-3.607	-3.166	-3.109	-3.596	-3.26	-3.087	-3.624	-4.345	-3.425	-3.081	-3.044	-2.664	-3.619	-3.459	-3.218	-1.819	-3.749	-3.907	-2.47	-2.855	-4.014	-4.387	-3.455	-1.913	-3.433	-3.417	-4.105	-3.825	-2.992	-3.369	-2.76	-3.766	-4.207	-4.279	-2.738	-2.852	-3.36	-2.682	-2.735	-3.724	-4.377
P17169	-4.337	63.164	-8.435	-7.914	-6.508	-8.008	-9.805	-5.05	-8.111	-6.286	-6.405	-7.451	37.607	1.96	-6.502	-6.094	-6.399	-7.18	-5.09	-5.945	-6.062	-5.486	24.61	-3.414	-4.781	2.161	-4.808	-7.426	2.539	-1.09	-7.055	-3.677	-3.085	-5.459	-7.958	-5.956	12.867	-6.173	2.945	2.104	-6.482	1.5	-5.422	-6.29	-5.701	-7.832	-6.306	-4.579	17.939
P0ACC7	-3.006	-6.627	-5.286	-4.469	-4.723	-5.842	-6.176	-3.817	-4.955	-4.843	-7.539	-6.077	-6.591	-9.743	-5.484	-5.185	-4.754	-4.445	-5.059	-4.384	-5.178	-5.755	-9.869	-2.28	-6.24	-8.637	-2.909	-4.136	-6.614	-6.612	-5.196	-2.368	-5.483	-5.43	-8.377	-5.07	-8.497	-5.424	-12.456	-7.142	-5.806	-6.549	-4.062	-4.639	-5.527	-4.219	-4.039	-5.466	-9.519
P00962	-4.195	144.523	28.348	2.825	9.957	28.054	37.236	11.566	28.821	5.529	61.202	68.196	128.325	68.298	41.633	38.526	29.048	0.403	39.466	-2.319	37.719	45.78	119.552	-3.346	64.702	67.492	-3.949	5.995	61.175	60.704	33.105	-3.529	80.525	39.956	73.067	43.002	66.551	33.209	66.53	58.322	48.693	55.726	3.631	-0.55	38.437	4.688	2.722	54.763	136.786
P0A6S7	-3.916	81.478	-8.63	-7.012	-6.67	-8.791	-6.52	-6.361	-8.194	-7.789	-1.951	-5.991	73.718	18.431	-8.169	-1.362	-8.987	-6.863	-4.162	-5.713	-5.874	-5.876	38.511	-3.277	49.213	27.462	-4.11	-6.569	21.819	2.12	-6.221	-3.462	-4.982	-5.726	-1.195	-2.659	25.398	-6.46	14.389	14.689	-6.442	2.152	-5.916	-6.292	-7.456	-6.86	-5.567	-6.167	62.306
P0A6F9	3.9	204.804	83.815	50.772	47.495	83.699	85.965	48.359	80.953	59.982	115.53	132.972	186.238	116.965	94.794	29.444	83.027	48.815	104.422	49.871	98.804	115.988	205.943	5.342	102.6	138.896	16.209	51.323	117.163	130.494	86.567	9.517	144.704	102.745	132.043	97.492	130.934	89.799	121.64	119.455	68.464	112.152	28.342	57.947	90.145	46.375	36.217	142.206	207.116
P0A6X1	-4.294	177.212	20.566	-2.228	-1.905	24.05	35.829	15.532	28.25	-0.283	74.573	82.346	145.339	77.739	45.311	2.754	27.973	-1.824	55.072	1.493	33.926	42.837	105.924	-3.013	65.829	103.363	-2.696	0.386	64.288	72.367	28.113	-2.778	111.213	48.852	75.768	32.832	56.952	33.685	79.111	65.897	38.026	57.981	-3.985	2.224	47.278	0.734	-3.776	73.533	166.071
P0ACB2	-1.809	222.973	46.321	13.767	22.826	43.599	58.757	28.334	54.229	23.356	100.738	107.393	180.251	107.202	70.879	45.259	53.034	12.101	84.418	4.588	72.866	75.09	185.765	-0.875	106.087	124.236	1.85	14.532	113.757	97.287	59.701	1.458	113.796	67.989	106.558	64.732	112.343	64.387	113.56	100.472	48.068	110.271	6.774	4.851	64.511	8.151	7.69	110.476	192.483
P09126	-3.164	-11.926	-6.094	-4.869	-4.985	-6.247	-5.948	-4.376	-5.786	-5.419	-7.943	-6.713	-18.614	-6.668	-6.709	-7.264	-5.746	-4.824	-5.844	-4.322	-5.939	-7.077	-6.891	-2.57	-8.692	-6.976	-3.279	-4.556	-7.118	-7.318	-6.043	-2.758	-6.782	-6.147	-6.807	-6.862	-6.689	-5.549	-5.399	-6.485	-7.156	-7.078	-4.26	-4.625	-6.107	-5.172	-4.312	-7.075	-9.032
P0ACB4	-3.533	168.417	56.66	11.946	12.581	53.831	73.845	32.213	62.859	17.255	111.676	125.659	190.982	106.808	75.75	77.905	63.948	21.606	82.578	8.453	53.02	78.641	176.914	-2.206	116.232	107.169	5.225	21.463	73.998	110.153	69.566	-2.228	139.401	78.624	121.648	73.392	93.743	67.872	118.202	56.241	88.34	99.654	2.902	9.403	79.394	4.454	4.359	117.989	163.691
P23871	-4.24	59.337	-5.897	-7.002	-6.774	-6.522	-3.67	-6.355	-5.238	-8.88	8.377	16.592	76.007	9.985	-1.443	-1.332	-4.606	-6.338	-1.298	-6.035	-3.06	-2.149	22.494	-3.591	-104.528	11.736	-4.313	-6.325	3.74	1.357	-5.688	-3.675	17.292	-4.597	2.578	3.33	3.011	-1.644	11.707	6.674	-6.067	2.133	-6.213	-6.468	-2.338	-8.252	-6.178	11.227	55.184
P23893	-4.515	81.717	-8.255	-6.487	-6.708	-7.116	-8.099	-5.748	-6.592	-6.375	-16.199	-6.032	56.784	1.351	-6.879	-8.191	-7.78	-6.313	-5.242	-5.672	-6.793	-8.392	18.622	-3.182	-74.167	-2.437	-3.973	-5.481	0.591	-6.064	-7.121	-3.821	-7.973	-7.729	-7.677	-6.514	5.623	-6.055	-1	-4.841	-8.546	-7.945	-5.204	-5.996	-7.773	-6.175	-5.801	-6.152	23.74
P69222	-3.222	138.104	10.257	-2.939	-3.027	4.024	19.226	0.537	16.24	-1.97	95.871	97.661	156.936	77.308	7.061	0.37	11.617	-2.719	44.694	-2.468	14.302	12.26	163.844	-2.045	74.369	132.628	-2.364	-1.376	44.206	71.996	13.995	-2.369	113.951	43.5	111.113	27.449	85.716	39.127	97.534	78.429	42.914	31.81	-3.757	-1.872	26.432	-3.96	-2.32	88.994	170.201
P62617	-3.273	156.254	42.443	12.725	13.36	43.219	55.286	26.275	48.833	17.035	84.115	108.692	154.448	82.28	53.846	58.839	51.886	15.814	75.997	14.347	53.881	74.51	153.957	-2.705	100.617	116.496	-2.615	30.763	74.607	83.217	53.782	-2.524	109.463	69.908	102.559	68.843	96.123	61.901	89.778	67.923	49.378	54.876	3.653	21.034	56.893	16.169	5.75	99.555	156.106
P62620	-3.61	153.535	63.183	31.284	24.961	61.737	74.118	38.559	68.066	32.568	103.317	128.207	187.004	107.915	78.833	69.439	72.243	26.898	87.208	8.937	66.883	96.929	183.108	-1.652	106.768	125.962	4.337	36.14	98.055	106.604	69.79	-1.81	129.342	90.415	117.422	82.695	119.546	71.589	110.288	97.038	102.539	50.797	16.331	32.279	78.179	30.913	19.854	122.302	180.884
P04951	-4.085	22.292	-6.445	-5.73	-5.864	-7.014	-7.289	-4.708	-6.59	-6.094	-10.779	-8.154	-8.174	-8.101	-7.393	-7.778	-6.216	-5.717	-6.936	-4.947	-5.983	-8.949	-6.714	-2.932	-14.109	-8.28	-3.562	-5.059	-7.49	-8.908	-6.19	-3.227	-7.697	-6.786	-11.047	-7.678	-8.106	-7.192	-7.889	-7.343	-7.714	-7.332	-4.831	-5.349	-7.786	-5.511	-5.291	-7.296	-19.914
P0A7C2	-3.508	20.453	-6.627	-5.065	-4.596	-6.106	-2.408	-4.857	-6.945	-5.185	-3.102	-0.767	34.225	-3.262	-20.567	-5.365	-5.155	-5.568	-4.006	-4.598	-5.35	-11.61	20.417	-2.811	-3.013	-8.783	-3.518	-4.711	-3.06	-3.839	-5.537	-2.985	-5.227	-5.38	-2.672	-5.158	1.986	-5.216	-0.081	0.318	-7.567	-2.494	-4.416	-5.04	-4.652	-5.472	-4.264	-4.387	4.136
P00959	-3.701	-8.539	-7.649	-6.804	-6.287	-8.243	-7.241	-5.732	-7.8	-8.074	-9.645	-6.962	-3.944	-7.26	-7.762	-7.325	-7.128	-6.382	-6.446	-5.88	-6.883	-7.196	-9.846	-3.37	-8.654	-8.702	-3.945	-6.049	-7.282	-9.167	-6.471	-3.433	-7.698	-6.926	-8.886	-6.626	-7.27	-7.327	-6.732	-6.428	-7.747	-7.866	-5.584	-6.23	-7.838	-6.346	-5.778	-8.895	-18.31
P0A6W3	-4.073	151.679	45.262	9.513	17.757	42.367	46.699	14.859	43.616	19.303	74.422	93.287	137.564	67.255	55.762	47.722	45.193	8.369	58.224	6.972	54.809	60.946	125.28	-2.511	89.447	95.562	-0.089	13.837	64.178	74.251	45.187	-2.67	99.466	55.21	85.797	64.701	78.737	45.967	70.477	70.083	66.647	69.923	5.684	12.93	47.018	11.339	7.571	87.004	148.285
P22524	-4.325	104.632	20.599	0.738	0.818	20.414	39.739	10.249	27.197	5.012	68.564	83.754	139.891	66.035	45.967	43.59	29.892	1.04	49.02	4.523	30.753	54.692	116.54	-2.936	93.044	99.987	-2.928	7.486	52.958	63.565	26.145	-2.363	90.211	45.303	79.066	41.671	58.649	38.958	67.751	57.515	56.448	40.283	-2.715	5.472	43.347	3.578	-1.67	68.605	124.54
P0A752	-4.219	97.684	-6.635	-6.669	-6.975	-7.691	-7.234	-5.997	-5.533	-6.851	2.996	-2.231	78.006	4.221	-5.471	-4.867	-7.03	-7.094	-4.133	-5.747	-6.437	-3.732	29.576	-3.405	13.094	2.153	-4.016	-6.292	0.81	-1.994	-6.059	-3.705	-0.701	-4.531	-2.209	-3.605	2.076	-6.838	9.173	-0.601	-8.74	5.002	-5.837	-6.341	-5.04	-6.679	-6.087	6.638	59.138
P18843	-3.711	27.148	-8.067	-6.698	-6.261	-8.925	-8.997	-5.909	-7.689	-6.66	-3.305	-8.591	33.277	-5.549	-8.231	-7.231	-7.767	-6.165	-6.292	-5.588	-7.456	-9.424	5.075	-3.337	-5.079	-12.753	-3.903	-5.694	-4.73	-8.259	-8.125	-3.339	-7.533	-8.437	-8.78	-8.168	-4.269	-7.813	-8.001	-5.097	-8.64	-3.584	-5.38	-5.957	-8.044	-6.585	-5.421	-7.977	13.021
P0A7B3	-3.247	60.514	-0.583	-3.733	-3.981	-0.474	13.597	-3.884	2.562	-4.308	31.537	38.355	122.678	30.46	9.395	2.439	5.105	-4.249	9.734	-3.595	3.861	3.778	108.669	-2.172	3.737	70.439	-2.804	-3.218	8.397	9.358	5.998	-2.448	38.616	9.792	45.608	9.931	10.294	1.367	40.2	17.11	20.825	8.958	-4.574	-3.185	3.085	-4.485	-3.975	25.11	120.402
P69924	-1.606	214.105	62.424	29.564	31.878	60.887	71.577	28.343	61.331	33.582	111.294	118.521	173.826	106.403	75.353	64.943	56.816	32.542	84.238	16.423	76.558	95.622	177.28	0.365	103.607	114.69	8.876	33.748	99.708	109.301	66.906	-0.911	131.002	84.302	128.083	77.838	103.743	68.099	112.052	92.003	77.144	90.279	15.616	26.919	77.571	31.031	23.847	126.624	188.579
P42641	-3.875	-2.18	-7.964	-6.291	-5.171	-6.496	-5.154	-5.276	-5.902	-5.348	-4.352	-0.738	88.37	-2.718	-4.893	-6.112	-7.016	-6.241	-5.919	-4.925	-7.096	-6.42	17.568	-3.139	-8.871	-1.312	-3.872	-5.4	-5.363	-7.06	-6.777	-3.464	-1.567	-7.004	-5.235	-2.911	-6.067	-6.471	-2.923	-6.005	-4.74	-7.179	-4.432	-5.294	-7.345	-5.492	-5.434	-5.427	14.632
P0A799	-3.182	4.276	-5.431	-4.463	-4.555	-5.182	-16.225	-3.43	-5.43	-4.225	-11.121	-5.089	32.492	-4.049	-5.601	-6.478	-4.438	-4.332	-4.835	-4.343	-5.832	-6.532	1.343	-2.795	-7.772	-6.457	-3.4	-3.992	-6.094	-6.106	-4.69	-2.881	-3.814	-5.729	-6.323	-5.612	-5.276	-5.008	-6.174	-5.958	-6.52	-6.503	-3.95	-4.105	-5.745	-5.123	-3.98	-5.067	-2.802
P0ABF8	-3.66	18.218	-6.663	-4.817	-5.148	-7.022	-5.521	-5.213	-5.23	-4.726	2.052	-2.335	39.88	-4.606	-5.777	-6.779	-5.093	-4.845	-3.448	-4.105	-5.789	-7.577	23.995	-2.595	-8.508	-1.662	-3.446	-4.821	-4.505	-6.998	-5.805	-2.667	-1.672	-5.862	-2.946	-7.355	-1.452	-6.401	-4.444	-3.119	-7.581	-2.992	-4.858	-4.252	-5.897	-4.833	-4.238	-4.171	22.159
P26647	-4.388	51.496	-10.181	-6.846	-6.725	-10.325	-7.252	-6.648	-6.735	-7.511	-1.518	-2.733	-2.902	5.793	-5.138	-4.541	-7.858	-6.686	-6.933	-6.086	-7.451	-9.26	24.248	-3.547	17.667	-1.134	-3.974	-7.371	1.593	-7.9	-6.651	-3.675	3.214	-6.804	-1.187	-0.892	-2.643	-5.759	2.271	-2.352	-7.776	-8.692	-6.022	-6.412	-6.512	-7.052	-5.882	-3.316	20.269
P0A7I0	-3.398	-5.538	-5.818	-5.715	-4.747	-6.396	-6.246	-4.433	-5.348	-4.658	-6.934	-4.402	-3.178	-4.165	-5.425	-5.303	-5.342	-4.319	-4.347	-3.578	-4.689	-7.064	-3.38	-2.775	-12.741	-5.663	-2.996	-3.692	-5.436	-6.033	-4.94	-2.942	-4.698	-4.778	-8.683	-5.304	-5.462	-4.893	-5.246	-4.986	-5.949	-5.712	-4.56	-4.498	-5.308	-4.561	-4.27	-7.264	-7.077
P07012	-3.026	-7.094	-5.401	-4.855	-4.811	-5.579	-5.874	-4.143	-5.232	-4.629	-13.57	-6.617	41.445	-5.062	-6.188	-5.627	-5.197	-5.163	-5.291	-3.773	-5.291	-5.853	-4.037	-2.549	-9.917	-6.832	-3.173	-4.423	-5.663	-6.363	-5.447	-2.531	-7.113	-5.581	-8.187	-5.51	-5.061	-5.207	-5.472	-5.434	-6.207	-5.303	-4.197	-4.073	-6.629	-4.649	-4.095	-5.595	-5.364
P0ACC1	-4.375	110.358	0.593	-7.036	-6.506	-1.052	1.576	-2.525	5.441	-6.085	21.152	26.207	95.948	21.98	7.458	6.169	7.24	-7.107	9.909	-5.128	6.988	8.324	66.48	-3.66	10.978	34.709	-4.601	-5.051	18.005	5.892	4.788	-3.868	30.632	5.376	26.462	7.639	25.83	7.613	21.94	-28.072	0.08	1.224	-5.886	-5.748	5.422	-7.352	-5.814	16.076	82.487
P0A7D1	10.475	209.669	79.262	48.624	44.837	72.746	80.393	42.177	80.419	54.492	101.208	145.347	204.095	125	94.102	94.942	82.145	48.486	96.113	51.749	97.579	111.038	209.2	14.646	135.318	146.18	20.752	47.248	125.592	130.245	85.748	19.266	156.005	109.062	135.508	97.677	134.699	78.197	129.298	115.17	107.586	109.874	31.086	55.065	96.427	39.46	39.925	140.94	227.511
P76062	-2.779	-4.107	-4.989	-4.397	-3.832	-5.27	-4.653	-3.825	-4.476	-4.75	-4.732	-5.021	-4.955	-4.453	-4.921	-4.958	-4.438	-4.19	-4.64	-3.535	-4.653	-4.866	-4.999	-2.239	-4.608	-5.299	-3.113	-3.812	-4.787	-6.206	-4.417	-2.309	-5.169	-4.568	-5.572	-4.604	-4.86	-4.534	-4.78	-4.648	-5.663	-5.65	-3.623	-3.641	-5.11	-4.017	-3.56	-5.409	-5.617
P0AFU8	-3.294	197.44	42.894	15.428	20.619	38.629	47.159	20.529	49.491	28.067	85.526	102.235	169.172	91.722	57.688	60.983	49.098	16.302	73.008	5.313	57.928	83.591	182.126	-2.649	83.49	122.089	-3.019	25.112	93.252	88.75	51.686	-2.708	114.777	82.965	103.548	70.577	94.872	59.893	96.426	88.179	82.749	83.162	6.839	22.137	54.762	18.846	6.657	110.26	176.256
P0AG48	-3.414	-7.949	-5.186	-4.967	-4.563	-5.577	-5.935	-3.926	-4.784	-4.775	-0.204	-4.108	-8.914	-4.742	-4.941	-5.023	-4.593	-4.544	-4.605	-4.587	-4.606	-5.885	-11.212	-2.719	-6.887	-3.443	-2.962	-4.538	-5.846	-5.488	-4.539	-2.954	-4.45	-5.176	-7.32	-4.96	-4.007	-4.42	-6.591	-4.966	-5.862	-5.89	-3.984	-4.606	-5.126	-4.612	-4.017	-5.07	-2.815
P0A7M2	-3.054	81.381	3.942	-1.94	-3.475	1.672	13.44	-1.209	8.374	-3.259	73.447	58.459	124.994	54.469	22.801	-0.016	14.69	-2.457	16.011	-1.536	6.081	21.775	108.332	-2.34	-5.186	76.293	-2.919	-0.9	18.557	28.881	11.97	-2.502	67.903	13.077	80.517	13.647	23.604	-0.986	80.449	32.741	10.784	-2.63	-3.392	0.678	18.525	-1.712	-2.695	36.164	101.825
P0A7M6	-2.568	62.32	-4.35	-3.684	-3.623	-4.4	-2.771	-3.538	-2.26	-4.023	9.39	4.053	76.368	29.178	-4.191	-3.859	-1.987	-3.84	-0.32	-3.119	-1.264	-2.75	64.555	-2.071	-3.514	-0.001	-2.429	-3.378	1.428	-1.835	-3.992	-2.041	4.685	-2.817	5.611	-3.749	6.757	-3.881	24.67	4.303	-5.027	-4.988	-3.094	-3.356	-4.387	-6.583	-3.19	2.098	61.962
P00579	-1.944	-4.256	-3.785	-2.964	-2.917	-3.981	-3.427	-2.784	-3.462	-3.656	-3.871	-3.666	-3.248	-3.283	-3.385	-4.337	-3.281	-2.832	-3.259	-2.58	-3.757	-3.623	-3.754	-1.658	-4.971	-4.618	-1.973	-2.997	-4.232	-4.309	-3.191	-1.85	-3.718	-3.301	-4.048	-4.051	-3.639	-3.346	-3.002	-3.193	-4.682	-4.555	-2.655	-2.625	-3.51	-3.115	-2.468	-4.089	-4.967
P0AGB6	-3.481	-10.928	-6.123	-4.973	-4.94	-6.248	-5.303	-5.016	-5.483	-5.746	-9.32	-6.98	-1.651	-6.702	-5.517	-5.617	-5.266	-4.574	-5.593	-4.651	-5.891	-6.112	-4.931	-2.372	-59.684	-7.587	-2.992	-4.726	-6.286	-7.252	-5.335	-2.682	-6.904	-5.764	-7.295	-5.902	-5.763	-5.423	-7.223	-6.481	-7.235	-6.588	-4.07	-4.474	-5.823	-5.32	-4.163	-7.397	-14.351
P0A7V3	-3.639	-6.967	-6.864	-5.661	-5.831	-7.452	-9.348	-5.16	-6.658	-6.347	-6.528	-1.174	-0.007	-7.134	-6.704	-7.015	-6.486	-5.842	-6.558	-5.232	-6.896	-7.51	1.307	-2.819	-6.081	-6.885	-3.611	-5.32	-7.682	-6.919	-6.651	-3.122	0.93	-6.233	-9.387	-7.557	-7.97	-6.812	-6.341	-6.82	-8.413	-8.13	-4.893	-5.496	-7.654	-7.704	-5.106	-6.417	0.595
P0A7W7	1.381	141.416	31.255	18.496	16.996	30.793	38.294	17.133	36.587	19.837	66.913	76.511	130.935	67.994	50.542	48.57	34.644	19.126	51.053	20.815	49.957	43.039	122.013	2.518	91.325	79.175	5.127	19.854	68.676	56.39	35.894	5.652	86.036	47.828	68.177	47.711	66.31	42.52	66.526	57.736	53.779	65.393	8.657	23.78	47.499	16.31	15.951	63.736	146.489
P0A7T3	-3.473	123.496	18.154	-2.431	-0.717	16.842	40.988	3.02	36.946	-3.565	63.959	67.721	138.707	65.377	43.418	12.609	40.637	-3.35	52.664	-3.301	33.635	58.282	119.279	-2.591	19.428	94.32	-3.11	-2.786	62.72	50.369	39.974	-2.938	64.064	45.712	80.965	31.206	74.177	29.972	77.274	51.571	39.184	37.227	-3.069	-2.681	34.783	-2.339	-2.749	64.049	126.229
P68679	-2.709	-5.227	-4.786	-3.941	-3.81	-4.838	-4.458	-2.818	-4.449	-3.914	-4.514	-4.641	-5.27	-5.069	-4.504	-4.658	-4.279	-4.1	-4.295	-3.17	-4.589	-4.598	-5.002	-2.194	-4.599	-5.769	-2.619	-3.203	-5.091	-6.096	-4.454	-2.298	-4.644	-4.269	-5.942	-4.852	-4.903	-4.515	-4.385	-5.068	-4.99	-5.565	-3.243	-3.475	-5.032	-4.049	-3.123	-4.908	-6.635
P0AG90	-3.872	-20.137	-5.475	-5.175	-4.303	-5.874	-6.344	-4.428	-4.872	-4.688	-22.674	-5.157	-85.578	-5.413	-6.273	-6.004	-4.951	-4.744	-5.124	-3.804	-5.223	-5.65	-5.477	-2.338	-11.916	-6.138	-2.745	-4.475	-6.015	-6.569	-5.057	-2.378	-5.243	-5.416	-5.893	-5.448	-5.538	-4.863	-6.108	-5.601	-6.864	-6.873	-4.195	-4.114	-6.121	-4.969	-3.778	-6.477	-9.263
P68398	-4.403	130.313	-0.804	-5.586	-3.236	-6.206	9.921	-0.297	7.008	-4.303	49.594	22.08	89.521	61.23	13.9	14.259	4.811	-5.375	28.744	-3.841	14.013	18.654	117.465	-3.453	54.16	49.964	-4.153	-4.789	44.406	27.512	10.393	-3.667	25.947	28.919	41.596	11.744	56.289	9.29	64.775	49.471	17.796	39.796	-4.419	-3.859	15.828	-6.438	-4.94	29.001	127.63
P0AGG0	-3.549	89.524	-4.657	-5.884	-4.749	-5.488	-0.08	-5.124	-2.089	-5.791	47.09	2.111	57.477	38.477	-2.026	-2.241	-0.834	-6.823	-1.394	-4.86	-3.3	0.352	75.866	-2.952	25.103	1.037	-3.565	-5.603	-0.179	1.293	-2.68	-3.162	11.933	1.609	22.101	-2.743	11.084	-2.811	42.469	-1.715	5.253	8.749	-4.774	-4.996	-1.48	-6.147	-4.773	-0.131	71.843
P52097	-2.879	-6.021	-5.517	-4.438	-4.479	-5.702	-5.149	-4.677	-4.933	-4.905	-6.452	-6.141	-8.124	-6.255	-5.545	-5.704	-5.068	-4.405	-5.229	-3.812	-5.45	-6.133	-6.013	-2.297	-5.5	-6.712	-2.949	-3.95	-6.04	-6.854	-4.971	-2.646	-6.364	-5.415	-5.925	-5.424	-5.415	-4.938	-5.772	-5.831	-8.083	-6.345	-4.035	-4.111	-5.096	-4.505	-4.165	-6.322	-7.174
P76256	-2.458	115.568	52.329	14.955	13.646	48.831	58.419	31.482	55.963	15.129	94.853	112.902	139.546	89.022	62.521	60.521	59.561	15.263	69.084	19.148	61.444	73.515	157.41	-0.583	109.947	136.224	1.937	18.377	73.511	83.649	58.417	-0.547	110.333	73.73	103.397	70.051	100.162	55.557	97.405	73.801	77.535	75.875	8.211	25.328	63.678	13.009	8.505	111.351	163.715
P45748	-4.09	114.63	-2.314	-4.528	-5.163	-4.156	4.035	-4.887	-0.988	-4.675	35.355	14.994	111.638	24.352	-3.031	5.377	-1.968	-5.343	1.73	-4.451	-5.489	4.278	92.504	-3.413	80.237	19.301	-3.929	-3.8	7.176	7.006	1.034	-3.585	19.91	5.292	24.784	11.117	28.615	1.587	22.137	11.098	13.726	11.577	-4.628	-4.516	3.342	-5.775	-4.841	16.586	90.816
P0AGK1	-4.134	61.019	-5.206	-6.65	-6.787	-6.047	1.369	-7.373	-5.438	-6.641	1.488	13.112	84.52	8.774	-1.71	-3.18	-4.028	-6.519	-3.462	-5.351	-5.048	2.322	70.208	-3.542	-70.998	8.773	-3.685	-6.057	-5.986	-0.073	-3.187	-3.797	24.856	2.988	14.671	5.836	4.424	-4.824	13.732	3.874	-5.358	5.724	-6.114	-4.889	-2.185	-6.544	-5.497	21.243	39.998
P0AAB4	-3.779	5.871	-7.336	-6.039	-5.744	-7.42	-7.391	-5.411	-6.729	-6.489	-13.283	-8.264	21.023	-7.933	-7.672	-8.302	-7.271	-5.726	-7.354	-4.958	-7.655	-8.878	-6.055	-2.978	-5.34	-9.517	-3.559	-5.336	-8.243	-10.092	-6.771	-3.194	-8.619	-7.725	-7.815	-7.632	-8.161	-7.319	-8.975	-8.623	-9.004	-9.518	-5.292	-5.252	-7.587	-5.832	-4.902	-8.133	-2.751
P45800	-2.76	-4.55	-4.44	-3.669	-4.232	-4.612	-4.226	-4.436	-4.117	-4.435	-4.628	-4.214	-14.203	-5.032	-3.711	-4.712	-4.094	-3.58	-4.242	-3.016	-4.721	-5.226	-4.63	-2.146	-4.754	-5.052	-2.333	-3.315	-5.105	-5.99	-4.175	-2.381	-4.663	-4.409	-4.648	-3.853	-4.614	-3.944	-4.8	-5.317	-5.396	-5.561	-3.714	-3.467	-3.785	-3.256	-3.413	-4.212	-5.522
P0A6P7	8.718	186.277	55.731	29.486	24.207	51.636	60.236	28.136	63.663	30.534	104.148	113.665	172.071	108.126	67.446	65.454	65.016	27.273	75.125	36.312	70.608	80.641	165.459	9.319	100.644	118.119	12.129	32.898	97.067	95.705	60.61	13.041	121.552	75.349	113.274	80.058	112.333	62.754	116.627	92.143	81.446	105.752	16.904	37.422	64.214	28.055	24.7	114.846	187.233
P0A9P0	-4.07	2.826	-8.528	-6.441	-6.639	-7.815	-8.22	-6.421	-7.228	-6.871	-8.158	-4.583	-4.409	-15.726	-7.294	-7.71	-7.405	-6.51	-7.675	-5.473	-7.735	-9.085	0.633	-3.322	-2.212	-5.766	-3.578	-5.808	-7.053	-10.514	-7.381	-3.436	-3.938	-7.865	-9.038	-7.039	-7.634	-7.066	-8.088	-8.565	-10.368	-10.107	-5.242	-5.879	-7.389	-6.066	-5.459	-6.951	-2.81
P0ABQ0	-3.46	-7.933	-5.97	-5.169	-4.403	-6.229	-4.95	-4.009	-5.033	-4.587	-6.284	-5.637	-76.769	-6.273	-5.825	-6.406	-5.409	-4.727	-5.338	-4.139	-5.434	-5.288	-7.91	-2.736	-7.076	-8.401	-3.158	-4.361	-6.739	-6.733	-5.969	-3.192	-6.069	-5.289	-6.454	-5.937	-6.531	-5.134	-6.901	-6.758	-6.663	-6.487	-4.25	-4.584	-5.47	-4.359	-4.571	-6.402	-11.329
P0A800	-2.908	5.39	-5.432	-5.646	-4.676	1.492	-2.394	-5.254	0.698	-4.26	4.399	6.775	85.887	-5.993	0.723	-3.795	-1.353	-4.453	2.827	-3.853	-0.564	-0.31	51.4	-2.369	-4.405	13.975	-2.714	-4.303	8.295	0.413	2.524	-2.538	3.95	-1.443	16.074	-3.558	12.924	-3.687	-1.201	4.5	-1.024	6.268	-3.861	-3.833	3.801	-3.713	-4.427	7.269	-17.45
[truncated: 170 more columns]

## Sheet: Ordered list of 218 compounds
INDEX	Name	SMILES
0	BRD-K78206682	O=C1NC(=O)C=C1
1	BRD-K01666924	CC(C)CCCC(=O)N[C@@H](CCNCS(=O)(=O)O)C(=O)N[C@@H]([C@@H](C)O)C(=O)N[C@@H](CCNCS(=O)(=O)O)C(=O)N[C@H]1CCNC(=O)[C@@H](NC(=O)[C@H](CCNCS(=O)(=O)O)NC(=O)[C@H](CCNCS(=O)(=O)O)NC(=O)[C@H](CC(C)C)NC(=O)[C@H](CC(C)C)NC(=O)[C@H](CCNCS(=O)(=O)O)NC1=O)[C@@H](C)O
2	BRD-K20338176	N[C@@H](C(=O)N[C@H]1[C@H]2SCC(=C(N2C1=O)C(=O)O)Cl)c1ccccc1
3	BRD-A03757454	OC[C@H]1O[C@@H](C[C@H]1O)N1C=C(F)C(=O)NC1=O
4	BRD-K76927775	[O-][N+](=O)c1ccc(o1)/C=N/N1CC(=O)NC1=O
5	BRD-K28935038	N[C@@H](C(=O)N[C@H]1[C@H]2CCC(=C(N2C1=O)C(=O)O)Cl)c1ccccc1
6	BRD-K62607865	C[C@H]1[C@H](NC(=O)/C(=N\OC(C)(C)C(=O)O)c2csc(n2)N)C(=O)N1S(=O)(=O)O
7	BRD-K34234316	CCCCCCCCCCCCC[N+](C)(C)Cc1ccccc1
8	BRD-K15766189	Nc1nc(cs1)/C(=N/O)C(=O)N[C@H]1[C@H]2SCC(=C(N2C1=O)C(=O)O)C=C
9	BRD-K62328564; TRICLOSAN	Oc1cc(ccc1Oc1ccc(cc1Cl)Cl)Cl
10	BRD-A24252652	CN[C@H]1C[C@@H](N)[C@H](O)[C@@H](O[C@@H]2O[C@H](CO)[C@H](O)[C@@H]3O[C@]4(O[C@H]([C@@H](N)CO)[C@H](O)[C@H](O)[C@H]4O)O[C@H]23)[C@@H]1O
11	BRD-K00003347	CN(C)[C@H]1[C@@H]2C[C@@H]3[C@H](O)c4c(ccc(c4C(=O)[C@@H]3C(=O)[C@]2(O)C(=O)[C@H](C(=O)N)C1=O)O)Cl
12	BRD-K01825699	C[C@@H](O)[C@@H](NC(=O)[C@H](C)[C@@H](O)[C@H](C)NC(=O)[C@@H](NC(=O)c1nc(nc(c1C)N)[C@H](CC(=O)N)NC[C@@H](N)C(=O)N)[C@@H](O[C@H]1O[C@H](CO)[C@H](O)[C@@H](O)[C@H]1O[C@H]1O[C@H](CO)[C@@H](O)[C@H](OC(=O)N)[C@@H]1O)c1cnc[nH]1)C(=O)NCCc1nc(cs1)-c1nc(cs1)C(=O)NCCC[S+](C)C
13	BRD-K22662557	CCCC[P+](CCCC)(CCCC)Cc1ccc(cc1)NC(=O)[C@H](Cc1ccc2ccccc2c1)N/C(=N/C1CCCCC1)NC1CCCCC1
14	BRD-K73425385	NC[C@H]1O[C@H](O[C@@H]2[C@@H](N)C[C@@H](N)[C@H](O[C@H]3O[C@H](CO)[C@@H](O)[C@H](N)[C@H]3O)[C@H]2O)[C@H](N)[C@@H](O)[C@@H]1O
15	BRD-K01825574	CON=C(C(=O)N[C@H]1[C@H]2SCC(=C(N2C1=O)C(=O)O)CSC1=NC(=O)C(=NN1C)O)c1csc(n1)N
16	BRD-K52735702	Nc1nc(cs1)/C(=N\O)C(=O)N[C@H]1[C@H]2SCC(=C(N2C1=O)C(=O)O)C=C
17	BRD-K47832606	OC[C@H]1O[C@H](C[C@@H]1O)N1C=C(F)C(=O)NC1=O
18	BRD-K08205503	CO/N=C(\C(=O)N[C@H]1[C@H]2SCC(=C(N2C1=O)C(=O)O)C[N+]1(C)CCCC1)c1csc(n1)N
19	BRD-K92544108	CN1N=CN=C2C(=O)N(C)C(=O)N=C12
20	BRD-K82960980	CO/N=C(\C(=O)N[C@H]1[C@H]2SCC(=C(N2C1=O)C(=O)O)CSC(=O)c1ccco1)c1csc(n1)N
21	BRD-K10836013	N[C@@H]1CN(CC21CC2)c1c(cc2c(c1Cl)N(C=C(C(=O)O)C2=O)[C@@H]1C[C@@H]1F)F
22	BRD-K49668410	CC[C@H]1OC(=O)[C@H](C)[C@@H](O[C@H]2C[C@@](C)(OC)[C@@H](O)[C@H](C)O2)[C@H](C)[C@@H](O[C@@H]2O[C@H](C)C[C@@H]([C@H]2O)N(C)C)[C@@](C)(C[C@@H](C)C(=O)[C@H](C)[C@@H](O)[C@]1(C)O)OC
23	BRD-K85146014	OC(=O)P(=O)(O)O
24	BRD-K00003588	C[C@@H](O)[C@@H](NC(=O)[C@H](C)[C@@H](O)[C@H](C)NC(=O)[C@@H](NC(=O)c1nc(nc(c1C)N)[C@H](CC(=O)N)NC[C@@H](N)C(=O)N)[C@@H](O[C@H]1O[C@H](CO)[C@H](O)[C@@H](O)[C@H]1O[C@H]1O[C@H](CO)[C@@H](O)[C@H](OC(=O)N)[C@@H]1O)c1c[nH]cn1)C(=O)NCCc1nc(cs1)-c1nc(cs1)C(=O)NCCC[S+](C)C
25	BRD-K00003240	CN(C)[C@H]1[C@@H]2C[C@@H]3Cc4c(cc(c(c4C(=O)[C@H]3C(=O)[C@]2(O)C(=O)[C@H](C(=O)N)C1=O)O)NC(=O)CN1CCCC1)F
26	BRD-K33457401; BRONOPOL	OCC(Br)(CO)[N+](=O)[O-]
27	BRD-K32972113	OCCN(CCO)c1ccc(c2no[n+](c12)[O-])[N+](=O)[O-]
28	BRD-K00003117	Nc1nc(ns1)/C(=N/O)C(=O)N[C@H]1[C@H]2SCC(=C(N2C1=O)C(=O)O)/C=C/1\CCN([C@@H]2CCNC2)C1=O
29	BRD-K22442616	ONC(=O)c1cn(nn1)-c1cccc(c1)C(=O)N1CCC2(CC1)N(CNC2=O)c1ccccc1
30	BRD-K27798832	CO/N=C(\C(=O)N[C@H]1[C@H]2SCC(=C(N2C1=O)C(=O)O)C)c1csc(n1)N
31	BRD-K35932154	CN1SC=CC1=O
32	BRD-K00003353	CN(C)[C@H]1[C@@H]2C[C@H]3[C@H](C(=O)c4c(ccc(c4[C@@]3(C)O)Cl)O)C(=O)[C@]2(O)C(=O)[C@H](C(=O)N)C1=O
33	BRD-K23677682	CN[C@H]1CN(C[C@@H]1OC)c1ccc2c(n1)N(C=C(C(=O)O)C2=O)c1nccs1
34	BRD-K00025625	C[C@@H]1[C@H]2[C@H](O)[C@H]3[C@H](N(C)C)C(=O)[C@H](C(=O)N)C(=O)[C@@]3(O)C(=C2C(=O)c2c(cccc21)O)O
35	BRD-K88043978	NCC[C@H](O)C(=O)N[C@@H]1C[C@H](N)[C@@H](O[C@H]2O[C@H](CN)[C@@H](O)[C@H](O)[C@H]2O)[C@H](O)[C@H]1O[C@H]1O[C@H](CO)[C@@H](O)[C@H](N)[C@H]1O
36	BRD-K70366318	COC1=C(N)C(=O)c2nc(ccc2C1=O)-c1nc(c(c(c1N)-c1ccc(c(c1O)OC)OC)C)C(=O)O
37	BRD-K99750640	Cc1nnc(s1)SCC1=C(N2[C@H](SC1)[C@H](NC(=O)Cn1cnnn1)C2=O)C(=O)O
38	BRD-K80694030	CCCC[P+](CCCC)(CCCC)Cc1ccc(cc1)NC(=O)[C@@H](Cc1ccc2ccccc2c1)N=C(NC1CCCCC1)NC1CCCCC1
39	BRD-K85490921	CON=C(C(=O)N[C@H]1[C@H]2SCC(=C(N2C1=O)C(=O)OCOC(=O)C(C)(C)C)C=Cc1scnc1C)c1csc(n1)N
40	BRD-K00494077	N[C@@H]1[C@H]2CN(C[C@@H]12)c1nc2c(cc1F)C(=O)C(=CN2c1ccc(cc1F)F)C(=O)O
41	BRD-K92872987	CC1=CC(=O)C(=CN1)C(=O)N[C@@H](C(=O)N[C@H]1[C@H]2SCC(=C(N2C1=O)C(=O)O)CSc1nnnn1C)c1ccc(cc1)O
42	BRD-K02558072	COC(=O)N/N=C/c1ccc(o1)[N+](=O)[O-]
43	BRD-K80622725	CN1N=C(C)N=C2C(=O)N(C)C(=O)N=C12
44	BRD-K05619559	NC[C@H]1O[C@H](O[C@@H]2[C@@H](N)C[C@@H](N)[C@H](O[C@H]3O[C@H](CO)[C@@H](O)[C@H](N)[C@H]3O)[C@H]2O)[C@H](N)C[C@@H]1O
45	BRD-K00003130	NC[C@H]1O[B](O)c2c(cccc21)OCCCO
46	BRD-K53123955	[O-][N+](=O)c1cnc(s1)N1CCNC1=O
47	BRD-K01825576	CN(C)[C@H]1[C@@H]2C[C@H]3C(=C(O)[C@]2(O)C(=C(C(=O)N)C1=O)O)C(=O)c1c(cccc1[C@]3(C)O)O
48	BRD-A08641215	CC[C@@H](C)CCCCC(=O)N[C@@H](CCN)C(=O)N[C@@H]([C@@H](C)O)C(=O)N[C@@H](CCN)C(=O)N[C@H]1CCNC(=O)[C@@H](NC(=O)[C@H](CCN)NC(=O)[C@H](CCN)NC(=O)[C@H](CC(C)C)NC(=O)[C@@H](Cc2ccccc2)NC(=O)[C@@H](CCN)NC1=O)[C@@H](C)O
49	BRD-K79092138	NC(=O)N/N=C/c1ccc(o1)[N+](=O)[O-]
50	BRD-K46970505	CO/N=C(\C(=O)N[C@H]1[C@H]2SCC(=C(N2C1=O)C(=O)O)C[n+]1ccn2ncccc12)c1nsc(n1)N
51	BRD-K52117081	CC(C)(O/N=C(\C(=O)N[C@H]1[C@H]2SCC(=C(N2C1=O)C(=O)O)C[n+]1ccccc1)c1csc(n1)N)C(=O)O
52	BRD-K00003661	CO/N=C(\C(=O)N[C@H]1[C@H]2SCC(=C(N2C1=O)C(=O)O)CSc1nnnn1C)c1csc(n1)N
53	BRD-K11905747	CN[C@@H]1[C@H](O)[C@H](NC)[C@H]2O[C@]3(O)[C@@H](O[C@H](C)CC3=O)O[C@@H]2[C@H]1O
54	BRD-K56735750	COC(=O)N/N=C/c1c[n+](c2ccccc2[n+]1[O-])[O-]
55	BRD-K00003257	CC(C)(O/N=C(\C(=O)N[C@H]1[C@H]2SCC(=C(N2C1=O)C(=O)O)C[N+]1(CCCC1)CCNC(=O)c1ccc(c(c1Cl)O)O)c1csc(n1)N)C(=O)O
56	BRD-K71059170	Nc1nc(cs1)/C(=N/OCC(=O)O)C(=O)N[C@H]1[C@H]2SCC(=C(N2C1=O)C(=O)O)C=C
57	BRD-K72903603	CC1=CN([C@H]2C[C@H](N=[N+]=[N-])[C@@H](CO)O2)C(=O)NC1=O
58	BRD-K63550407	CC[C@H]1OC(=O)[C@H](C)[C@@H](O[C@H]2C[C@@](C)(OC)[C@@H](O)[C@H](C)O2)[C@H](C)[C@@H](O[C@@H]2O[C@H](C)C[C@@H]([C@H]2O)N(C)C)[C@](C)(O)C[C@@H](C)C(=O)[C@H](C)[C@@H](O)[C@]1(C)O
59	BRD-K46982791	Oc1ccc(c2cccnc12)Cl
60	BRD-K51677086	CCOC(=O)CCC(=O)O[C@H]1[C@@H](O[C@H](C)C[C@@H]1N(C)C)O[C@@H]1[C@@H](C)[C@H](O[C@H]2C[C@@](C)(OC)[C@@H](O)[C@H](C)O2)[C@@H](C)C(=O)O[C@H](CC)[C@@](C)(O)[C@H](O)[C@@H](C)C(=O)[C@H](C)C[C@@]1(C)O
61	BRD-K74501079	CC[C@H]1OC(=O)[C@H](C)[C@@H](O[C@H]2C[C@@](C)(OC)[C@@H](O)[C@H](C)O2)[C@H](C)[C@@H](O[C@@H]2O[C@H](C)C[C@@H]([C@H]2O)N(C)C)[C@](C)(O)C[C@@H](C)CN(C)[C@H](C)[C@@H](O)[C@]1(C)O
62	BRD-K00003346	CN(C)[C@H]1[C@@H]2C[C@@H]3Cc4c(ccc(c4C(=O)[C@@H]3C(=O)[C@]2(O)C(=O)[C@H](C(=O)N)C1=O)O)N(C)C
63	BRD-A41020680	CN(C)[C@@H]1[C@H]2C[C@H]3Cc4c(ccc(c4C(=O)[C@@H]3C(=O)[C@@]2(O)C(=C(C(=O)N)C1=O)O)O)N(C)C
64	BRD-K66412701	C[C@H]1COc2c3c(cc(c2C2(N)CC2)F)C(=O)C(=CN13)C(=O)O
65	BRD-A20863183	CO[C@@H]1[C@@H](OC(=O)c2ccc([nH]2)C)[C@@H](O)[C@H](CC1(C)C)Oc1ccc2c(c1C)OC(=O)[C@@H](C2)NC(=O)c1[nH]cc(c1C)CC(=O)NC1=Cc2ccc(c(c2OC1=O)C)O[C@@H]1OC(C)(C)[C@H](OC)[C@@H](OC(=O)c2ccc([nH]2)C)[C@H]1O
66	BRD-A48237631	CO[C@]12[C@@H]3N[C@@H]3CN2C2=C([C@@H]1COC(=O)N)C(=O)C(=C(C)C2=O)N
67	BRD-K37908742	CN1C(=O)[C@@]23CC4=CC=C[C@H](O)[C@H]4N3C(=O)[C@@]1(CO)SS2
68	BRD-K73629461	CC(=O)ON1C=C(F)C(=O)NC1=O
69	BRD-K00003569	CN(C)[C@H]1[C@@H]2C[C@@H]3Cc4c(cc(c(c4C(=O)[C@H]3C(=O)[C@]2(O)C(=O)[C@@H](C(=O)N)C1=O)O)CNCC(C)(C)C)N(C)C
70	BRD-K00004533	C[C@@H](O)[C@H](NC(=O)[C@@H](C)[C@H](O)[C@@H](C)NC(=O)[C@@H](NC(=O)c1nc(nc(c1C)N)[C@H](CC(=O)N)NC[C@H](N)C(=O)N)[C@@H](O[C@@H]1O[C@@H](CO)[C@@H](O)[C@H](O)[C@@H]1O[C@@H]1O[C@H](CO)[C@@H](O)[C@H](OC(=O)N)[C@@H]1O)c1c[nH]cn1)C(=O)NCCc1nc(cs1)-c1nc(cs1)C(=O)NCCCNCCCCN
71	BRD-K00003362	COC1=C(OC)C(=O)C(=C(C)C1=O)CCCCCCCCCC[P+](c1ccccc1)(c1ccccc1)c1ccccc1
72	BRD-K00003351	CN(C)[C@H]1[C@@H]2[C@@H](O)[C@H]3[C@H](C(=O)c4c(cccc4C3=C)O)C(=O)[C@]2(O)C(=O)[C@@H](C(=O)N)C1=O
73	BRD-K47079459	CCCCCCCCCCCCCCCC[N+](C)(C)C
74	BRD-K00003142	N[C@@H]1CC[C@@H](c2ccc(c(c2)Cl)Cl)c2ccccc21
75	BRD-K36990484	CCN1C=C(C(=O)O)C(=O)c2cc(c(cc21)N1CCN(CC1)C(=S)Nc1cc(ccc1Cl)C(F)(F)F)F
76	BRD-K00004708	NCCONC(=O)[C@@H]1CC[C@@H]2CN1C(=O)N2OS(=O)(=O)O
77	BRD-K60663764	CC1(C)S[C@@H]2[C@H](NC(=O)[C@H](NC(=O)N3CCNC3=O)c3ccccc3)C(=O)N2[C@H]1C(=O)O
78	BRD-K97348307	OC(=O)C1=C(O)C2=C(CCCC2)NC1=O
79	BRD-K00004694	CC1(C)S[C@@H]2[C@H](NC(=O)[C@H](N)c3ccccc3)C(=O)N2[C@H]1C(=O)OCOC(=O)[C@@H]1N2[C@@H](CC2=O)S(=O)(=O)C1(C)C
80	BRD-M15413738	CN[C@H]1[C@H](O)[C@@H](O)[C@H](CO)O[C@H]1O[C@H]1[C@@H](O[C@@H](C)[C@]1(O)CO)O[C@@H]1[C@@H](O)[C@H](O)[C@@H](NC(=N)N)[C@H](O)[C@H]1NC(=N)N.CN[C@H]1[C@H](O)[C@@H](O)[C@H](CO)O[C@H]1O[C@H]1[C@@H](O[C@@H](C)[C@]1(O)CO)O[C@@H]1[C@@H](O)[C@H](O)[C@@H](NC(=N)N)[C@H](O)[C@H]1NC(=N)N
81	BRD-K00003370	OC[C@H]1CN(C(=O)O1)c1ccc(c(c1)F)OCC1(O)CCN(CC1)c1cc2c(cc1F)C(=O)C(=CN2C1CC1)C(=O)O
82	BRD-K00003489	CCCN1C[C@H](C)[C@@H](O)[C@](C)(O)[C@@H](CC)OC(=O)[C@H](C)[C@@H](O[C@H]2C[C@@](C)(OC)[C@@H](O)[C@H](C)O2)[C@H](C)[C@@H](O[C@@H]2O[C@H](C)C[C@@H]([C@H]2O)N(C)C)[C@](C)(O)C[C@H]1C
83	BRD-K00003215	CC(C)[C@@H](CC[C@@H](C)[C@H]1CC[C@H]2[C@@H]3[C@H](O)C[C@H]4C[C@H](CC[C@]4(C)[C@H]3CC[C@]12C)NCCCNCCCCN)OS(=O)(=O)O
84	BRD-K00004538	CC[C@H]1OC(=O)C[C@@H](O)[C@H](C)[C@@H](O[C@@H]2O[C@H](C)C[C@@H]([C@H]2O)N(C)C)[C@@H](CC=O)C[C@@H](C)C(=O)/C=C/[C@]2(C)O[C@H]2[C@@H]1C
85	BRD-K00003300	NCCCC[C@H](N)C(=O)N[C@@H](CCCCN)C(=O)N[C@@H](Cc1c[nH]c2ccccc12)C(=O)N[C@@H](Cc1c[nH]c2ccccc12)C(=O)N[C@@H](CCCCN)C(=O)N[C@@H](CCCCN)C(=O)N[C@@H](Cc1c[nH]c2ccccc12)C(=O)N[C@@H](C(c1ccccc1)c1ccccc1)C(=O)N[C@@H](CCCCN)C(=O)N
86	BRD-K00003124	CC(C)[C@@H](CC[C@@H](C)[C@H]1CC[C@H]2[C@@H]3[C@H](O)C[C@H]4C[C@H](CC[C@]4(C)[C@H]3CC[C@]12C)NCCCNCCCCNCCCN)OS(=O)(=O)O
87	BRD-A40787240	CO/N=C/1\CN(C[C@@H]1CN)c1nc2c(cc1F)C(=O)C(=CN2C1CC1)C(=O)O
88	BRD-K87700323	CCCCCCCCCCCCCCCC[n+]1ccccc1
89	BRD-K01824995	O=C1OC(=O)[C@H]2[C@H]3CC[C@@H](O3)[C@H]21
90	BRD-K03063480	Cn1cc(cn1)-c1[nH]c2cc(cc3c2c1C=NNC3=O)NC(=O)[C@H](N)C1CCCCC1
91	BRD-K00003344	NC(=O)[C@@H]1C(=O)C[C@@H]2C[C@@H]3Cc4cccc(c4C(=O)[C@@H]3C(=O)[C@]2(O)C1=O)O
92	BRD-K38684403	CC[C@@H]1OC(=O)[C@H](C)[C@@H](O[C@H]2C[C@@](C)(OC)[C@@H](O)[C@H](C)O2)[C@H](C)[C@@H](O[C@@H]2O[C@H](C)C[C@@H]([C@H]2O)N(C)C)[C@](C)(O)C[C@@H](C)/C(=N\OCOCCOC)[C@H](C)[C@@H](O)[C@]1(C)O
93	BRD-K15262564	C[C@H](O)[C@H](C)[C@@H]1O[C@H]1C[C@H]1CO[C@@H](C/C(=C/C(=O)OCCCCCCCCC(=O)O)C)[C@H](O)[C@@H]1O
94	BRD-K01825158	N[C@H]1CCN(C1)c1nc2c(cc1F)C(=O)C(=CN2c1ccc(cc1F)F)C(=O)O
95	BRD-K00002625	CC[C@H](C)C[C@H](C)CCCCCCCCC(=O)N[C@H]1C[C@@H](O)[C@@H](NCCN)NC(=O)[C@@H]2[C@@H](O)CCN2C(=O)[C@@H](NC(=O)[C@@H](NC(=O)[C@@H]2C[C@@H](O)CN2C(=O)[C@@H](NC1=O)[C@@H](C)O)[C@H](O)[C@@H](O)c1ccc(cc1)O)[C@H](O)CCN
96	BRD-K00003352	CN(C)[C@H]1[C@@H]2C[C@H]3[C@@H](C(=O)c4c(cccc4[C@@]3(C)O)O)C(=O)[C@]2(O)C(=O)[C@@H](C(=O)N)C1=O
97	BRD-A69651145	CN(C)[C@H]1[C@@H]2C[C@@H]3Cc4c(ccc(c4C(=O)[C@@H]3C(=O)[C@]2(O)C(=C(C(=O)N)C1=O)O)O)N(C)C
98	BRD-K85882401	NC(=O)[C@@H]1CC[C@@H]2CN1C(=O)N2OS(=O)(=O)O
99	BRD-K24844714	FC1=CNC(=O)NC1=O
100	CEFPIRAMIDE	Cc1cc(O)c(C(=O)NC(C(=O)NC2C(=O)N3C(C(=O)O)=C(CSc4nnnn4C)CSC23)c2ccc(O)cc2)cn1
101	GEMIFLOXACIN MESYLATE	CON=C1CN(c2nc3c(cc2F)c(=O)c(C(=O)O)cn3C2CC2)CC1CN.CS(=O)(=O)O
102	POLYMYXIN B SULFATE	CCC(C)CCCCC(=O)NC(CCN)C(=O)NC(C(=O)NC(CCN)C(=O)NC1CCNC(=O)C(C(C)O)NC(=O)C(CCN)NC(=O)C(CCN)NC(=O)C(CC(C)C)NC(=O)C(Cc2ccccc2)NC(=O)C(CCN)NC1=O)C(C)O.O=S(=O)(O)O
103	PRAXADINE HYDROCHLORIDE	Cl.N=C(N)n1cccn1
104	CHLORHEXIDINE DIHYDROCHLORIDE	Cl.Cl.N=C(NCCCCCCNC(=N)NC(=N)Nc1ccc(Cl)cc1)NC(=N)Nc1ccc(Cl)cc1
105	TOTAROL	CCOC(=O)c1c(C)cc(O)c(C=O)c1O
106	CEFOTAXIME SODIUM	CON=C(C(=O)NC1C(=O)N2C(C(=O)[O-])=C(COC(C)=O)CSC12)c1csc(N)n1.[Na+]
107	CHLORAMPHENICOL	O=C(NC(CO)C(O)c1ccc([N+](=O)[O-])cc1)C(Cl)Cl
108	GATIFLOXACIN	COc1c(N2CCNC(C)C2)c(F)cc2c(=O)c(C(=O)O)cn(C3CC3)c12
109	CEFAZOLIN SODIUM	Cc1nnc(SCC2=C(C(=O)[O-])N3C(=O)C(NC(=O)Cn4cnnn4)C3SC2)s1.[Na+]
110	PATULIN	O=C1C=C2C(=CCOC2O)O1
111	CEPHALOTHIN SODIUM	CC(=O)OCC1=C(C(=O)[O-])N2C(=O)C(NC(=O)Cc3cccs3)C2SC1.[Na+]
112	AZITHROMYCIN	CCC1OC(=O)C(C)C(OC2CC(C)(OC)C(O)C(C)O2)C(C)C(OC2OC(C)CC(N(C)C)C2O)C(C)(O)CC(C)CN(C)C(C)C(O)C1(C)O
113	RUFLOXACIN HYDROCHLORIDE	CN1CCN(c2c(F)cc3c(=O)c(C(=O)O)cn4c3c2SCC4)CC1
114	CEFEPIME HYDROCHLORIDE	CON=C(C(=O)NC1C(=O)N2C(C(=O)O)=C(C[N+]3(C)CCCC3)CSC12)c1csc(N)n1.[Cl-]
115	PRULIFLOXACIN	Cc1oc(=O)oc1CN1CCN(c2cc3c(cc2F)c(=O)c(C(=O)O)c2n3C(C)S2)CC1
116	GENETICIN	CNC1C(O)C(OC2C(N)CC(N)C(OC3OC(C(C)O)C(O)C(O)C3N)C2O)OCC1(C)O
117	CLINAFOXACIN HYDROCHLORIDE	Cl.NC1CCN(c2c(F)cc3c(=O)c(C(=O)O)cn(C4CC4)c3c2Cl)C1
118	TELENZEPINE HYDROCHLORIDE	Cc1scc2c1N(C(=O)CN1CCN(C)CC1)c1ccccc1NC2=O.Cl
119	CEFONICID SODIUM	O=C([O-])C1=C(CSc2nnnn2CS(=O)(=O)[O-])CSC2C(NC(=O)C(O)c3ccccc3)C(=O)N12.[Na+].[Na+]
120	TRIMETHOPRIM	COc1cc(Cc2cnc(N)nc2N)cc(OC)c1OC
121	OLOPATADINE HYDROCHLORIDE	CN(C)CCC=C1c2ccccc2COc2ccc(CC(=O)O)cc21.Cl
122	FLEROXACIN	CN1CCN(c2c(F)cc3c(=O)c(C(=O)O)cn(CCF)c3c2F)CC1
123	HETACILLIN POTASSIUM	CC1(C)SC2C(N3C(=O)C(c4ccccc4)NC3(C)C)C(=O)N2C1C(=O)[O-].[K+]
124	TOBRAMYCIN	NCC1OC(OC2C(N)CC(N)C(OC3OC(CO)C(O)C(N)C3O)C2O)C(N)CC1O
125	CEFTIOFUR HYDROCHLORIDE	CON=C(C(=O)NC1C(=O)N2C(C(=O)O)=C(CSC(=O)c3ccco3)CSC12)c1csc(N)n1.Cl
126	OFLOXACIN	CC1COc2c(N3CCN(C)CC3)c(F)cc3c(=O)c(C(=O)O)cn1c23
127	CEFOTETAN	COC1(NC(=O)C2SC(=C(C(N)=O)C(=O)O)S2)C(=O)N2C(C(=O)O)=C(CSc3nnnn3C)CSC21
128	ZIDOVUDINE [AZT]	Cc1cn(C2CC(N=[N+]=[N-])C(CO)O2)c(=O)[nH]c1=O
129	PIROCTONE OLAMINE	CC(N)O.Cc1cc(CC(C)CC(C)(C)C)n(O)c(=O)c1
130	ENROFLOXACIN	CCN1CCN(c2cc3c(cc2F)c(=O)c(C(=O)O)cn3C2CC2)CC1
131	CEFORANIDE	NCc1ccccc1CC(=O)NC1C(=O)N2C(C(=O)O)=C(CSc3nnnn3CC(=O)O)CSC12
132	FLUMEQUINE	CC1CCc2cc(F)cc3c(=O)c(C(=O)O)cn1c23
133	PEFLOXACIN MESYLATE	CCn1cc(C(=O)O)c(=O)c2cc(F)c(N3CCN(C)CC3)cc21.CS(=O)(=O)O
134	NORFLOXACIN	CCn1cc(C(=O)O)c(=O)c2cc(F)c(N3CCNCC3)cc21
135	SARAFLOXACIN HYDROCHLORIDE	Cl.O=C(O)c1cn(-c2ccc(F)cc2)c2cc(N3CCNCC3)c(F)cc2c1=O
136	CEFTEZOLE	O=C(Cn1cnnn1)NC1C(=O)N2C(C(=O)O)=C(CSc3nncs3)CSC12
137	FURAZOLIDONE	O=C1OCCN1N=Cc1ccc([N+](=O)[O-])o1
138	CEFMETAZOLE SODIUM	COC1(NC(=O)CSCC#N)C(=O)N2C(C(=O)[O-])=C(CSc3nnnn3C)CSC21.[Na+]
139	MOXIFLOXACIN HYDROCHLORIDE	COc1c(N2CC3CCCNC3C2)c(F)cc2c(=O)c(C(=O)O)cn(C3CC3)c12.Cl
140	CEFOPERAZONE	CCN1CCN(C(=O)NC(C(=O)NC2C(=O)N3C(C(=O)O)=C(CSc4nnnn4C)CSC23)c2ccc(O)cc2)C(=O)C1=O
141	BRD-K00535541	Nc1c2ccccc2nc2ccccc12
142	NITROFURANTOIN	O=C1CN(N=Cc2ccc([N+](=O)[O-])o2)C(=O)N1
143	CLEROCIDIN	CC1CCC2(C)C(C=O)=CCCC2C1(C)CC1OC(O)C(=O)C12CO2
144	FLORFENICOL	CS(=O)(=O)c1ccc(C(O)C(CF)NC(=O)C(Cl)Cl)cc1
145	CEFAMANDOLE SODIUM	Cn1nnnc1SCC1=C(C(=O)[O-])N2C(=O)C(NC(=O)C(O)c3ccccc3)C2SC1.[Na+]
146	METHYLBENZETHONIUM CHLORIDE	Cc1cc(C(C)(C)CC(C)(C)C)ccc1OCCOCC[N+](C)(C)Cc1ccccc1.[Cl-]
147	CEFUROXIME SODIUM	CON=C(C(=O)NC1C(=O)N2C(C(=O)[O-])=C(COC(N)=O)CSC12)c1ccco1.[Na+]
148	PIPERACILLIN SODIUM	CCN1CCN(C(=O)NC(C(=O)NC2C(=O)N3C2SC(C)(C)C3C(=O)[O-])c2ccccc2)C(=O)C1=O.[Na+]
149	AMIKACIN HYDRATE	NCCC(O)C(=O)NC1CC(N)C(OC2OC(CN)C(O)C(O)C2O)C(O)C1OC1OC(CO)C(O)C(N)C1O.O
150	CINACALCET HYDROCHLORIDE	CC(NCCCc1cccc(C(F)(F)F)c1)c1cccc2ccccc12.Cl
151	BLEOMYCIN (bleomycin B2 shown)	CCC1OC(OC(c2c[nH]cn2)C(NC(=O)c2nc(C(CC(N)=O)NCC(N)C(N)=O)nc(N)c2C)C(=O)NC(C)C(O)C(C)C(=O)NC(C(=O)NCCc2nc(-c3nc(C(=O)NCCCCNC(=N)N)cs3)cs2)C(C)O)C(OC2OC(CO)C(O)C(OC(N)=O)C2O)C(C)C1C.O=S(=O)(O)O.O=S(=O)(O)O
152	BENZETHONIUM CHLORIDE	CC(C)(C)CC(C)(C)c1ccc(OCCOCC[N+](C)(C)Cc2ccccc2)cc1.[Cl-]
153	NITROFURAZONE	NC(=O)NN=Cc1ccc([N+](=O)[O-])o1
154	MARBOFLOXACIN	CN1CCN(c2c(F)cc3c(=O)c(C(=O)O)cn4c3c2OCN4C)CC1
155	COLISTIN SULFATE	CCC(C)C1NC(=O)C(CCN)NC(=O)C(NC(=O)C(CCN)NC(=O)C(NC(=O)C(CCN)NC(=O)CCCCC(C)C)C(C)O)CCNC(=O)C(C(C)O)NC(=O)C(CCN)NC(=O)C(CCN)NC(=O)C(C(C)CC)NC1=O.O=S(=O)(O)O.O=S(=O)(O)O
156	PAZUFLOXACIN MESYLATE	CC1COc2c(C3(N)CC3)c(F)cc3c(=O)c(C(=O)O)cn1c23.CS(=O)(=O)O
157	DIFLOXACIN HYDROCHLORIDE	CN1CCN(c2cc3c(cc2F)c(=O)c(C(=O)O)cn3-c2ccc(F)cc2)CC1.Cl
158	LOMEFLOXACIN HYDROCHLORIDE	CCn1cc(C(=O)O)c(=O)c2cc(F)c(N3CCNC(C)C3)c(F)c21.Cl
159	CIPROFLOXACIN	O=C(O)c1cn(C2CC2)c2cc(N3CCNCC3)c(F)cc2c1=O
160	SPECTINOMYCIN HYDROCHLORIDE	CNC1C(O)C(NC)C2OC3(O)C(=O)CC(C)OC3OC2C1O.Cl.Cl
161	OXOLINIC ACID	CCn1cc(C(=O)[O-])c(=O)c2cc3c(cc21)OCO3.[K+]
162	MOXALACTAM DISODIUM	COC1(NC(=O)C(C(=O)[O-])c2ccc(O)cc2)C(=O)N2C(C(=O)[O-])=C(CSc3nnnn3C)COC21.[Na+].[Na+]
163	BEKANAMYCIN SULFATE	NCC1OC(OC2C(N)CC(N)C(OC3OC(CO)C(O)C(N)C3O)C2O)C(N)C(O)C1O.O=S(=O)(O)O
164	NADIFLOXACIN	CC1CCc2c(N3CCC(O)CC3)c(F)cc3c(=O)c(C(=O)O)cn1c23
165	THIMEROSAL	CC[Hg]Sc1ccccc1C(=O)[O-].[Na+]
166	CEFTIBUTEN	Nc1nc(C(=CCC(=O)O)C(=O)NC2C(=O)N3C(C(=O)O)=CCSC23)cs1
167	ORBIFLOXACIN	CC1CN(c2c(F)c(F)c3c(=O)c(C(=O)O)cn(C4CC4)c3c2F)CC(C)N1
168	DONEPEZIL HYDROCHLORIDE	COc1cc2c(cc1OC)C(=O)C(CC1CCN(Cc3ccccc3)CC1)C2.Cl
169	ENOXACIN	CCn1cc(C(=O)O)c(=O)c2cc(F)c(N3CCNCC3)nc21
170	CEFACLOR	NC(C(=O)NC1C(=O)N2C(C(=O)O)=C(Cl)CSC12)c1ccccc1
171	DIMENHYDRINATE	CN(C)CCOC(c1ccccc1)c1ccccc1.Cn1c(=O)c2[nH]c(Cl)nc2n(C)c1=O
172	CEFDITORIN PIVOXIL	CON=C(C(=O)NC1C(=O)N2C(C(=O)OCOC(=O)C(C)(C)C)=C(C=Cc3scnc3C)CSC12)c1csc(N)n1
173	BUSPIRONE HYDROCHLORIDE	Cl.O=C1CC2(CCCC2)CC(=O)N1CCCCN1CCN(c2ncccn2)CC1
174	CEFTRIAXONE SODIUM TRIHYDRATE	CON=C(C(=O)NC1C(=O)N2C(C(=O)[O-])=C(CSc3nc(=O)c([O-])nn3C)CSC12)c1csc(N)n1.O.O.O.[Na+].[Na+]
175	SPARFLOXACIN	CC1CN(c2c(F)c(N)c3c(=O)c(C(=O)O)cn(C4CC4)c3c2F)CC(C)N1
176	RONNEL	COP(=S)(OC)Oc1cc(Cl)c(Cl)cc1Cl
177	AZTREONAM	CC1C(NC(=O)C(=NOC(C)(C)C(=O)O)c2csc(N)n2)C(=O)N1S(=O)(=O)O
178	TELITHROMYCIN	CCC1OC(=O)C(C)C(=O)C(C)C(OC2OC(C)CC(N(C)C)C2O)C(C)(OC)CC(C)C(=O)C(C)C2N(CCCCn3cnc(-c4cccnc4)c3)C(=O)OC12C
179	RIFAXIMIN	COC1C=COC2(C)Oc3c(C)c(O)c4c(O)c(c5c(nc6cc(C)ccn65)c4c3C2=O)NC(=O)C(C)=CC=CC(C)C(O)C(C)C(O)C(C)C(OC(C)=O)C1C
180	AZACITIDINE	Nc1ncn(C2OC(CO)C(O)C2O)c(=O)n1
181	CEFDINIR	C=CC1=C(C(=O)O)N2C(=O)C(NC(=O)C(=NO)c3csc(N)n3)C2SC1
182	PIPEMIDIC ACID	CCn1cc(C(=O)O)c(=O)c2cnc(N3CCNCC3)nc21
183	DIAVERIDINE	COc1ccc(Cc2cnc(N)nc2N)cc1OC
184	MITOMYCIN	COC12C(COC(N)=O)C3=C(C(=O)C(C)=C(N)C3=O)N1CC1NC12
185	PYRITHIONE ZINC	[O-][n+]1ccccc1S[Zn]Sc1cccc[n+]1[O-]
186	CEFTAZIDIME	CC(C)(ON=C(C(=O)NC1C(=O)N2C(C(=O)[O-])=C(C[n+]3ccccc3)CSC12)c1csc(N)n1)C(=O)O
187	BACAMPICILLIN HYDROCHLORIDE	CCOC(=O)OC(C)OC(=O)C1N2C(=O)C(NC(=O)C(N)c3ccccc3)C2SC1(C)C.Cl
188	NOSCAPINE HYDROCHLORIDE	COc1ccc2c(c1OC)C(=O)OC2C1c2c(cc3c(c2OC)OCO3)CCN1C.Cl
189	CHLORAMPHENICOL SODIUM SUCCINATE	O=C([O-])CCC(=O)OCC(NC(=O)C(Cl)Cl)C(O)c1ccc([N+](=O)[O-])cc1.[Na+]
190	MEROPENEM	CC(O)C1C(=O)N2C(C(=O)O)=C(SC3CNC(C(=O)N(C)C)C3)C(C)C12
191	TETRACYCLINE HYDROCHLORIDE	CN(C)C1C(O)=C(C(N)=O)C(=O)C2(O)C(O)=C3C(=O)c4c(O)cccc4C(C)(O)C3CC12.Cl
192	CETRIMONIUM BROMIDE	CCCCCCCCCCCCCCCC[N+](C)(C)C.[Br-]
193	FLOXURIDINE	O=c1[nH]c(=O)n(C2CC(O)C(CO)O2)cc1F
194	COLISTIMETHATE SODIUM	CCC(C)C1NC(=O)C(CCNCS(=O)(=O)[O-])NC(=O)C(NC(=O)C(CCNCS(=O)(=O)[O-])NC(=O)C(NC(=O)C(CCNCS(=O)(=O)[O-])NC(=O)CCCCC(C)C)C(C)O)CCNC(=O)C(C(C)O)NC(=O)C(CCNCS(=O)(=O)[O-])NC(=O)C(CCNCS(=O)(=O)[O-])NC(=O)C(C(C)CC)NC1=O.[Na+].[Na+].[Na+].[Na+].[Na+]
195	CICLOPIROX OLAMINE	Cc1cc(C2CCCCC2)n(O)c(=O)c1.NCCO
196	CINOXACIN	CCn1nc(C(=O)O)c(=O)c2cc3c(cc21)OCO3
197	NITROXOLINE	O=[N+]([O-])c1ccc(O)c2ncccc12
198	BENZALKONIUM CHLORIDE HYDRATE	CCCCCCCCCCCCC[N+](C)(C)Cc1ccccc1.O.[Cl-]
199	METHACYCLINE HYDROCHLORIDE	C=C1c2cccc(O)c2C(=O)C2=C(O)C3(O)C(=O)C(C(N)=O)=C(O)C(N(C)C)C3C(O)C12.Cl
200	HEXACHLOROPHENE	Oc1c(Cl)cc(Cl)c(Cl)c1Cc1c(O)c(Cl)cc(Cl)c1Cl
201	PHENYLMERCURIC ACETATE	CC(=O)O[Hg]c1ccccc1
202	DEMECLOCYCLINE HYDROCHLORIDE	CN(C)C1C(O)=C(C(N)=O)C(=O)C2(O)C(O)=C3C(=O)c4c(O)ccc(Cl)c4C(O)C3CC12.Cl
203	CHLOROACETOXYQUINOLINE	CC(=O)Oc1ccc(Cl)c2cccnc12
204	OXYTETRACYCLINE	CN(C)C1C(O)=C(C(N)=O)C(=O)C2(O)C(O)=C3C(=O)c4c(O)cccc4C(C)(O)C3C(O)C12.Cl
205	CHLORTETRACYCLINE HYDROCHLORIDE	CN(C)C1C(O)=C(C(N)=O)C(=O)C2(O)C(O)=C3C(=O)c4c(O)ccc(Cl)c4C(C)(O)C3CC12.Cl
206	DOXYCYCLINE HYDROCHLORIDE	CC1c2cccc(O)c2C(=O)C2=C(O)C3(O)C(=O)C(C(N)=O)=C(O)C(N(C)C)C3C(O)C21.Cl
207	MINOCYCLINE HYDROCHLORIDE	CN(C)c1ccc(O)c2c1CC1CC3C(N(C)C)C(O)=C(C(N)=O)C(=O)C3(O)C(O)=C1C2=O.Cl
208	DIHYDROSTREPTOMYCIN SESQUISULFATE [5mM/10% aq DMSO]	CNC1C(OC2C(OC3C(O)C(O)C(NC(=N)N)C(O)C3NC(=N)N)OC(C)C2(O)CO)OC(CO)C(O)C1O.O=S(=O)(O)O
209	CEFOXITIN SODIUM	COC1(NC(=O)Cc2cccs2)C(=O)N2C(C(=O)[O-])=C(COC(N)=O)CSC21.[Na+]
210	CETYLPYRIDINIUM CHLORIDE	CCCCCCCCCCCCCCCC[n+]1ccccc1.[Cl-]
211	RIFAPENTINE	COC1C=COC2(C)Oc3c(C)c(O)c4c(O)c(c(C=NN5CCN(C6CCCC6)CC5)c(O)c4c3C2=O)NC(=O)C(C)=CC=CC(C)C(O)C(C)C(O)C(C)C(OC(C)=O)C1C
212	CEFCAPENE PIVOXIL HYDROCHLORIDE	CCC=C(C(=O)NC1C(=O)N2C(C(=O)OCOC(=O)C(C)(C)C)=C(COC(N)=O)CSC12)c1csc(N)n1.Cl
213	RIFAMPIN	COC1C=COC2(C)Oc3c(C)c(O)c4c(O)c(c(C=NN5CCN(C)CC5)c(O)c4c3C2=O)NC(=O)C(C)=CC=CC(C)C(O)C(C)C(O)C(C)C(OC(C)=O)C1C
214	TOSUFLOXACIN TOLUENESULFONATE HYDRATE	Cc1ccc(S(=O)(=O)O)cc1.NC1CCN(c2nc3c(cc2F)c(=O)c(C(=O)O)cn3-c2ccc(F)cc2F)C1.O
215	CETALKONIUM CHLORIDE	CCCCCCCCCCCCCCCC[N+](C)(C)Cc1ccccc1.[Cl-]
216	OXYQUINOLINE HEMISULFATE	O=S(=O)(O)O.Oc1cccc2cccnc12
217	CHLOROXINE	Oc1c(Cl)cc(Cl)c2cccnc12

## Sheet: Selected positive controls
Pair Number	Protein ID	PDB ID	Ligand ID	Ligand Name	Gene Name	Description	Gene ID	Binding Affinity
1	P0A786	2IPO	1IP	n~2~-(phosphonoacetyl)-l-asparagine	pyrB b4245 JW4204	Aspartate carbamoyltransferase catalytic subunit (EC 2.1.3.2) (Aspartate transcarbamylase) (ATCase)	PYRB_ECOLI	-6.112
2	P0A6D3	2QFT	GPJ	glyphosate	aroA b0908 JW0891	3-phosphoshikimate 1-carboxyvinyltransferase (EC 2.5.1.19) (5-enolpyruvylshikimate-3-phosphate synthase) (EPSP synthase) (EPSPS)	AROA_ECOLI	-4.091
3	P0A884	1TDU	CB3	10-propargyl-5,8-dideazafolic acid	thyA b2827 JW2795	Thymidylate synthase (TS) (TSase) (EC 2.1.1.45)	TYSY_ECOLI	-6.864
4	P00509	1TOK	MAE	maleic acid	aspC b0928 JW0911	Aspartate aminotransferase (AspAT) (EC 2.6.1.1) (Transaminase A)	AAT_ECOLI	-3.993
5	P0AEK4	1D8A	TCL	triclosan	fabI envM b1288 JW1281	Enoyl-[acyl-carrier-protein] reductase [NADH] FabI (ENR) (EC 1.3.1.9) (NADH-dependent enoyl-ACP reductase)	FABI_ECOLI	-6.728
6	P04825	4Q4E	BB2	actinonin	pepN b0932 JW0915	Aminopeptidase N (EC 3.4.11.2) (Alpha-aminoacylpeptide hydrolase)	AMPN_ECOLI	-7.134
7	P00959	6SPN	B3M	(3r)-3-amino-5-(methylsulfanyl)pentanoic acid	metG b2114 JW2101	Methionine--tRNA ligase (EC 6.1.1.10) (Methionyl-tRNA synthetase) (MetRS)	SYM_ECOLI	-4.059
8	P52045	6N92	KFV	[1-[2-[3-[[(2~{r})-4-[[[(2~{r},3~{s},4~{r},5~{r})-5-(6-aminopurin-9-yl)-4-oxidanyl-3-phosphonooxy-oxolan-2-yl]methoxy-oxidanyl-phosphoryl]oxy-oxidanyl-phosphoryl]oxy-3,3-dimethyl-2-oxidanyl-butanoyl]amino]propanoylamino]ethylsulfanyl]-1-oxidanylidene-propan-2-ylidene]-bis(oxidanidyl)azanium	scpB mmcD ygfG b2919 JW2886	Methylmalonyl-CoA decarboxylase (MMCD) (EC 4.1.1.-) (Transcarboxylase)	SCPB_ECOLI	-6.3
9	P31133	4JDF	SPD	spermidine	potF b0854 JW0838	Putrescine-binding periplasmic protein PotF	POTF_ECOLI	-4.283
10	P0ABQ4	1DRE	MTX	methotrexate	folA tmrA b0048 JW0047	Dihydrofolate reductase (EC 1.5.1.3)	DYR_ECOLI	-7.016
11	P0AF12	1Z5N	ADE	adenine	mtnN mtn pfs yadA b0159 JW0155	5'-methylthioadenosine/S-adenosylhomocysteine nucleosidase (MTA/SAH nucleosidase) (MTAN) (EC 3.2.2.9) (5'-deoxyadenosine nucleosidase) (DOA nucleosidase) (dAdo nucleosidase) (5'-methylthioadenosine nucleosidase) (MTA nucleosidase) (S-adenosylhomocysteine nucleosidase) (AdoHcy nucleosidase) (SAH nucleosidase) (SRH nucleosidase)	MTNN_ECOLI	-3.177
Additional PDB structures of empirically tested proteins
ID	Gene Name	Description	AF structure	UniProt ID	PDB
1	murA	UDP-N-acetylglucosamine 1-carboxyvinyltransferase (EC 2.5.1.7) (Enoylpyruvate transferase) (UDP-N-acetylglucosamine enolpyruvyl transferase) (EPT)	AF-P0A749-F1-model_v1.pdb	P0A749	1A2N
2	murD	UDP-N-acetylmuramoylalanine--D-glutamate ligase (EC 6.3.2.9) (D-glutamic acid-adding enzyme) (UDP-N-acetylmuramoyl-L-alanyl-D-glutamate synthetase)	AF-P14900-F1-model_v1.pdb	P14900	2VTE
3	gyrA	DNA gyrase subunit A (EC 5.6.2.2)	AF-P0AES4-F1-model_v1.pdb	P0AES4	4CKL
4	gyrB	DNA gyrase subunit B (EC 5.6.2.2) (Type IIA topoisomerase subunit GyrB)	AF-P0AES6-F1-model_v1.pdb	P0AES6	1AJ6
5	ligA	DNA ligase (EC 6.5.1.2) (Polydeoxyribonucleotide synthase [NAD(+)])	AF-P15042-F1-model_v1.pdb	P15042	5TT5
6	glmU	Bifunctional protein GlmU [Includes: UDP-N-acetylglucosamine pyrophosphorylase (EC 2.7.7.23) (N-acetylglucosamine-1-phosphate uridyltransferase); Glucosamine-1-phosphate N-acetyltransferase (EC 2.3.1.157)]	AF-P0ACC7-F1-model_v1.pdb	P0ACC7	1FWY

## Sheet: Affinities from Vina-Inactives
Protein Compound	0	1	2	3	4	5	6	7	8	9	10	11	12	13	14	15	16	17	18	19	20	21	22	23	24	25	26	27	28	29	30	31	32	33	34	35	36	37	38	39	40	41	42	43	44	45	46	47	48
P0ABD5	101.914	64.428	13.167	114.527	142.618	118.056	0.051	97.01	149.907	116.352	166.355	103.678	112.477	18.93	25.415	111.286	110.31	107.944	57.223	107.994	17.186	136.72	92.669	146.253	99.269	-0.865	175.841	162.14	137.015	156.353	106.967	104.675	90.094	115.56	26.426	126.084	115.59	109.55	129.009	141.419	125.855	124.502	16.302	87.536	61.493	158.341	115.208	49.812	26.555
P0ABD8	-4.778	-4.895	-3.982	-5.235	-5.518	-5.667	-3.176	-4.818	-5.274	-4.549	-6.47	-5.144	-5.836	-3.66	-3.989	-4.949	-6.024	-4.852	-4.513	-5.304	-3.54	-5.593	-4.925	-4.337	-5.023	-0.555	-4.648	-5.424	-4.581	-4.914	-4.631	-4.787	-6.002	-4.884	-3.203	-5.855	-5.106	-6.788	-5.341	-6.958	-4.879	-6.449	-3.424	-5.567	-4.501	-4.844	-5.535	-4.091	-3.846
P24182	-7.189	-9.003	-4.808	-6.126	-6.071	-6.524	-4.217	-6.796	-7.557	-7.4	-6.65	-7.416	-8.444	-5.087	-5.427	-7.452	-8.673	-7.898	-6.353	-7.459	-4.619	-5.792	-6.567	-7.837	-7.117	-0.73	-5.84	-1.168	-5.483	-6.686	-7.559	-7.852	-9.389	-8.885	-4.469	-4.962	-8.279	-5.973	-7.838	-3.528	-9.2	-7.131	-4.511	-8.136	-6.411	-6.088	-7.036	-6.199	-5.295
P0A9Q5	54.548	-5.74	-2.452	54.132	80.725	54.094	-2.578	46.052	78.221	-45.625	80.651	59.882	56.789	-2.109	1.137	51.936	59.349	60.314	13.147	50.182	0.437	65.472	44.929	82.534	51.255	-0.909	106.312	93.773	67.87	70.936	54.28	53.368	-0.494	60.86	0.038	72.537	64.405	61.115	72.209	79.915	62.815	59.948	-2.567	44.846	18.612	63.78	63.341	25.176	1.429
P0A6A8	52.118	-0.933	5.423	59.138	85.976	69.923	2.765	59.573	80.646	68.201	96.033	65.471	65.064	2.824	8.138	55.664	64.374	61.605	22.508	54.394	4.667	78.474	37.48	89.945	65.846	-1.002	114.845	117.096	78.505	90.354	66.513	55.931	12.141	69.768	4.282	81.801	72.257	80.617	74.803	86.472	65.898	62.6	1.291	59.655	25.313	88.293	67.439	22.145	4.593
P69441	0.255	-5.494	-5.621	-4.098	20.394	3.506	-4.505	-0.343	12.717	0.24	28.672	6.193	-0.813	-5.968	-6.294	3.611	0.512	4.027	-4.084	-4.424	-5.635	15.267	0.051	18.795	3.288	-0.927	25.203	23.105	11.27	16.89	4.737	4.659	0.442	3.118	-5.064	8.388	2.676	1.708	4.838	18.438	7.504	3.395	-5.315	-2.346	-7.173	8.812	1.944	-6.399	-5.676
P00957	-6.501	-8.421	-5.071	-7.008	-6.463	-7.157	-4.205	-6.801	-7.487	-7.29	-6.779	-6.991	-6.74	-4.923	-5.916	-6.918	-7.938	-6.543	-6.183	-7.428	-4.612	-6.447	-6.317	-6.912	-7.122	-0.683	-7.858	-7.724	-6.036	-7.172	-7.007	-7.225	-8.591	-7.692	-4.092	-7.077	-7.868	-6.956	-6.922	-6.697	-7.091	-7.605	-4.386	-7.328	-6.422	-7.241	-5.609	-5.581	-5.181
P11875	78.985	67.981	9.831	82.575	115.745	82.769	8.041	63	104.905	84.666	120.579	75.259	87.67	11.039	20.898	80.227	80.024	73.169	40.039	72.811	10.566	110.935	67.443	110.691	87.057	-1.126	141.344	130.058	105.484	124.381	78.629	83.381	87.474	81.8	17.067	97.639	86.876	91.22	81.412	108.304	91.763	95.438	11.989	73.189	38.671	120.211	79.53	31.806	16.346
P0A8M0	52.939	-5.461	-3.57	51.336	88.659	70.989	-3.652	53.885	82.799	54.526	110.508	66.217	47.868	-4.229	-4.705	55.05	68.772	55.106	3.689	47.844	-4.142	102.47	20.057	14.279	21.306	-0.988	132.385	112.909	97.518	115.622	64.924	48.9	-3.106	66.698	-4.076	80.162	53.341	75.845	67.015	91.354	62.399	76.899	-3.901	19.827	4.128	98.612	58.322	-0.115	-5.503
P21889	-7.149	-9.037	-5.094	-4.872	12.237	-6.53	-4.774	-8.156	1.255	-5.189	10.031	-7.988	-3.155	-5.83	-6.599	-2.051	-3.389	-3.958	-7.309	-4.781	-5.781	-50.667	-5.362	8.015	-8.235	-0.926	2.709	18.943	3.559	6.5	-7.579	-3.074	-5.798	-2.157	-5.379	2.555	-5.309	5.235	-1.448	8.285	-9.745	-9.302	-6.022	-9.1	-7.231	-5.92	-3.019	-7.504	-6.588
P0A940	-4.096	-6.257	-2.722	-4.163	-3.929	-4.16	-2.662	-3.652	-4.311	-4.097	-4.57	-4.144	-4.98	-3.227	-3.631	-3.767	-4.224	-4.518	-3.832	-4.336	-2.988	-3.795	-4.325	-3.846	-4.362	-0.522	-3.79	-4.925	-4.25	-4.181	-4.701	-3.876	-5.586	-4.194	-2.653	-4.207	-4.394	-4.367	-5.156	-3.784	-4.286	-4.546	-2.923	-4.08	-3.436	-4.591	-3.799	-3.653	-3.473
P0ABG1	21.756	-6.822	-3.745	20.951	47.603	40.576	-3.583	24.114	57.98	22.072	51.514	36.318	12.996	-3.617	-5.029	23.756	39.734	34.123	4.409	25.15	-4.053	43.714	10.7	65.555	31.806	-1.088	69.884	28.595	47.093	20.71	39.737	25.554	0.488	43.884	-3.435	44.469	38.633	26.888	46.685	58.208	45.727	37.764	-4.702	25.397	0.308	36.913	41.703	4.699	-4.899
P0A6I0	-6.987	-9.457	-5.29	-11.542	-3.511	-9.209	-4.702	-9.437	-6.759	-7.343	-2.963	-8.062	-7.229	-5.807	-6.368	-7.352	-11.246	-8.394	-7.657	-10.277	-6.535	-6.522	-7.061	1.042	-7.085	-0.877	-1.567	2.308	-4.291	-4.894	-8.357	-8.065	-10.127	-10.022	-5.745	-3.139	-9.392	-7.015	-7.159	-2.566	-8.031	-8.207	-6.101	-9.012	-7.918	-4.713	-8.189	-8.414	-6.655
P0A6I6	-4.234	-9.645	-5.579	-1.607	7.287	-6.552	-4.838	-5.67	-1.424	-5.487	6.606	-8.598	-4.593	-5.752	-6.45	-5.801	-5.197	-8.55	-7.169	-7.596	-5.642	6.412	-5.769	5.103	-3.493	-0.849	16.436	18.684	5.878	4.75	-5.358	-2.969	-8.442	-6.732	-5.471	-0.872	-6.608	-0.139	-10.495	11.438	-2.575	-5.59	-5.406	-7.504	-7.82	4.77	-2.028	-7.769	-6.3
P69913	-5.597	-6.932	-3.398	-5.962	-6.928	-5.614	-3.404	-6.732	-7.138	-6.632	-6.876	-5.959	-7.21	-3.918	-4.872	-5.344	-6.76	-5.881	-5.162	-6.627	-4.555	-6.783	-5.766	-6.642	-5.996	-0.662	-7.217	-6.779	-6.021	-6.622	-5.157	-6.052	-7.03	-6.37	-3.011	-6.284	-6.813	-5.999	-7.081	-6.084	-7.161	-5.808	-3.373	-6.037	-5.254	-6.412	-6.108	-5.176	-4.806
P23886	-5.666	-6.357	-3.803	-8.407	-3.802	-2.683	-3.508	-4.998	-1.066	-3.772	-5.91	-3.887	-6.518	-3.969	-5.009	-7.092	-5.267	-4.733	-4.918	-5.958	-4.424	-3.857	-5.286	-2.275	-5.745	-0.933	16.104	-11.129	-3.101	-10.136	-5.65	-7.065	-5.953	-6.329	-3.354	-4.788	-4.224	-10.56	-6.924	0.225	-4.317	-3.826	-4.004	-6.15	-5.63	-0.956	-13.787	-4.747	-5.137
P21888	42.373	14.11	-5.121	52.674	102.572	65.066	-4.516	45.532	86.497	45.029	89.071	53.348	50.086	-4.82	-3.883	46.149	46.292	55.466	2.419	36.025	-2.09	90.646	31.19	102.712	41.58	-1.186	130.188	108.581	93.03	109.697	51.696	44.737	45.046	56.044	-3.876	71.812	66.262	50.362	69.011	100.131	68.15	58.654	-4.544	28.307	15.048	100.78	62.918	13.09	-2.568
P0A6K3	62.372	5.165	-3.321	64.329	89.534	81.256	-4.378	66.477	78.05	69.05	101.11	73.474	81.391	-3.244	-0.639	61.529	76.356	70.308	13.095	50.337	0.141	93.608	52.668	101.748	72.393	-0.946	133.633	115.49	88.57	104.116	78.636	73.103	5.542	77.33	-4.235	91.979	83.982	86.685	77.385	90.934	77.179	78.214	-4.379	66.906	19.978	93.686	75.014	15.776	-3.245
P0A6P5	-5.027	-10.128	-4.83	2.174	5.531	-3.898	-4.223	-6.183	-2.834	-0.102	-0.55	-4.258	-6.964	-5.253	-6.155	-4.401	-2.235	-5.685	-5.973	-10.614	-5.617	-5.28	-5.842	-1.466	-6.218	-0.885	12.062	13.58	3.129	5.614	-5.204	-2.282	-9.784	-5.928	-4.767	-2.898	-5.403	-5.68	-2.798	-2.151	-2.193	-7.821	-4.849	-6.502	-7.621	3.948	-5.907	-6.551	-5.894
P03004	-5.488	-7.787	-5.088	-5.205	-6.041	-5.782	-4.204	-6.146	-6.153	-6.593	-6.76	-5.669	-7.279	-5.132	-5.085	-5.704	-7.587	-5.607	-5.792	-6.782	-5.193	-5.266	-5.248	-5.594	-7.669	-0.775	-20.425	-6.155	-5.193	-5.765	-5.772	-5.228	-7.119	-5.952	-4.073	-6.531	-6.226	-5.923	-6.165	-6.439	-5.839	-6.39	-4.386	-6.171	-5.829	-6.653	-5.672	-5.185	-4.957
P0ACB0	-6.321	-7.902	-3.845	-6.533	-7.919	-5.724	-3.308	-6.128	-4.968	-6.599	-5.771	-6.302	-6.517	-3.986	-4.945	-6.885	-6.576	-6.089	-5.297	-6.904	-3.827	-6.423	-6.104	-2.216	-6.308	-0.807	-4.78	-4.204	-4.29	-7.292	-6.319	-5.57	-7.453	-6.804	-3.671	-6.932	-7.401	-6.151	-7.297	-7.931	-6.234	-6.95	-3.737	-6.79	-5.819	-4.115	-7.558	-5.139	-5.04
P0AEF0	9.364	-5.377	-2.983	24.693	28.655	30.693	-3.652	4.886	32.692	4.164	49.227	20.521	3.131	-3.804	-3.277	9.494	9.401	21.563	-3.258	11.69	-4.658	35.059	6.979	27.965	6.587	-0.894	68.9	29.196	36.388	54.801	21.438	16.446	-1.535	20.906	-3.716	12.349	11.122	14.157	23.928	31	16.573	0.094	-3.957	-3.028	-0.493	47.114	17.919	-1.889	-3.961
P10443	-4.524	-6.827	-3.361	-4.338	-4.093	-5.174	-3.088	-4.63	-4.936	-4.648	-5.264	-4.816	-5.19	-3.822	-4.065	-4.057	-5.022	-4.541	-4.373	-4.817	-3.063	-4.236	-4.137	-4.669	-5.14	-0.72	-4.346	-5.084	-3.873	-5.061	-5.282	-4.597	-6.644	-5.801	-2.939	-4.631	-5.283	-4.58	-5.158	-4.221	-4.677	-5.251	-3.191	-4.633	-4.625	-5.325	-4.768	-4.278	-3.872
P0ABS5	-5.547	-6.837	-4.134	-5.611	-5.779	-5.439	-3.323	-5.03	-6.274	-5.97	-6.016	-5.929	-6.474	-4.035	-4.514	-4.722	-6.117	-5.761	-5.068	-6.349	-3.705	-6.22	-5.263	-4.595	-5.803	-0.731	-5.413	-6.283	-5.585	-5.421	-5.897	-5.407	-6.95	-5.795	-3.79	-5.808	-5.925	-5.634	-5.744	-5.425	-5.441	-5.748	-3.803	-6.504	-5.691	-5.988	-5.167	-5.029	-4.487
P0A988	-5.295	-6.823	-2.942	-4.647	5.082	-42.076	-2.829	-6.033	3.194	-4.471	-2.187	-3.163	-4.674	-3.068	-3.967	-4.395	-4.907	-5.567	-3.246	-5.373	-3.182	1.936	-3.822	2.342	-4.565	-0.674	13.886	-10.313	4.084	4.229	-4.16	-4.784	-5.362	-2.401	-2.723	-3.745	-4.641	-2.039	-3.057	-0.677	-5.342	-4.542	-3.041	-5.164	-4.357	-3.65	-6.328	-4.349	-3.756
P0A8J2	-4.952	-6.182	-2.955	-4.332	-4.8	-4.504	-2.689	-4.432	-5.039	-4.865	-5.202	-4.457	-5.236	-3.013	-3.502	-4.581	-4.409	-4.486	-4.14	-4.236	-3.118	-5.107	-4.734	-5.451	-5.591	-0.517	-4.882	-4.576	-4.558	-5.415	-4.747	-5.157	-6.465	-5.219	-2.876	-4.784	-4.693	-4.842	-4.518	-4.722	-4.675	-5.006	-2.796	-4.708	-3.791	-5.112	-4.401	-4.284	-3.563
P45568	2.798	-2.932	-4.947	3.987	11.514	6.077	-4.717	-1.88	5.638	-1.847	13.464	5.752	0.174	-5.153	-5.572	5.522	0.629	0.797	-4.067	-3.082	-5.802	10.214	-2.696	6.987	3.805	-0.983	36.771	29.326	11.997	12.61	1.758	3.921	-5.149	5.131	-4.799	9.976	3.335	3.014	6.003	12.155	4.164	8.169	-5.21	0.122	-4.805	13.217	6.887	-6.495	-5.809
P77488	-6.513	-9.433	-4.988	-8.853	6.371	-1.164	-4.685	-7.582	0.007	-7.447	7.096	-5.643	-5.857	-5.332	-6.558	-6.83	-5.44	-7.459	-7.163	-6.404	-5.793	-1.061	-6.895	5.23	-2.936	-1.077	15.298	14.918	4.51	0.992	-6.868	-2.845	-8.847	-6.648	-5.105	-1.995	-4.722	-1.298	-3.335	2.505	-2.647	-6.205	-5.486	-7.953	-8.588	-2.289	-3.418	-7.742	-6.962
P0A6P9	64.107	59.74	-5.639	57.586	106.002	78.456	-3.866	60.321	87.858	64.631	107.949	79.532	60.78	-3.681	-2.137	42.721	81.515	68.002	9.475	70.361	0.713	99.704	32.785	95.996	57.59	-0.946	113.121	123.455	84.426	105.888	68.203	54.066	80.586	78.954	-3.655	98.532	89.444	92.111	97.025	113.646	79.076	72.825	-4.435	66.867	20.429	87.454	65.73	25.74	-3.52
P06616	46.103	-5.71	-7.312	48.264	73.79	53.067	-5.158	50.397	89.89	56.862	87.228	65.479	52.911	-4.16	-2.473	43.93	60.526	54.169	16.507	51.007	0.223	73.17	42.99	78.03	27.941	-0.79	107.717	73.788	67.524	85.386	53.831	44.308	24.762	63.145	-4.913	69.743	57.59	56.267	71.129	83.53	70.06	64.509	-4.305	33.428	16.267	86.173	52.983	12.968	-2.474
P0A6Q3	21.576	-3.855	-5.042	61.852	106.284	68.298	-4.504	46.462	100.515	49.252	111.372	42.214	58.525	-4.73	-4.39	54.615	58.877	42.1	8.079	49.488	-2.895	95.733	28.577	98.51	28.891	-1.134	130.313	116.758	101.223	115.382	39.901	46.589	0.761	47.813	-5.518	90.271	42.37	61.715	60.351	95.933	69.134	63.871	-4.927	30.588	5.149	89.55	55.095	0.363	-5.538
P0A953	80.803	78.63	5.188	100.393	109.494	89.024	3.655	80.584	137.501	83.88	120.62	88.09	88.463	10.924	15.426	91.711	90	82.554	41.33	82.327	12.177	108.362	71.733	106.647	89.595	-0.982	148.04	121.891	104.314	119.212	90.69	82.279	74.892	88.063	12.06	115.776	98.273	96.612	103.665	107.796	91.749	91.543	8.556	80.506	41.368	126.338	95.246	37.66	24.762
P0AAI9	9.314	-6.277	-4.805	8.085	37.631	15.92	-4.235	9.615	43.569	10.013	39.78	20.082	5.215	-5.103	-4.967	8.486	17.515	20.585	-4.11	8.562	-5.694	25.339	-0.335	33.712	9.935	-0.812	61.308	47.318	33.048	39.858	10.978	24.286	16.695	13.306	-4.709	26.86	28.208	26.756	25.801	32.599	11.975	4.691	-4.896	5.198	-4.124	43.201	21.223	-8.377	-6.636
P0AEK2	4.654	-7.437	-5.229	-6.451	32.208	7.536	-3.85	2.222	35.448	10.837	36.678	13.558	7.122	-4.615	-5.343	4.38	-0.443	7.511	-5.284	4.878	-4.66	33.804	-0.381	24.574	8.35	-0.954	59.792	21.318	27.519	30.279	15.396	1.873	-8.22	9.905	-4.505	20.896	-17.782	22.96	7.847	29.658	15.419	5.631	-4.228	3.495	-4.521	25.658	15.298	-1.968	-4.829
P0A6R0	97.191	23.341	10.217	99.261	146.315	99.879	9.668	94.138	141.657	101.501	147.356	96.49	105.51	15.661	25.358	103.372	102.405	99.33	51.444	-8.204	14.283	129.316	88.436	137.507	100.334	-0.947	159.901	153.398	132.818	144.752	99.296	100.517	21.093	107.412	21.283	126.962	111.015	109.671	110.1	129.767	110.877	108.337	15.979	89.624	51.686	138.828	105.273	45.184	27.076
P0AEK4	-4.558	-8.666	-5.173	-5.195	11.563	-2.926	-4.392	-4.137	4.231	-1.216	0.427	-2.245	0.933	-5.365	-6.114	7.401	-8.343	2.523	-7.4	-4.798	-5.699	3.491	-0.602	6.529	-0.592	-0.95	23.979	31.224	8.597	-10.869	-6.843	-2.862	-8.479	1.147	-4.858	6.27	-2.559	7.95	0.549	11.774	-10.72	4.216	-4.909	-6.77	-7.566	0.086	9.443	-7.174	-6.132
P0A6Q6	82.443	2.848	3.431	114.021	136.358	117.321	-0.064	94.156	150.782	111.778	144.444	117.858	87.434	11.339	13.789	116.086	114.121	113.013	46.62	113.297	11.256	131.741	57.001	139.304	70.873	-0.935	160.284	148.692	125.452	158.723	110.786	109.762	91.768	115.257	5.911	135.109	118.854	115.7	128.439	130.129	114.38	114.892	-0.243	105.521	59.035	140.25	117.779	44.723	19.472
P0AB71	81.729	5.493	-2.425	90.081	133.043	112.917	-3.058	76.195	104.239	79.345	141.383	96.533	88.965	1.456	11.34	81.135	103.406	94.534	16.453	70.96	-20.774	114.973	72.23	118.102	94.65	-0.911	144.801	142.839	106.663	138.133	90.767	87.296	6.801	96.151	4.993	111.662	116.635	101.685	109.67	125.512	103.867	106.735	0.504	85.761	25.99	123.25	99.407	24.795	5.424
P0AGD7	-4.877	-6.688	-3.909	-4.65	-4.651	-4.393	-3.127	-4.544	-5.011	-5.324	-5.313	-5.075	-6.265	-3.7	-3.862	-4.833	-4.903	-4.665	-4.552	-5.432	-3.871	-4.578	-5.009	-3.886	-5.164	-0.846	-3.977	-5.184	-4.111	-3.982	-5.193	-4.671	-6.766	-5.589	-3.2	-4.546	-5.68	-5.682	-5.663	-5.092	-5.402	-4.944	-3.193	-5.265	-4.877	-4.747	-4.487	-4.676	-4.05
P61949	118.766	86.788	29.848	124.086	142.275	120.439	21.676	108.797	149.94	128.181	165.506	124.109	126.29	25.049	41.761	114.368	121.824	119.823	69.776	110.6	22.095	141.964	99.895	148.687	119.754	-0.541	169.096	161.176	137.949	155.555	127.422	113.472	94.914	125.142	36.297	139.152	131.966	123.341	135.665	145.94	140.777	129.353	27.178	109.938	69.702	160.209	124.15	56.522	32.218
P0ABQ4	10.607	-4.526	-5.415	4.542	22.917	6.697	-4.855	1.168	25.581	8.227	34.819	10.725	11.142	-5.626	-6.514	-1.5	11.872	7.246	-6.838	1.822	-6.361	13.12	0.286	10.907	8.712	-0.932	37.048	34.773	25.57	26.098	10.736	4.169	-8.179	1.255	-4.816	20.824	13.736	17.249	14.127	25.045	8.172	6.527	-5.381	0.859	-6.855	12.378	1.86	-5.987	-6.848
P0A805	-6.843	-7.45	-4.566	-5.984	-6.09	-5.715	-3.769	-5.958	-5.503	-5.886	-6.025	-5.986	-7.247	-4.26	-4.635	-4.98	-6.018	-6.281	-6.264	-6.541	-5.084	-5.522	-5.871	-6.155	-6.354	-0.82	-7.401	-6.94	-5.974	-5.443	-5.066	-5.283	-7.208	-5.882	-3.539	-6.326	-7.256	-6.709	-6.916	-6.144	-5.962	-6.663	-4.021	-6.632	-5.515	-6.046	-6.487	-5.604	-4.8
P0ABH0	87.56	2.63	3.845	87.723	123.894	94.737	1.068	82.056	121.592	93.12	144.102	98.387	96.239	-0.666	9.583	85.459	97.888	91.228	23.784	27.976	9.395	110.176	62.482	116.412	88.352	-0.961	148.15	125.002	119.356	134.962	92.583	91.338	32.852	98.49	3.32	111.179	96.339	87.141	109.902	117.901	103.746	93.087	0.318	85.851	41.95	131.497	99.339	39.257	2.86
P0A6S5	-4.816	-6.788	-2.842	-4.427	-4.44	-4.56	-2.693	-4.858	-5.215	-4.875	-5.359	-4.68	-5.957	-3.302	-4.015	-4.622	-5.731	-4.63	-4.033	-4.509	-4.066	-4.941	-4.573	-5.513	-5.391	-0.663	-5.978	-6.022	-4.787	-4.641	-5.001	-4.167	-5.437	-4.831	-3.023	-4.473	-5.8	-5.341	-5.599	-4.476	-4.69	-4.419	-3.152	-5.441	-4.764	-4.637	-4.513	-4.281	-3.981
P0AD68	32.523	-6.762	-2.006	46.782	106.047	64.784	-1.72	62.486	72.684	62.718	93.171	72.779	31.925	0.393	2.341	57.108	71.951	60.091	18.569	63.807	1.204	92.119	17.583	89.706	28.881	-1.085	114.02	102.424	91.461	106.096	67.555	66.108	21.096	70.324	1.868	84.201	65.074	60.131	78.092	93.78	80.085	62.94	-1.87	48.302	22.568	97.555	69.205	15.55	-16.467
P0AEN4	-4.401	-6.169	-3.153	-4.407	-5.936	-5.39	-2.851	-4.75	-4.838	-5.306	-5.467	-4.398	-5.61	-3.403	-3.724	-4.682	-4.87	-4.583	-4.222	-4.183	-3.509	-5.351	-4.031	-4.399	-5.087	-0.643	-5.763	-5.254	-5.124	-5.494	-4.484	-4.81	-5.217	-5.351	-2.862	-4.412	-4.588	-4.767	-4.559	-5.261	-5.348	-4.285	-3.174	-5.178	-4.793	-4.545	-5.979	-4.31	-4.097
P06136	-3.491	-6.611	-4.32	0.618	-52.913	0.578	-3.577	-3.52	1.501	-5.867	5.245	-4.797	-0.902	-4.003	-4.376	-52.578	-3.362	0.922	-4.471	-3.03	-4.08	19.211	-2.282	8.748	-5.874	-0.814	-19.1	12.022	22.63	11.108	-7.764	-2.214	-6.357	-0.832	-3.646	-5.486	-1.303	19.223	-10.112	24.582	-5.101	-8.788	-3.676	-7.186	-4.876	4.256	-2.068	-4.859	-4.348
P0ABG4	52.269	-5.827	-3.679	54.043	60.851	51.744	-3.968	36.789	64.747	41.014	79.26	47.644	37.264	-3.372	-4.069	38.344	31.844	43.574	8.05	31.283	-2.284	83.012	21.457	91.324	26.164	-0.999	102.909	12.144	71.089	37.48	44.609	44.762	-0.419	45.638	-4.291	70.22	52.511	52.165	58.565	89.039	63.296	69.068	-3.935	29.825	7.522	91.931	44.496	9.257	-3.556
P10121	77.558	-6.065	19.326	81.621	113.74	82.94	11.38	76.19	101.18	74.581	128.346	86.708	77.613	18.681	28.976	85.172	92.733	89.957	44.287	83.442	14.651	89.314	76.935	101.615	86.362	-1.111	132.519	131.71	101.033	114.197	81.63	87.488	68.724	96.691	24.944	108.633	90.763	95.232	93.65	102.638	89.524	92.607	15.884	78.955	47.597	111.618	88.485	38.127	26.573
P0A9A6	71.741	3.743	-1.838	76.131	110.303	78.567	-3.508	72.536	107.788	76.669	117.595	76.533	70.63	2.385	2.405	76.238	76.551	79.694	26.069	67.619	5.626	99.719	56.676	115.843	38.601	-1	134.585	127.078	98.605	116.807	70.639	73.484	53.7	80.314	-0.093	85.179	80.264	79.706	84.411	103.179	81.156	67.898	-0.947	57.218	28.818	108.821	76.462	22.533	-0.067
P0A6M8	1.917	-6.094	-3.987	-0.928	10.009	0.195	-5.076	-0.481	10.389	-2.227	10.475	5.173	1.358	-3.717	-4.452	4.019	4.068	0.729	-4.961	4.298	-3.772	12.576	-6.374	6.338	-1.121	-0.982	24.747	7.717	5.047	12.43	-0.09	-4.943	-7.245	5.111	-3.581	13.292	5.638	-74.063	8.849	11.36	9.761	-1.63	-4.529	-4.742	-5.364	2.418	1.313	-5.252	-4.083
P0A9B2	1.869	-7.446	-4.199	-10.094	21.108	-2.464	-3.754	-9.903	-2.73	-7.713	-1.696	-10.44	2.028	-4.365	-5.333	3.711	-69.472	-2.85	-5.552	-7.41	-4.548	3.946	-3.166	-6.432	10.112	-1.155	38.281	17.878	10.376	29.162	-5.353	-0.957	-8.401	-3.917	-4.314	9.688	2.575	5.657	7.638	22.721	3.105	-3.88	-4.598	-6.106	-7.079	1.481	4.64	-3.944	-4.97
P31120	-2.449	-6.148	-4.447	-3.823	5.06	5.2	-3.674	-1.476	25.306	0.438	15.404	8.92	-1.188	-4.302	-4.118	6.218	3.655	5.976	-4.452	3.712	-4.159	2.521	-2.498	16.938	-3.409	-1.077	13.671	13.478	7.133	11.227	9.656	-0.373	-2.18	8.735	-4.066	15.185	8.023	16.037	10.505	16.723	8.658	-3.665	-3.967	-2.139	-3.332	14.067	11.615	-4.726	-4.956
P04805	86.083	10.635	8.382	98.581	115.867	100.895	-1.437	80.619	98.261	95.213	127.167	92.967	89.355	13.724	22.079	94.532	95.083	91.779	53.083	85.735	17.708	110.053	79.05	119.85	86.38	-0.869	136.651	135.893	112.59	129.261	95.156	91.434	54.316	98.883	9.891	102.559	88.8	93.045	100.158	110.621	105.151	97.913	3.979	87.049	51.988	120.004	95.24	44.475	30.448
P00960	-11.344	-8.611	-4.459	5.649	18.141	4.532	-4.358	-1.535	28.993	4.718	26.861	-1.061	1.992	-4.803	-5.949	-2.054	-10.43	3.262	-3.673	1.412	-5.191	-20.399	-6.498	20.073	-4.645	-0.802	42.017	-15.761	35.398	20.271	4.725	3.387	-7.365	2.858	-5.441	-34.358	1.72	5.221	8.986	22.217	0.745	2.417	-4.984	-4.452	-6.224	15.638	8.43	-6.335	-5.543
P00961	-5.758	-6.235	-3.619	-5.23	-5.737	-5.571	-3.379	-5.87	-6.179	-6.459	-5.939	-5.944	-6.272	-3.976	-4.705	-5.209	-5.401	-5.526	-5.042	-5.686	-3.65	-5.164	-4.864	-5.428	-6.04	-0.882	-6.475	-5.709	-6.042	-6.591	-5.729	-6.01	-6.519	-5.123	-3.477	-6.414	-5.766	-6.396	-5.504	-5.477	-5.325	-6.593	-3.801	-5.717	-5.237	-6.372	-5.17	-4.973	-4.41
P60546	8.345	-7.995	-4.697	19.004	57.042	33.238	-3.945	-0.103	24.264	12.935	56.839	12.629	-2.394	-4.61	-5.22	23.891	12.153	5.914	-1.035	4.469	-4.272	30.084	-7.469	60.327	-2.536	-0.73	88.712	50.797	56.27	41.851	22.053	18.694	4.931	11.29	-3.93	19.599	12.038	40.987	19.915	57.588	31.219	14.265	-4.293	6.232	-3.276	61.066	23.663	-5.345	-5.158
P0A6F5	-7.806	-8.703	-4.924	-7.067	-7.568	-8.15	-3.949	-7.592	-7.959	-8.22	-6.516	-7.827	-8.355	-4.736	-4.798	-6.747	-8.571	-7.966	-6.633	-8.746	-4.03	-7.98	-7.075	-6.182	-7.961	-0.704	-6.193	-7.436	-6.907	-7.026	-7.952	-7.248	-8.583	-8.924	-4.162	-8.325	-9.248	-8.689	-7.113	-7.303	-7.546	-7.469	-3.992	-8.694	-6.252	-6.7	-7.628	-5.671	-4.736
P04079	-6.779	-8.185	-3.84	-6.262	-6.976	-6.683	-3.555	-6.809	-7.539	-7.307	-7.187	-6.023	-6.968	-3.886	-4.392	-6.382	-7.222	-6.668	-5.528	-6.806	-3.819	-7.159	-6.011	-6.755	-6.861	-0.756	-7.422	-8.127	-6.787	-7.032	-6.33	-6.454	-8.287	-6.997	-3.433	-7.487	-8.055	-6.7	-7.633	-7.265	-6.714	-6.648	-3.568	-6.467	-5.204	-7.178	-7.017	-4.662	-4.399
P0AES4	6.054	-6.986	-3.705	0.63	-26.158	-6.85	-3.498	2.498	17.019	-4.396	27.663	-3.01	0.971	-4.246	-4.569	3.803	4.423	3.227	-4.013	0.281	-4.971	22.634	-1.978	22.836	2.128	-0.76	46.091	28.392	24.377	24.46	-0.773	3.403	-6.293	3.099	-3.794	10.018	-0.889	2.07	-0.636	17.961	-2.333	4.02	-4.109	-1.154	-3.981	26.832	6.305	-5.279	-5.003
P0AES6	-5.795	-8.848	-4.319	-5.951	-6.067	-5.649	-3.799	-5.8	-6.559	-6.773	-5.566	-6.506	-7.233	-3.971	-4.712	-5.63	-6.319	-6.23	-5.052	-6.329	-4.459	-5.708	-5.588	-5.657	-6.421	-0.92	-6.801	-6.096	-5.625	-6.461	-5.98	-6.097	-7.108	-6.81	-3.6	-6.487	-7.369	-5.855	-6.636	-5.967	-6.145	-5.806	-3.821	-7.196	-5.321	-5.913	-7.015	-5.461	-4.626
P06983	-10.089	-5.331	-5.305	-6.234	-1.518	-9.348	-4.586	-6.901	-1.03	-8.193	1.426	-4.633	-52.31	-5.569	-5.777	-6.746	-4.661	-8.668	-7.03	-7.101	-5.851	0.737	-7.441	-6.227	-7.331	-0.851	4.494	1.014	-3.008	4.17	-5.258	-5.798	-9.498	-5.898	-5.299	2.572	-5.955	-5.028	-5.173	-1.353	-8.141	-5.635	-5.384	-9.024	-7.736	1.461	-6.658	-8.262	-6.207
P60906	58.966	0.787	-4.957	58.795	85.224	77.544	-2.817	44.635	91.112	68.523	106.049	45.466	65.747	-3.503	-3.144	58.368	88.558	50.436	4.516	-21.031	-4.272	90.686	38.117	68.05	38.331	-1.207	124.24	110.571	98.513	96.355	38.365	60.922	2.008	72.282	-3.853	59.142	66.155	81.805	89.696	98.517	79.927	70.319	-3.872	39.927	6.674	79.758	74.085	2.156	-2.405
P28630	-6.1	-6.739	-4.295	-5.741	-6.844	-6.067	-3.529	-5.872	-6.304	-7.073	-6.848	-6.116	-6.736	-4.203	-4.973	-5.111	-6.275	-6.398	-5.586	-6.288	-4.039	-6.092	-5.772	-6.44	-6.209	-0.754	-7.25	-6.461	-5.406	-5.486	-6.025	-6.178	-7.258	-6.426	-4.076	-6.811	-7.163	-7.237	-6.873	-6.57	-7.2	-6.273	-4.103	-6.434	-5.288	-5.963	-5.448	-5.911	-4.904
P28631	-6.186	-7.777	-4.679	-6.563	-7.601	-6.168	-3.988	-6.583	-5.907	-6.922	-5.847	-6.989	-7.133	-4.361	-5.279	-6.328	-6.886	-5.992	-5.596	-6.735	-4.283	-7.309	-5.603	-6.897	-6.898	-0.825	-5.764	-6.412	-6.783	-6.146	-6.842	-5.841	-7.366	-6.686	-4.637	-6.979	-8.524	-7.185	-7.571	-6.189	-7.022	-6.822	-4.393	-6.54	-5.845	-7.002	-6.763	-5.346	-5.236
P08200	24.961	-3.802	-4.37	28.369	63.012	33.429	-3.438	14.028	36.933	25.468	61.252	24.77	24.754	-4.712	-3.291	23.192	27.146	25.617	-3.518	9.35	-3.416	46.669	10.764	37.647	14.929	-0.989	88.529	60.653	64.114	41.281	23.533	30.12	-1.886	22.934	-4.518	36.561	28.742	15.306	34.933	53.925	32.116	37.797	-4.292	9.352	2.765	39.482	32.131	3.175	-4.502
P00956	-0.972	-9.623	-5.356	-0.981	33.756	1.058	-4.469	-3.388	28.118	4.922	24.784	7.72	13.314	-5.542	-5.72	5.928	11.315	1.92	-6.985	0.635	-5.333	22.134	-0.854	18.112	10.226	-1.015	-5.69	35.454	24.607	30.194	8.393	3.589	-7.649	7.727	-5.361	21.509	2.91	20.564	24.315	28.948	6.14	10.192	-5.248	1.401	-7.551	2.274	11.027	-6.641	-6.094
P0A705	-5.079	-6.553	-3.681	-5.614	-5.194	-5.37	-3.273	-5.059	-6.021	-6.382	-6.529	-5.342	-5.935	-3.689	-4.44	-5.203	-6.01	-5.583	-4.688	-5.843	-4.071	-5.593	-4.916	-5.599	-5.097	-0.924	-6.041	-6.325	-5.694	-5.768	-5.728	-5.102	-7.11	-6.287	-3.185	-5.07	-5.478	-6.258	-6.33	-5.921	-5.957	-6.059	-3.31	-6.542	-5.182	-5.812	-4.886	-4.576	-4.355
P0A707	-4.535	-5.581	-2.889	-4.291	-4.486	-4.325	-2.596	-4.61	-4.819	-4.322	-4.107	-4.137	-4.815	-3.154	-3.695	-4.412	-3.858	-4.049	-3.913	-4.803	-3.126	-4.091	-4.228	-3.78	-4.23	-0.61	-4.208	-5.091	-3.678	-4.61	-4.056	-4.277	-5.356	-5.015	-2.594	-4.14	-4.936	-4.774	-4.045	-4.245	-4.341	-4.44	-2.763	-5.273	-3.672	-4.342	-3.95	-3.648	-3.922
P22939	-5.258	-7.591	-4.153	-0.104	0.267	-0.7	-3.954	-2.288	9.028	-1.348	9.205	-5.817	-3.545	-4.424	-5.293	-8.269	-0.668	-1.609	-6.232	-9.434	-4.856	4.637	-6.509	1.999	-2.487	-1.065	10.835	7.322	9.1	7.371	-0.847	-10.367	-0.217	-3.953	-4.088	9.402	0.62	5.679	2.008	3.418	-0.326	-1.894	-4.258	-3.278	-6.499	10.47	-2.757	-5.211	-4.992
P0AD57	-5.694	-8.373	-4.58	-7.024	-5.209	-7.721	-4.072	-7.795	-5.187	-7.758	-8.212	-6.831	-7.569	-4.645	-4.888	-6.055	-9.807	-7.485	-6.307	-8.145	-5.348	-4.864	-7.622	-5.363	-5.773	-0.915	-1.262	-3.643	-4.616	-6.729	-6.387	-8.495	-9.287	-9.049	-4.231	-7.332	-6.799	-7.977	-5.737	-6.089	-8.918	-9.071	-4.242	-8.685	-6.874	-5.306	-7.305	-6.324	-4.972
Q46893	39.311	-8.553	-5.085	51.878	90.617	50.859	-4.409	37.945	59.65	21.941	92.035	31.333	41.546	-3.797	-1.693	29.723	57.548	48.866	13.76	26.842	-0.942	82.86	18.964	82.811	17.904	-0.822	95.832	116.49	49.763	1.521	47.929	49.984	-8.373	48.847	-2.726	62.58	57.24	54.765	67.944	68.83	69.487	54.961	-4.48	-56.143	5.077	90.232	63.597	5.98	-1.036
P62615	-1.453	-8.418	-5.13	-4.994	34.695	6.41	-4.102	-5.977	20.191	2.357	43.939	-0.469	4.039	-4.671	-5.439	0.837	2.743	2.824	-6.021	-2.621	-4.876	32.875	-0.226	19.022	-6.611	-1.031	9.468	30.279	20.778	21.126	-2.085	-2.655	-7.797	1.535	-4.23	12.79	4.451	22.16	10.479	26.73	7.261	2.234	-4.385	-8.894	-6.241	12.632	-2.227	-5.99	-5.672
P62623	13.605	6.629	-5.717	9.478	25.484	10.176	-5.111	4.703	25.987	10.896	29.029	11.982	19.416	-5.881	-6.773	23.485	17.039	6.954	-5.149	11.641	-5.667	19.853	9.938	18.148	9.826	-0.889	24.694	37.442	24.27	24.71	11.331	11.741	12.834	11.263	-5.7	23.34	11.946	18.18	13.706	19.616	14.332	15.991	-5.524	10.888	-4.516	17.517	22.698	-3.344	-6.413
P60472	102.245	20.983	10.48	109.639	138.844	110.097	7.867	95.881	130.147	110.752	153.691	109.303	106.956	20.852	11.376	105.761	106.03	104.537	58.889	98.283	14.099	130.397	98.008	127.129	95.849	-1.006	156.454	154.693	127.514	147.295	105.908	115.214	59.82	114.426	12.381	137.62	114.596	119.673	113.479	134.474	124.31	110.684	6.376	92.39	54.287	135.826	102.09	42.184	26.261
P0A715	86.89	36.217	-1.193	79.715	122.901	94.849	-3.213	78.807	123.492	4.075	130.9	92.225	92.336	1.615	3.724	86.636	94.365	89.314	32.209	76.809	9.419	109.85	59.757	123.001	89.53	-0.915	143.332	141.258	119.336	134.606	91.795	82.815	25.89	98.611	0.252	110.662	97.177	93.493	107.057	112.072	95.675	98.521	-2.227	81.722	38.853	128.495	109.214	31.451	7.167
P00803	15.614	-7.245	-4.341	23.141	32.588	40.222	-3.551	2.389	22.376	8.361	34.45	7.098	-59.882	-4.582	-4.856	17.486	21.576	20.633	-3.133	3.258	-4.61	39.361	-2.113	17.505	10.212	-1.068	56.599	44.523	43.906	53.731	6.169	4.861	-7.955	25.085	-3.657	26.523	11.765	38.034	32.939	43.698	29.764	13.965	-3.894	4.62	-6.325	24.803	11.367	-0.86	-5.295
P07813	18.641	-6.861	-4.243	31.985	51.776	32.987	-3.899	16.419	54.643	9.709	51.153	25.928	8.673	-2.466	-2.874	30.459	30.369	29.884	2.428	13.994	-1.83	55.605	1.501	68.642	-4.545	-0.925	79.071	45.534	61.723	52.849	34.126	27.408	-5.831	32.849	-3.132	27.965	13.508	47.8	30.285	55.34	51.078	25.571	-4.429	1.199	4.952	65.522	40.549	3.925	-1.46
P60955	-7.806	-9.454	-4.406	-7.482	-6.885	-7.814	-4.205	-6.9	-9.271	-8.702	-8.331	-7.605	-8.973	-4.579	-5.211	-7.638	-10.142	-7.19	-6.822	-8.764	-4.804	-9.091	-7.307	-8.055	-7.505	-0.836	-9.307	-5.739	-6.973	-7.982	-8.123	-7.203	-9.747	-8.444	-4.311	-8.324	-9.379	-7.937	-9.463	-9.125	-7.925	-8.997	-4.233	-8.879	-6.159	-8.681	-8.267	-6.067	-5.222
P15042	-6.029	-6.861	-4.412	-6.253	-6.763	-6.709	-3.871	-6.658	-6.372	-7.346	-6.998	-7.015	-7.181	-3.98	-4.992	-5.94	-7.709	-6.19	-5.817	-6.984	-3.907	-6.622	-5.655	-5.615	-6.233	-0.729	-7.634	-6.908	-6.468	-5.816	-6.926	-5.978	-7.639	-6.734	-3.724	-6.212	-6.332	-6.864	-6.506	-5.722	-6.774	-6.035	-3.758	-7.109	-5.485	-6.749	-6.346	-5.223	-4.882
P23930	35.802	13.371	-4.699	55.78	58.429	66.041	-4.41	44.628	20.207	47.336	86.373	58.268	49.69	-2.929	-0.886	41.614	48.675	54.005	16.566	47.443	0.424	60.142	36.089	74.739	23.343	-1.121	90.51	80.004	68.081	70.954	57.406	45.061	28.195	55.409	-4.586	67.809	46.446	65.493	64.376	62.868	72.542	61.526	-4.872	25.337	15.45	65.579	40.696	12.036	-5.362
P61316	20.839	-7.116	-3.935	10.621	35.203	18.402	-3.948	10.736	35.249	19.986	-35.653	23.873	23.288	-4.965	-5.802	23.017	28.233	18.742	-4.588	14.286	-4.828	40.579	3.969	30.655	18.853	-1.255	54.873	44.634	37.682	37.535	11.845	2.701	-4.348	25.371	-4.553	39.42	30.474	32.245	28.271	46.656	23.596	14.106	-4.844	9.975	-5.76	24.974	31.451	1.685	-5.533
P61320	-2.671	-7.597	-3.955	5.869	65.098	32.916	-3.228	-15.291	47.855	17.391	86.504	20.659	12.823	-4.187	-4.733	-3.951	8.172	21.029	-1.645	-6.47	-3.966	74.202	-1.735	48.739	-4.749	-1.144	16.33	75.864	44.141	64.075	-10.353	22.537	-7.636	15.316	-3.968	10.695	48.992	37.01	16.436	86.096	61.663	9.048	-3.665	-4.913	-6.302	17.631	13.936	-6.662	-4.758
P0ADC3	-6.483	-8.221	-4.398	-5.614	-8.44	-9.485	-3.534	-6.818	-4.291	-6.877	-4.545	-6.221	-7.672	-4.22	-4.999	-7.124	-8.36	-6.654	-5.49	-7.094	-5.237	-6.293	-5.652	-5.667	-6.183	-0.816	-3.401	-6.853	-6.38	-6.474	-7.048	-6.56	-6.936	-5.991	-3.899	-7.917	-7.45	-7.912	-6.123	-9.198	-7.69	-6.424	-4.176	-6.998	-6.495	-4.553	-8.029	-4.962	-5.32
P75957	60.664	-5.776	-3.812	64.894	107.88	70.391	-4.053	59.904	100.883	66.443	113.505	72.875	71.556	0.922	-3.144	68.016	78.582	78.896	24.383	70.025	1.365	91.753	54.172	100.691	39.226	-0.985	132.298	118.887	108.242	110.992	71.188	64.296	29.44	72.412	-3.014	80.125	62.078	81.463	82.785	101.404	82.216	79.438	-3.214	37.292	25.273	87.586	69.822	17.957	0.06
P75958	-1.176	-7.041	-4.1	-0.219	14.745	-0.044	-4.108	-2.474	17.331	-4.827	25.056	-0.383	-0.812	-5.172	-6.507	-1.53	7.65	-0.132	-4.835	-1.503	-5.13	17.27	-6.345	12.092	-1.185	-1.085	23.33	18.937	19.598	18.941	-1.449	-7.22	-7.597	0.525	-4.969	6.741	11.424	4.87	9.035	9.997	0.36	5.411	-4.824	-3.68	-7.766	-19.534	-2.824	-6.077	-6.577
P0ADV1	0.216	-6.885	-3.867	7.44	40.723	43.899	-3.042	2.904	25.395	3.208	61.614	21.471	-2.933	-2.882	-3.781	-1.72	28.248	32.84	-2.877	3.156	-3.584	59.769	-3.415	38.736	-3.588	-0.825	55.83	62.319	57.215	53.696	15.287	22.984	-5.988	36.988	-2.65	7.599	40.952	45.577	22.426	47.369	29.596	13.403	-2.909	-1.687	-3.656	24.622	8.6	-8.044	-4.548
P0A9V1	74.58	13.073	6.734	79.424	113.474	87.816	6.577	70.374	114.548	94.705	120.683	87.633	76.867	6.942	11.606	78.748	86.361	81.698	47.863	79.988	10.113	114.817	63.883	108.856	70.443	-1.063	135.115	113.003	110.352	122.159	83.799	86.478	34.908	83.663	9.304	105.611	92.617	98.34	98.776	114.775	94.614	82.325	2.431	78.687	43.785	102.697	92.352	34.82	15.503
P31554	-6.23	-7.576	-4.281	-6.53	-5.509	-5.862	-3.597	-5.699	-5.798	-5.893	-6.591	-6.483	-7.344	-3.899	-4.344	-5.371	-6.561	-6.17	-5.463	-6.122	-3.476	-5.86	-5.744	-5.363	-6.832	-0.77	-5.887	-6.657	-5.695	-6	-5.994	-5.882	-7.449	-7.219	-3.793	-6.066	-7.55	-6.996	-6.504	-6.702	-6.193	-6.484	-3.712	-6.683	-5.952	-6.423	-5.446	-5.4	-4.476
P0ADC1	-5.358	-6.754	-3.513	-4.809	7.843	-6.367	-3.085	-4.981	7.228	-5.47	5.845	-5.826	-4.975	-3.345	-3.656	-5.033	-6.062	-4.654	-4.141	-5.527	-3.559	6.911	-5.323	-1.66	-5.31	-0.841	16.725	-1.36	5.208	6.967	-5.122	-4.101	-5.725	-5.81	-3.003	-5.717	-5.364	-3.318	-5.656	-4.286	-4.718	-6.504	-3.037	-5.155	-4.133	3.121	-5.26	-4.837	-3.799
P0AF98	-6.809	-7.838	-4.68	-5.865	-7.999	-6.772	-3.946	-5.803	-8.177	-7.965	-7.062	-6.631	-8.486	-4.766	-4.889	-6.175	-6.557	-6.43	-6.314	-7.627	-5.42	-7.226	-5.613	-5.926	-6.881	-1.127	-6.87	-7.484	-6.634	-7.538	-7.031	-6.009	-7.981	-7.554	-4.106	-6.978	-7.163	-6.571	-7.809	-6.69	-6.634	-5.967	-4.201	-7.734	-6.393	-6.518	-5.166	-5.588	-4.921
P0ADC6	-4.594	-7.477	-4.646	-5.567	1.264	-5.411	-4.062	-8.702	-7.721	-6.622	-4.717	-6.068	-5.853	-5.325	-5.697	-3.637	-6.572	-6.04	-7.255	-8.423	-5.136	-3.65	-6.957	-5.55	-7.105	-0.913	14.695	8.432	-5.241	-1.096	-5.617	-4.566	-7.099	-6.125	-4.751	-1.632	-6.103	-4.898	-7.204	-2.305	-6.993	-9.268	-4.599	-8.161	-6.273	-5.141	-0.606	-6.184	-5.814
P0A722	71.991	-7.14	-3.951	74.028	89.25	79.723	-4.032	66.055	94.197	78.76	90.074	82.969	79.836	-2.149	-3.37	77.15	81.531	73.743	33.33	66.907	9.081	81.884	60.279	87.723	28.414	-0.652	106.824	99.065	82.048	95.149	81.624	71.13	-0.985	76.817	-3.196	85.285	84.175	84.435	85.033	87.174	85.639	84.476	-4.06	12.388	42.066	99.439	80.464	35.298	-4.449
P10441	-7.193	-8.726	-4.822	-6.591	-7.607	-6.537	-4.178	-6.895	-6.71	-6.778	-6.741	-7.293	-7.717	-4.46	-5.222	-5.821	-7.463	-6.697	-6.536	-8.003	-5.355	-6.973	-6.581	-6.828	-6.802	-0.748	-7.626	-8.499	-6.438	-7.84	-7.212	-6.529	-8.002	-7.098	-3.894	-6.891	-7.397	-7.506	-7.883	-7.631	-7.542	-7.2	-4.086	-7.564	-5.849	-6.163	-7.961	-5.725	-5.462
P0A725	109.521	63.738	3.754	109.943	145.314	116.763	-0.205	108.224	146.22	108.386	145.847	110.133	107.101	8.482	11.667	105.984	121.165	114.907	44.516	112.501	17.023	134.54	92.823	133.842	95.405	-1.088	170.005	162.916	130.688	162.407	112.714	94.458	51.404	128.153	11.6	136.769	122.005	127.122	131.092	129.927	129.073	120.541	3.122	82.69	55.498	159.884	118.918	46.525	12.803
P21645	-6.142	-5.954	-5.193	-5.962	-6.742	-6.235	-4.205	-5.906	-5.604	-6.256	-6.626	-6.523	-6.194	-4.662	-4.881	-6.232	-5.519	-6.384	-6.101	-7.059	-5.018	-7.369	-5.705	-6.38	-6.137	-0.874	-6.682	-6.705	-5.697	-5.782	-5.658	-6.505	-6.934	-6.54	-4.019	-6.652	-6.287	-5.422	-5.879	-5.522	-5.834	-6.13	-4.198	-7.27	-5.354	-6.268	-6.875	-6.016	-5.493
P43341	133.144	4.909	0.024	146.763	174.167	147.982	3.304	114.743	164.846	130.235	190.688	133.286	146.581	5.777	9.059	119.411	138.308	124.532	51.642	112.089	21.751	158.017	91.989	140.681	70.178	-1.235	196.526	189.302	163.467	179.306	135.243	117.441	32.999	142.235	4.306	148.224	128.892	133.935	147.815	168.966	159.286	129.708	-3.35	79.019	67.852	186.961	143.577	53.37	9.88
P27300	-4.074	-5.273	-5.344	-1.714	11.361	0.458	-4.482	0.532	11.788	-4.708	14.992	0.216	-4.048	-5.298	-6.552	-4.19	-9.453	-0.603	-7.23	-2.165	-6.534	4.998	-6.302	11.108	-2.411	-0.955	12.558	11.427	3.342	7.839	0.203	0.007	-4.608	0.695	-5.044	5.984	-0.998	-1.844	1.762	8.654	2.433	-0.421	-5.152	-4.009	-7.439	4.526	4.929	-8.151	-6.556
P00804	-3.862	-8.501	-4.035	-6.631	5.978	-3.152	-4.307	-11.226	7.52	-1.428	12.653	-3.897	-24.951	-4.947	-5.541	-2.557	-13.069	-4.263	-5.954	-5.287	-5.487	19.926	-3.612	14.012	-4.473	-0.94	28.664	8.632	12.007	10.722	-6.884	-3.114	-9.144	-6.83	-4.747	-2.93	-4.241	-0.187	-4.72	12	1.325	-5.417	-4.536	-7.159	-7.713	-2.029	0.109	-6.691	-5.574
P0A8N3	-3.032	-7.084	-5.286	3.31	14.895	-3.526	-4.151	-0.855	8.557	8.409	22.802	-3.272	12.501	-4.351	-5.187	2.144	11.838	0.51	-5.308	-3.468	-4.407	20.657	-2.864	13.499	0.427	-0.957	35.877	40.754	17.581	30.779	-1.706	-0.633	-6.286	-2.194	-4.468	8.489	3.535	12.957	8.566	29.336	14.73	10.229	-4.614	-4.564	-6.252	8.878	2.687	-4.446	-4.966
P0AE18	52.527	48.864	-4.432	51.679	91.037	78.648	-4.033	61.373	87.033	69.052	115.793	70.116	65.265	-1.162	-1.231	76.069	83.017	71.596	15.92	73.54	1.7	95.532	43.268	73.282	38.484	-0.726	132.96	118.038	87.2	85.066	71.546	66.919	49.932	81.85	-1.025	87.741	67.307	83.318	88.011	101.035	75.428	71.309	-3.22	43.306	19.561	100.401	84.919	23.098	-0.227
P0A817	86.987	0.51	-2.613	76.175	123.68	91.509	-3.069	59.557	119.509	87.693	128.914	91.575	93.651	-0.452	1.215	77.315	102.509	89.178	24.608	77.406	2.279	122.305	73.861	121.759	58.848	-0.887	143.308	138.429	118.257	113.951	86.852	69.368	41.249	96.405	0.769	86.826	88.846	85.584	98.211	122.797	100.737	81.949	-2.954	58.937	26.072	110.24	89.325	19.834	3.38
P25745	-8.93	-8.523	-4.254	-8.84	-5.576	-7.512	-3.843	-7.21	-0.204	-6.637	-7.696	-8.092	-6.782	-4.415	-5.146	-6.637	-9.101	-7.631	-6.022	-6.581	-5.02	-7.949	-5.424	-7.891	-6.816	-0.884	-11.25	-7.765	-6.288	-8.17	-7.147	-9.164	-8.466	-7.64	-4.175	-6.875	-8.814	-8.124	-11.321	-8.849	-10.263	-7.887	-4.353	-8.306	-6.724	-8.104	-8.128	-6.178	-4.808
P0AD65	12.531	-7.717	-3.839	11.402	23.291	20.89	-3.358	-4.056	21.13	6.397	47.841	21.449	11.299	-4.139	-4.637	0.598	5.268	12.345	-4.848	2.124	-4.657	-4.318	4.585	26.196	-3.619	-1.125	60.741	27.968	42.604	30.622	18.411	-0.891	-7.387	14.457	-3.334	11.836	11.246	-65.491	14.217	42.437	32.909	2.53	-3.913	-3.616	-4.722	15.517	9.92	-3.095	-4.917
P0ABG7	25.68	10.449	-3.821	20.029	52.373	26.67	-3.864	21.496	40.688	26.053	55.965	28.446	40.512	-3.33	-3.434	29.536	35.012	27.5	11.243	24.439	-4.631	40.778	24.6	58.361	29.906	-1.063	53.415	62.394	38	54.158	25.769	33.154	18.048	28.925	-1.263	43.76	25.016	35.835	31.333	43.688	32.929	32.825	-4.472	25.938	5.097	48.262	40.671	3.557	-2.087
P0A9X4	-1.626	-8.783	-6.188	-0.438	8.764	-3.779	-4.766	-1.653	1.249	-6.26	1.854	-3.687	-2.135	-5.794	-6.622	-2.19	-3.547	-3.555	-8.143	-3.434	-5.886	-1.899	-5.728	6.223	-2.673	-0.805	19.719	2.985	9.743	12.89	-4.286	-2.24	-0.685	-5.026	-5.493	0.244	-6.742	-5.045	-4.106	4.762	-3.046	-5.988	-5.445	-6.698	-8.985	8.347	-1.631	-8.375	-6.843
P16926	-5.09	-6.443	-3.454	-4.758	-4.975	-4.986	-3.35	-5.401	-5.28	-5.465	-6.021	-5.155	-6.011	-3.504	-4.086	-4.766	-5.992	-4.571	-4.478	-6.137	-3.471	-5.533	-4.607	-5.835	-5.319	-0.722	-5.711	-5.628	-4.715	-5.304	-4.861	-4.665	-6.724	-5.876	-2.998	-4.852	-5.672	-6.556	-5.138	-5.05	-5.507	-5.629	-3.442	-5.074	-4.427	-5.013	-4.463	-4.61	-3.85
P0ABH4	43.969	19.394	-2.353	51.689	79.407	65.141	-3.438	49.121	87.427	51.475	90.545	63.374	66.295	-1.969	-1.04	55.859	67.009	61.325	12.743	44.788	1.786	73.975	27.417	87.815	53.681	-1.289	112.712	96.581	82.225	93.143	73.301	55.388	53.162	67.776	-2.343	63.563	64.346	70.895	71.089	92.732	72.9	54.815	-2.909	54.033	23.794	84.456	64.329	24.996	-1.451
P60752	-4.924	-6.562	-3.589	-7.305	-1.439	-5.774	-3.302	-4.498	1.874	-5.359	-1.151	-4.2	-5.752	-3.744	-4.412	-4.425	-3.907	-5.941	-4.237	-5.728	-4.185	-3.057	-4.494	-2.133	-5.354	-0.898	4.695	0.914	1.056	0.361	-5.975	-7.045	-5.574	-4.999	-3.121	-3.734	-6.015	-7.624	-4.125	-6.64	-7.622	-5.258	-3.398	-4.721	-5.076	-8.067	-4.566	-4.129	-4.283
P22523	-4.657	-6.748	-4.12	-2.386	-11.047	-5.534	-3.318	-4.41	-2.272	-4.831	-3.202	-7.041	-3.588	-3.849	-4.337	-6.13	-3.858	-6.687	-4.397	-5.275	-3.719	2.322	-4.147	4.341	-3.609	-0.755	-2.152	-2.285	3.971	-8.568	-5.18	-5.099	-6.566	-6.647	-3.617	-5.919	-4.435	-2.504	-3.604	-0.96	-7.47	-3.378	-3.611	-4.085	-4.613	-85.173	-9.285	-4.982	-4.358
P60293	-3.903	-5.921	-3.148	-3.42	-4.202	-4.165	-2.959	-3.992	-3.482	-4.983	-4.135	-4.501	-4.985	-2.953	-3.416	-3.925	-3.977	-3.95	-3.339	-4.519	-2.702	-4.467	-3.771	-4.578	-4.34	-0.709	-4.03	-5.075	-4.464	-3.909	-4.298	-4.544	-5.586	-4.969	-2.833	-4	-4.3	-4.315	-3.728	-4.221	-4.461	-2.69	-2.968	-4.288	-4.271	-3.182	-3.372	-3.827	-3.221
P0A749	-4.791	-4.544	-5.066	-3.756	3.178	-7.045	-4.382	-7.321	0.217	-4.401	6.334	-5.067	-5.345	-5.23	-6.401	-4.385	-5.27	-4.362	-7.192	-8.098	-5.724	1.211	-5.857	-1.14	-1.849	-0.947	14.58	7.79	-0.325	0.792	-5.773	-4.446	-4.04	-2.033	-4.732	-3.549	-5.261	-0.615	-6.011	-0.893	-6.27	-2.621	-4.957	-7.261	-9.52	-3.647	-5.392	-7.63	-6.307
P08373	0.222	-7.239	-5.707	-1.933	5.832	-2.036	-4.25	-2.49	11.85	-0.71	4.26	1.088	0.335	-5.178	-5.702	0.68	1.184	-1.42	-5.155	-0.631	-5.752	8.538	-1.714	9.655	3.932	-0.987	27.38	12.723	7.857	8.07	1.831	4.466	-10.035	-1.606	-4.718	8.663	-0.843	0.027	4.188	14.216	-2.892	-2.71	-4.998	0.18	-7.247	2.441	7.797	-5.482	-6.126
P17952	-8.864	-8.876	-6.337	-7.987	-6.038	-8.472	-5.309	-9.975	-7.138	-9.775	-7.62	-9.35	-10.787	-5.938	-6.848	-7.357	-9.093	-8.92	-7.668	-7.236	-6.29	-9.888	-7.685	-6.217	-8.606	-0.827	-6.82	-7.839	-6.128	-6.353	-8.899	-8.054	-9.226	-8.956	-5.797	-7.453	-10.361	-9.089	-8.146	-9.706	-10.016	-8.053	-5.636	-9.9	-8.269	-7.436	-8.427	-7.556	-6.666
P14900	-7.44	-8.086	-5.058	-5.786	-3.331	-4.708	-5.249	-7.181	-7.201	-7.767	-2.561	-7.629	-9.372	-5.249	-5.062	-9.421	-7.309	-7.582	-5.654	-7.091	-4.544	-6.449	-7.042	-4.061	-8.193	-0.796	-14.459	-2.192	-4.87	-5.726	-6.985	-6.063	-8.073	-8.681	-4.346	-6.91	-9.173	-6.113	-7.599	-7.657	-4.307	-5.667	-5.375	-7.63	-5.87	-5.527	-6.79	-6.116	-5.374
P22188	-2.353	-8.333	-4.863	-2.881	6.34	-9.804	-3.992	-5.743	16.732	-2.534	2.999	-0.409	0.396	-4.659	-4.992	2.403	-3.726	-2.432	-5.469	-4.089	-4.663	1.632	-3.155	-20.832	1.454	-0.945	12.183	4.283	3.697	4.955	-1.827	-2.42	-6.794	-0.818	-4.469	-2.721	-5.075	4.435	3.785	6.171	-1.895	-1.42	-4.204	-12.395	-5.886	0.415	-3.835	-4.525	-5.106
P11880	1.015	-5.694	-4.907	-0.39	9.255	3.001	-4.335	-3.428	7.794	-4.608	8.336	-0.831	1.155	-5.277	-5.205	-3.744	-5.262	0.781	-6.486	-4.507	-4.974	5.154	-1.621	9.325	0.742	-0.828	12.96	23.874	5.802	4.184	-5.511	-1.878	-8.098	-0.275	-5.248	1.284	-3.869	-16.741	-4.694	11.066	3.584	3.532	-5.086	-5.965	-5.944	12.94	0.827	-7.242	-6.055
P17443	-7.713	-8.789	-4.425	-9.094	-8.99	-8.343	-3.744	-7.701	-6.624	-8.656	-9.702	-7.109	-8.93	-4.724	-4.894	-7.758	-9.365	-6.75	-6.485	-8.022	-5.255	-7	-6.86	-7.397	-7.54	-0.943	-8.944	-7.846	-6.54	-7.695	-8.211	-6.392	-8.169	-8.623	-3.958	-7.409	-8.519	-8.734	-8.293	-9.656	-7.853	-8.058	-4.029	-7.783	-7.054	-6.907	-7.73	-6.244	-4.902
P22634	47.509	-1.035	-1.883	65.906	88.521	64.935	-3.227	50.389	86.315	52.345	102.862	66.266	37.656	-0.575	1.168	59.429	68.523	62.749	25.229	58.188	-2.833	79.087	20.466	93.918	31.828	-0.944	128.07	87.516	90.405	81.794	62.635	64.913	47.652	70.425	1.359	81.425	65.319	73.929	79.7	82.536	76.147	68.576	-1.557	44.143	18.087	87.339	56.922	8.654	5.46
P0AF16	-6.944	-8.535	-4.312	-6.944	-6.709	-7.376	-3.883	-6.784	-8.29	-8.055	-6.211	-7.349	-8.032	-4.678	-5.291	-6.943	-7.702	-7.04	-6.067	-7.146	-4.864	-6.765	-6.052	-7.219	-7.444	-0.902	-7.125	-6.971	-6.532	-7.197	-7.327	-7.144	-8.864	-8.261	-4.388	-6.46	-8.687	-8.211	-7.165	-7.486	-7.626	-8.247	-4.489	-7.695	-6.513	-7.741	-7.538	-6.181	-5.121
P00452	-8.057	-9.222	-4.942	-7.565	-6.156	-8.026	-4.119	-8.057	-10.343	-8.649	-8.164	-7.37	-9.46	-5.362	-5.542	-8.608	-7.685	-8.804	-7.113	-7.972	-4.542	-9.583	-6.945	-6.471	-7.929	-0.894	-9.006	-13.299	-8.871	-8.468	-7.464	-7.623	-8.924	-8.615	-4.704	-9.622	-10.198	-10.454	-10.006	-9.151	-7.52	-8.221	-4.883	-8.726	-7.607	-8.218	-7.765	-6.748	-5.625
P0AFF6	-3.555	-5.763	-2.733	-3.371	-3.592	-3.275	-2.375	-4.552	-3.94	-4.181	-3.414	-3.776	-4.071	-2.624	-3.187	-3.578	-3.821	-3.247	-3.504	-4.667	-2.413	-4.511	-3.518	-3.342	-4.128	-0.555	-3.764	-3.302	-4.144	-4.143	-4.007	-3.623	-5.072	-4.147	-2.531	-3.748	-4.556	-4.056	-4.212	-4.562	-3.863	-4.632	-2.562	-4.318	-3.253	-3.723	-3.325	-3.474	-2.966
P0A780	85.69	56.043	12.997	95.297	115.646	94.4	8.456	86.925	113.547	91.439	126.046	91.199	98.497	17.095	28.331	86.13	93.418	87.346	50.111	80.433	17.575	108.236	75.111	117.349	89.969	-0.864	138.459	137.928	105.469	124.717	93.754	93.688	88.352	93.319	22.661	114.298	97.311	98.32	98.856	110.035	91.156	100.909	15.367	85.817	51.356	122.135	86.314	46.667	26.436
P0AFG0	-4.973	-7.968	-3.16	-5.644	-5.091	-5.227	-3.353	-5.478	-5.09	-5.866	-7.141	-5.781	-5.784	-3.659	-4.252	-4.788	-6.219	-5.491	-4.729	-5.962	-4.453	-6.246	-4.637	-5.808	-5.115	-1.031	-6.572	-6.122	-4.93	-6.292	-5.186	-5.504	-6.336	-6.472	-3.276	-5.594	-7.153	-5.646	-5.172	-5.279	-5.587	-5.878	-3.608	-5.801	-5.208	-5.002	-7.39	-4.845	-4.313
P0A784	19.098	-5.817	-5.751	20.015	49.979	35.22	-3.871	7.506	33.626	30.984	57.228	34.793	11.707	-4.247	-4.619	30.392	21.706	29.143	-3.263	15.081	-3.822	42.462	-2.091	28.835	8.204	-0.677	73.847	62.731	55.66	48.635	27.687	17.919	2.546	3.673	-4.208	36.526	43.171	35.046	41.469	54.21	46.193	14.221	-3.936	18.214	-3.463	30.201	15.234	1.432	-3.998
P0AFI2	1.074	-7.492	-4.711	3.121	5.807	2.446	-4.007	-47.377	4.252	-1.836	21.604	-1.622	-4.568	-4.704	-5.149	-4.088	4.004	-1.856	-4.371	-4.101	-4.512	4.018	-2.179	-0.38	-3.967	-0.775	5.912	10.609	-56.014	5.804	-1.971	-1.041	-6.602	-1.482	-4.134	-0.92	-3.178	2.182	0.485	5.554	2.034	2.992	-4	-6.42	-4.676	-0.594	2.808	-5.199	-5.005
P20083	-6.006	-7.094	-3.878	-5.938	-5.277	-6.93	-3.201	-5.452	-6.68	-5.906	-5.7	-6.341	-5.873	-3.875	-4.246	-5.636	-7.059	-5.976	-5.334	-5.498	-3.53	-4.11	-5.761	-5.327	-6.053	-0.711	-6.816	-6.251	-5.185	-5.591	-6.023	-5.849	-7.377	-6.599	-3.555	-6.229	-6.777	-6.222	-6.746	-6.908	-6.188	-6.699	-3.605	-6.638	-5.218	-5.801	-6.511	-5.243	-4.586
P08312	-4.32	-6.028	-3.567	-4.46	-4.866	-4.986	-3.182	-5.072	-5.089	-5.769	-4.644	-5.385	-5.449	-3.767	-4.131	-4.564	-5.029	-4.92	-4.555	-5.311	-3.907	-4.943	-4.387	-5.544	-5.054	-0.612	-4.365	-5.06	-4.887	-5.212	-5.577	-4.587	-5.254	-5.041	-3.433	-4.465	-5.481	-5.196	-5.5	-4.8	-5.121	-4.996	-3.802	-5.781	-4.902	-5.076	-4.763	-4.399	-3.899
P07395	-1.63	-5.146	-1.798	-1.69	-1.697	-1.827	-2.055	-1.905	-2.283	-1.68	-1.776	-1.361	-1.657	-1.843	-2.228	-1.637	-2.194	-1.598	-2.105	-1.436	-1.731	-1.876	-1.937	-1.968	-2.412	-0.576	-1.945	-1.675	-2.246	-1.999	-1.563	-2.08	-4.082	-1.601	-1.8	-1.722	-2.636	-1.51	-2.089	-1.856	-1.393	-2.065	-2.007	-3.013	-1.661	-1.907	-1.425	-1.706	-2.041
P0A7A7	105.316	62.99	20.526	112.668	127.999	114.333	16.254	99.982	126.562	105.92	142.709	109.356	106.938	27.417	40.015	94.298	122.255	100.98	62.814	106.005	22.466	121.943	87.541	122.615	104.596	-0.966	148.529	151.244	125.228	140.181	108.795	106.981	95.162	114.698	32.441	123.007	118.72	110.588	125.119	124.832	117.475	117.969	26.134	97.402	57.96	137.352	108.4	50.149	36.561
P00582	-4.774	-7.897	-3.701	-4.464	-5.619	-4.942	-2.954	-4.784	-5.654	-4.39	-4.185	-4.231	-5.419	-3.408	-3.926	-4.594	-4.637	-4.075	-4.582	-5.096	-3.297	-4.389	-4.609	-4.209	-5.733	-0.502	-4.711	-4.845	-4.217	-4.747	-4.753	-4.937	-7.143	-4.421	-3.305	-4.336	-5.919	-4.545	-4.746	-4.695	-4.739	-4.639	-3.226	-5.711	-4.841	-5.296	-4.261	-5.026	-3.832
P0A7A9	31.802	14.706	-4.661	60.81	107.897	85.795	-4.03	57.395	111.946	58.145	119.826	65.676	42.79	-2.366	-1.681	61.402	63.246	68.281	9.065	59.606	0.084	92.295	9.078	90.936	41.085	-0.841	132.152	112.71	97.931	112.316	61.688	70.092	50.502	82.277	-4.45	87.238	84.246	75.006	87.044	107.336	78.067	51.448	-5.625	50.393	10.812	103.332	75.302	7.622	-4.234
P07013	91.945	-6.31	0.889	105.527	118.289	114.465	-1.484	93.164	127.652	104.286	126.57	105.652	69.81	3.394	3.599	97.483	115.587	98.827	50.063	98.333	5.829	121.403	37.543	122.466	43.254	-0.741	142.325	114.797	24.488	134.932	97.358	104.907	-0.152	112.713	3.309	118.695	111.837	96.539	123.542	103.28	113.661	107.502	-0.991	82.111	49.364	106.143	101.233	43.559	6.671
P16659	-6.937	-7.653	-5.12	-5.586	-0.569	-6.907	-3.938	-6.21	-7.501	-5.602	2.555	-6.184	-6.01	-5.207	-5.236	-8.539	-6.537	-5.921	-5.924	-7.645	-4.87	-4.833	-7.456	-3.257	-4.847	-0.931	6.417	-5.122	-4.762	-3.918	-5.693	-4.024	-7.492	-8.053	-4.272	-8.859	-6.661	-8.905	-4.734	-3.765	-5.207	-9.099	-4.815	-6.229	-6.43	-5.521	-11.321	-5.877	-5.434
P0A717	30.169	8.822	-4.058	59.106	95.32	63.029	-4.127	44.937	81.677	50.176	107.896	46.737	30.652	-3.938	-2.891	56.444	66.647	50.903	19.111	51.748	-2.957	84.816	27.266	103.7	37.87	-1.207	129.933	114.899	107.476	116.654	40.569	50.592	17.816	58.594	-4.029	80.166	45.803	75.89	70.474	105.413	53.975	53.428	-4.875	29.732	13.669	93.654	51.632	10.814	-2.668
P0A8K1	88.894	-4.137	9.224	108.705	134.059	99.66	9.762	86.579	137.852	102.579	133.198	101.129	103.339	18.769	22.965	99.519	94.393	96.618	47.843	89.357	19.253	120.525	81.602	132.019	91.863	-0.784	155.64	138.116	126.981	144.708	102.906	101.627	72.165	106.377	20.6	116.867	105.314	108.753	103.418	118.394	103.106	109.692	10.656	92.567	49.623	135.717	102.039	45.551	25.862
P23830	8.76	3.424	-4.812	24.254	50.421	35.899	-3.837	22.288	36.24	24.12	70.214	39.884	18.409	-4.846	-5.395	28.276	20.995	39.377	-4.631	17.61	-4.974	48.532	12.513	52.934	16.378	-0.899	72.279	53.986	35.642	57.089	30.923	27.952	24.168	36.786	-4.295	42.157	39.686	50.401	39.567	55.227	34.47	30.917	-4.438	25.512	2.185	9.579	30.967	2.141	-7.374
P0AB89	72.985	-1.748	11.514	78.968	95.494	81.726	7.038	66.464	97.174	83.619	115.457	81.842	87.533	10.224	17.969	76.258	86.808	72.752	37.21	71.521	9.948	91.858	64.781	94.194	73.131	-1.093	111.889	107.772	89.014	97.605	79.96	74.004	78.025	81.893	11.955	101.621	86.589	88.07	94.13	89.127	80.543	86.984	8.948	70.023	34.78	92.953	79.862	29.911	14.862
P0A7E5	64.775	1.15	-0.756	77.434	113.299	88.077	-2.193	73.668	114.994	83.699	114.002	83.04	78.943	8.829	7.299	77.14	82.866	75.799	30.964	72.105	7.775	96.702	53.152	119.283	76.475	-0.846	144.292	116.475	108.202	119.217	84.839	80.223	7.731	84.701	0.902	84.645	81.638	92.117	88.095	103.237	93.993	77.14	-1.047	56.955	38.564	104.378	84.28	26.671	11.968
P0A7E9	31.656	-5.189	-3.943	75.805	99.042	91.11	-3.315	55.867	80.814	66.554	113.877	75.294	46.091	-3.878	-2.402	65.961	61.976	67.397	7.648	62.801	-0.142	106.524	13.421	26.291	24.301	-0.926	123.865	127.778	98.016	97.005	72.349	67.007	41.296	79.715	-3.678	85.427	75.585	76.013	89.707	104.663	88.611	70.105	-3.55	44.932	20.641	108.78	83.361	15.992	-5.217
P0AG30	84.65	-5.449	-2.062	96.364	122.484	107.872	-2.6	91.013	117.767	95.578	127.443	96.167	93.316	-3.168	0.48	92.131	98.529	96.067	39.449	82.197	9.607	108.4	47.951	114.914	46.165	-0.692	141.793	133.496	106.463	127.693	89.413	87.509	25.569	113.345	-2.631	107.341	97.087	101.473	103.387	116.817	108.104	98.215	-1.99	58.438	38.723	125.189	91.74	36.027	-0.13
P0A7I7	21.76	8.144	-5	8.365	30.983	11.078	-4.181	2.47	3.252	12.419	37.291	15.549	21.302	-5.007	-5.61	24.332	10.448	10.29	-5.028	4.6	-5.029	29.942	3.666	22.71	26.888	-0.692	43.173	39.767	24.987	39.394	9.527	11.244	1.701	15.049	-5.041	26.755	22.817	26.485	21.176	32.241	8.983	14.118	-4.726	7.185	-4.33	15.307	24.09	-3.697	-6.368
P25539	-4.03	-9.232	-5.931	-2.398	11.582	-1.522	-4.959	-5.464	10.654	-5.636	7.875	-0.263	-3.562	-5.692	-6.758	-7.46	-2.103	-4.003	-8.649	-2.56	-6.076	9.174	-3.859	6.144	4.594	-0.789	33.481	12.846	-14.411	10.933	-0.146	0.628	-6.802	-1.44	-5.653	6.361	1.302	8.163	-63.961	14.818	-1.501	-0.74	-5.621	-3.365	-7.884	1.315	14.323	-6.831	-6.316
P61714	15.67	-6.679	-3.746	3.052	42.294	33.511	-3.213	-3.784	42.775	6.432	68.451	22.98	18.029	-3.866	-3.914	16.157	19.719	23.122	-2.813	10.374	-3.644	55.946	3.011	42.195	9.454	-0.916	83.694	61.465	38.051	60.539	31.707	6.003	-7.602	38.114	-3.265	46.295	33.092	37.834	43.988	40.746	50.714	17.278	-3.479	-2.843	-2.959	30.129	16.124	0.457	-5.149
P0AG40	60.062	-6.51	-2.78	72.175	87.621	65.171	-2.569	55.439	83.024	71.387	100.93	67.457	64.132	-2.349	0.047	60.668	60.853	66.785	12.361	51.677	0.411	96.75	34.829	89.837	29.243	-1.015	120.658	95.531	91.76	103.298	72.159	60.54	-3.904	72.627	-2.592	74.055	76.252	64.515	68.205	82.532	77.979	73.039	-2.483	56.734	22.477	99.685	61.044	17.807	-2.606
P0A7X6	-6.576	-8.63	-3.967	-7.103	-7.585	-7.18	-3.887	-7.572	-8.594	-7.942	-7.817	-7.53	-8.134	-4.309	-5.564	-6.848	-7.236	-7.069	-6.379	-7.674	-4.678	-7.068	-6.913	-6.345	-7.469	-0.777	-7.829	-8.338	-6.772	-7.666	-7.443	-6.685	-7.951	-7.38	-3.835	-7.652	-8.616	-7.407	-8.422	-7.038	-7.418	-7.193	-4.298	-7.878	-7.002	-7.259	-7.325	-6.127	-5.293
P0C0R7	7.346	-7.405	-4.593	16.494	57.585	36.035	-3.544	1.693	61.595	18.29	57.549	21.582	-0.755	-4.796	-4.082	23.119	25.794	14.876	-6.534	15.51	-4.942	42.046	-3.875	53.8	13.987	-0.855	115.232	56.445	-13.837	84.144	11.227	12.156	13.515	17.108	-3.959	40.119	40.181	48.337	54.84	86.925	27.882	12.724	-3.88	0.618	-3.297	36.077	54.632	-1.824	-5.035
P21513	-7.772	-8.206	-5.194	-6.581	-9.872	-6.09	-4.402	-7.769	-6.521	-7.18	-8.684	-6.926	-7.426	-4.828	-6.195	-5.364	-7.892	-6.93	-6.179	-7.339	-5.435	-6.514	-6.287	-5.956	-6.774	-0.956	-5.579	-6.316	-4.638	-2.28	-7.262	-5.931	-6.94	-8.706	-4.783	-11.543	-8.752	-5.917	-8.236	-3.254	-7.174	-7.795	-4.888	-9.356	-6.827	-5.353	-8.331	-6.112	-5.773
P0A7Y8	37.811	7.074	-4.383	41.25	94.057	69.052	-4.061	53.948	86.913	32.235	84.37	53.133	41.793	-2.421	-3.098	46.96	66.217	56.348	11.935	26.734	-1.219	90.105	37.988	90.217	30.5	-1.026	113.523	87.599	92.363	91.274	66.256	55.332	30.628	54.746	-2.43	74.194	60.774	51.011	72.697	88.192	70.263	48.514	-3.769	22.027	9.369	85.962	64.485	15.692	-2.146
P0A7L0	-6.643	-8.055	-4.449	-6.889	-7.842	-7.033	-4.038	-7.438	-7.286	-7.59	-7.425	-7.716	-7.778	-4.491	-5.849	-6.103	-8.121	-6.788	-6.062	-8.111	-4.652	-7.032	-6.764	-7.754	-7.093	-0.789	-7.499	-8.91	-6.937	-7.437	-7.246	-6.257	-7.801	-8.069	-3.976	-8.088	-7.512	-7.453	-7.545	-8.073	-7.46	-7.626	-4.28	-8.038	-6.593	-7.079	-7.169	-6.412	-5.045
P60422	-5.784	-7.851	-4.33	-5.366	-5.83	-7.356	-4.064	-6.308	-5.873	-6.148	-6.286	-6.141	-7.303	-4.302	-5.115	-5.143	-6.382	-5.612	-5.823	-6.002	-4.627	-6.009	-5.685	-5.377	-6.159	-0.876	-6.647	-7.204	-5.273	-6.158	-6.544	-5.655	-7.055	-6.945	-3.73	-5.38	-6.627	-6.132	-6.626	-5.719	-6.048	-6.047	-4.282	-6.699	-6.122	-6.289	-5.852	-5.452	-4.362
P60438	-3.594	-6.037	-4.025	0.378	2.361	2.262	-3.67	-5.942	11.549	-3.252	19.053	-0.694	0.183	-3.687	-4.196	-5.996	-15.15	3.126	-3.864	-0.666	-3.588	4.771	-2.992	4.159	-6.162	-0.703	17.887	3.577	11.411	5.578	-2.853	0.037	-5.255	5.303	-3.282	6.432	1.965	-0.421	3.239	-4.263	-0.631	-3.82	-3.595	-5.985	-3.845	-3.311	6.648	-4.252	-4.783
P60723	-5.288	-7.453	-3.079	-4.774	-5.753	-4.9	-3.207	-4.882	-5.456	-5.302	-6.265	-4.926	-5.879	-3.633	-4.712	-4.721	-5.781	-4.63	-4.199	-5.637	-4.34	-5.435	-4.258	-4.507	-5.198	-0.928	-5.834	-6.363	-5.041	-5.031	-5.289	-4.66	-6.265	-5.378	-3.475	-4.579	-6.105	-4.883	-5.628	-4.848	-5.505	-5.759	-3.569	-5.6	-5.142	-5.279	-4.33	-3.881	-3.985
P62399	76.742	-6.297	-2.804	91.297	116.968	93.979	-2.331	78.581	107.291	90.883	123.593	89.119	73.448	-29.256	-2.728	85.241	93.765	91.305	16.883	79.23	1.641	107.091	59.074	112.652	24.29	-0.806	133.368	128.637	108.769	121.784	88.557	68.591	-0.105	91.031	-2.369	105.508	93.28	97.778	104.116	111.584	99.967	97.095	-3.22	27.073	49.731	122.967	79.926	32.236	-1.543
P0AG55	-4.955	-6.193	-3.402	-5.118	-7.114	-5.774	-3.22	-4.844	-5.347	-4.752	-6.574	-4.549	-5.546	-4.257	-4.266	-4.826	-5.687	-5.061	-5.031	-6.292	-4.143	-5.638	-5.627	-5.613	-6.186	-0.885	-6.443	-5.873	-5.492	-4.864	-5.163	-6.363	-5.838	-5.644	-3.493	-4.92	-4.911	-5.766	-6.448	-5.348	-5.293	-5.583	-3.497	-5.587	-4.849	-5.513	-6.54	-5.252	-4.462
P0A7J3	48.617	-6.133	-2.165	51.681	79.801	43.936	-3.099	24.783	72.875	18.609	57.999	33.73	46.607	-1.984	-3.17	22.623	29.481	34.403	15.193	-136.362	-2.388	65.94	22.136	68.924	21.39	-1.069	84.487	68.439	72.289	72.326	37.897	31.334	-0.705	35.263	-2.75	45.215	29.367	37.88	33.286	71.55	49.28	26.034	-2.944	19.286	12.669	69.639	19.696	3.461	0.026
P0A7J7	-5.345	-7.332	-3.531	-6.299	-4.983	-5.598	-3.054	-5.884	-6.625	-5.844	-6.052	-5.717	-5.013	-3.764	-4.352	-6.178	-5.679	-4.018	-5.02	-6.33	-4.118	-5.606	-4.978	-3.592	-5.882	-0.705	-2.043	-7.847	-3.45	-5.067	-3.947	-5.352	-6.402	-7.082	-3.339	-6.255	-6.608	-6.314	-8.345	-8.034	-4.912	-6.727	-3.631	-5.498	-5.408	-5.133	-6.578	-4.785	-4.472
P0A7K2	-4.465	-4.869	-3.294	-4.613	-4.761	-4.483	-2.98	-4.133	-4.979	-3.917	-4.995	-4.739	-5.003	-3.455	-4.329	-4.929	-5.09	-4.422	-4.391	-5.615	-3.436	-4.799	-4.532	-4.035	-5.354	-1.06	-4.609	-5.144	-4.189	-4.357	-4.359	-4.671	-5.386	-4.666	-2.989	-4.975	-5.502	-4.713	-4.458	-4.13	-4.434	-5.554	-3.263	-4.927	-4.169	-4.848	-4.458	-3.893	-3.817
P0AA10	53.42	-4.673	-3.544	53.198	106.885	83.339	-3.149	65.253	96.424	75.285	96.969	69.398	81.46	-2.89	-3.274	56.324	77.615	72.022	7.459	64.117	-2.142	92.364	27.965	102.322	33.764	-0.87	130.996	112.029	83.969	84.434	71.758	58.401	11.27	75.287	-2.578	83.144	78.596	82.811	80.628	97.724	68.363	66.164	-3.173	37.538	18.885	99.115	71.368	18.781	-1.634
P0ADY3	99.446	-4.467	9.82	101.549	129.907	119.908	3.541	100.973	136.71	103.07	151.292	112.766	108.035	18.09	33.476	109.035	117.707	101.951	63.941	105.026	20.903	113.071	93.864	129.428	100.185	-0.727	168.71	149.438	132.935	143.923	112.159	108.562	74.625	117.537	12.646	133.378	121.473	115.988	134.026	127.261	122.799	112.935	7.974	90.63	57.327	143.056	126.941	50.534	34.292
P02413	-2.676	-5.688	-2.157	-2.52	-2.198	-2.003	-2.235	-2.563	-2.441	-2.404	-2.062	-2.482	-3.393	-2.32	-2.644	-2.588	-2.412	-1.884	-2.256	-2.505	-1.474	-2.047	-2.824	-2.257	-3.061	-0.466	-1.969	-2.72	-1.794	-2.728	-2.629	-2.089	-4.692	-2.058	-2.389	-2.383	-2.476	-1.871	-1.855	-1.889	-2.008	-2.257	-2.155	-2.842	-2.192	-2.757	-1.706	-2.087	-2.413
P0ADY7	11.687	-6.642	-4.004	40.448	45.164	42.92	-3.613	23.268	84.988	36.083	78.755	54.492	14.712	-4.209	-3.698	-2.015	23.461	55.594	-0.271	24.446	-4.547	73.674	2.572	54.557	6.115	-0.767	85.432	67.303	76.088	71.02	42.2	21.608	-4.478	54.914	-3.579	48.064	53.189	47.827	67.981	68.952	58.977	48.567	-3.201	33.922	0.008	46.629	35.137	0.855	-3.524
P0AG44	34.039	-6.954	-2.96	37.35	75.647	36.773	-2.604	41.789	81.937	31.06	83.33	54.819	23.886	-3.181	-3.148	47.037	51.251	51.136	6.518	35.272	-2.388	81.126	15.846	74.615	27.132	-0.854	104.582	29.144	81.216	92.115	30.787	41.951	-0.452	53.962	-2.678	72.811	54.33	62.292	70.045	72.959	53.469	60.094	-3.313	38.332	9.22	90.287	60.195	2.592	-3.175
P0C018	83.65	-3.642	0.997	96.498	125.623	95.154	-1.605	62.589	98.379	100.482	124.077	92.797	96.64	1.727	6.865	62.311	102.882	94.331	30.692	90.689	-0.021	112.594	67.983	123.832	25.049	-0.896	151.941	140.134	108.564	133.068	95.207	76.365	5.752	94.753	-3.03	112.702	95.224	92.856	106.934	122.891	101.086	95.01	-1.713	28.921	23.397	125.875	91.484	26.788	1.937
P0A7K6	66.234	-6.086	-4.28	83.064	-4.246	86.439	-3.926	69.03	87.22	73.487	108.007	79.988	76.029	-3.26	-4.362	72.878	74.676	81.549	22.446	66.284	3.719	92.137	50.301	98.206	46.394	-0.901	112.441	106.157	97.711	110.592	79.599	64.603	-9.082	88.39	-2.666	88.748	81.102	78.131	79.909	109.602	88.913	77.051	-4.047	49.867	28.016	96.089	78.394	29.716	1.453
P0A7L3	-5.109	-5.467	-3.681	-4.977	-3.41	-4.853	-3.161	-4.766	-5.106	-5.588	-5.499	-4.627	-6.496	-3.771	-4.728	-4.992	-5.478	-4.424	-4.444	-5.19	-3.845	-4.321	-5.253	-5.097	-5.519	-0.953	-5.449	-6.014	-4.411	-3.973	-4.501	-4.076	-6.564	-5.34	-3.146	-4.251	-6.14	-5.935	-6.115	-6.164	-5.208	-5.941	-3.784	-5.08	-5.283	-4.588	-6.754	-4.984	-4.44
P61175	65.304	-6.149	0.708	71.608	96.313	77.496	-2.298	67.219	95.219	70.865	102.705	75.278	71.947	1.041	7.392	65.301	80.265	73.515	34.051	74.502	0.724	90.532	42.997	55.743	42.311	-0.821	119.187	106.353	93.856	105.955	72.57	68.116	-0.448	71.475	1.868	85.13	66.97	74.387	83.782	95.34	78.749	79.524	-0.993	47.898	34.21	93.205	80.186	27.675	8.858
P0ADZ0	45.042	-7.276	-3.127	51.803	86.29	57.861	-3.34	44.497	57.222	47.948	97.661	57.231	37.758	-3.336	-4.205	37.312	49.39	55.855	9.775	36.287	-2.646	72.616	23.088	78.848	20.097	-0.821	85.416	102	75.617	85.465	54.688	38.513	-5.865	61.637	-3.221	52.54	66.359	69.369	62.541	75.012	57.525	49.191	-3.76	23.747	9.116	65.794	59.631	14.2	-3.259
P60624	64.778	-5.334	-2.8	87.933	111.2	86.461	-2.524	71.578	106.33	81.726	105.209	79.234	75.366	-0.981	-1.654	79.024	87.437	72.01	40.987	74.348	9.876	85.878	63.603	112.884	58.032	-0.871	140.68	132.353	91.941	108.274	75.984	86.671	-3.366	89.351	-0.84	99.142	86.715	91.529	97.392	100.764	85.831	72.979	-2.839	66.739	36.739	106.681	85.851	29.15	1.142
P68919	79.367	-3.259	0.63	97.024	100.941	97.295	-2.442	86.706	100.76	53.041	115.156	87.566	76.05	0.948	9.863	90.577	90.147	90.584	50.988	84.792	14.898	103.354	65.224	105.83	66.671	-0.713	132.084	113.663	103.858	120.324	88.67	81.897	57.441	91.803	1.482	100.636	94.612	89.823	104.761	113.469	100.221	97.575	1.084	77.871	49.369	113.35	97.813	41.315	19.993
P0A7L8	-5.965	-7.078	-3.587	-4.828	-4.789	-6.085	-3.478	-4.991	-6.317	-5.309	-8.006	-5.945	-5.288	-3.728	-4.32	-4.461	-7.325	-7.247	-4.453	-5.705	-3.703	-7.089	-4.867	-7.529	-5.422	-0.817	-7.685	-7.049	-4.255	-2.997	-5.555	-5.337	-7.245	-6.248	-3.267	-5.322	-6.332	-6.456	-7.383	-7.445	-6.432	-6.092	-3.519	-5.399	-4.344	-4.457	-4.938	-4.932	-4.12
P0AG51	73.348	-5.945	-2.996	85.444	103.476	84.611	-2.677	78.42	101.032	84.457	118.819	75.927	63.181	-2.913	-0.464	75.768	81.402	81.208	24.787	77.58	-0.064	93.597	16.137	106.519	54.856	-0.679	126.496	121.286	99.668	106.058	77.861	88.709	-4.441	84.179	-3.842	100.849	82.408	89.439	90.281	99.627	86.25	90.683	-2.742	72.751	30.492	101.828	79.328	29.536	-1.879
P0A7P5	-5.18	-6.967	-3.755	-3.971	-6.579	-4.178	-3.337	-4.296	-5.688	-3.962	-6.005	-3.952	-5.444	-3.652	-3.977	-4.443	-5.212	-4.425	-4.274	-4.363	-3.633	-3.921	-4.088	-4.956	-5.664	-0.688	-6.817	-6.545	-4.646	-5.286	-4.634	-4.466	-6.214	-4.359	-3.418	-4.347	-4.9	-5.189	-5.327	-6.582	-5.155	-5.016	-3.695	-5.526	-4.139	-3.941	-6.249	-3.692	-4.013
P0A7Q6	50.715	-5.856	-0.543	51.323	61.425	85.801	-1.866	30.803	93.127	76.034	106.943	80.494	61.876	-0.148	1.314	59.994	51.36	66.885	11.327	50.692	1.91	98.769	13.497	86.336	7.105	-0.654	76.614	127.385	85.072	104.57	54.456	45.507	-4.785	62.794	-0.807	71.581	62.567	93.717	77.337	97.368	66.049	62.892	-1.251	6.353	23.324	114.362	87.447	17.402	2.388
P0A7Z4	-4.21	-5.932	-3.038	-4.029	-4.228	-4.622	-2.855	-4.666	-5.367	-4.591	-4.724	-4.44	-5.591	-3.222	-3.859	-3.93	-5.662	-4.294	-3.856	-4.93	-3.623	-4.844	-4.146	-5.036	-4.649	-0.851	-4.918	-5.031	-4.316	-4.256	-3.741	-4.436	-4.984	-5.411	-2.815	-3.887	-4.566	-5.234	-6.02	-4.906	-4.728	-3.729	-3.054	-5.026	-4.551	-4.97	-4.48	-3.78	-3.842
P0A8V2	64.671	-3.439	-2.176	69.559	87.532	77.535	-2.225	58.748	86.457	56.676	114.147	84.003	58.071	-2.032	-2.23	40.915	71.77	68.679	3.723	55.646	1.924	94.108	20.316	93.067	26.338	-0.938	118.911	91.222	80.176	107.607	75.533	41.372	6.139	75.441	-2.666	86.844	77.894	81.261	78.674	97.827	78.436	64.948	-2.14	48.028	13.822	82.749	56.449	14.612	-0.721
P0A8T7	47.004	-6.358	-3.199	59.379	101.125	83.634	-3.431	38.066	91.752	53.735	103.951	74.857	41.445	-3.301	-3.969	54.274	72.123	60.11	11.588	47.831	-1.908	96.559	23.113	104.726	41.337	-0.903	120.67	108.113	98.485	112.986	61.111	71.078	-4.31	62.232	-4.162	67.467	71.271	82.004	83.048	99.336	87.735	68.755	-3.712	27.551	15.187	86.346	66.029	23.013	-4.531
P0AG67	-6.782	-7.476	-4.454	-6.456	-6.402	-6.497	-3.66	-6.709	-6.734	-7.862	-8.499	-5.834	-7.258	-4.613	-5.061	-6.08	-7.833	-6.032	-6.152	-6.881	-4.538	-6.937	-5.477	-7.036	-6.496	-0.814	-7.774	-8.469	-6.713	-6.528	-6.025	-6.78	-7.197	-6.689	-4.185	-6.323	-7.647	-7.843	-7.304	-6.497	-6.921	-7.183	-3.954	-7.119	-5.693	-7.323	-6.557	-5.511	-5.289
P0A7V0	97.154	-4.146	21.456	122.768	144.284	118.752	19.686	112.568	137.829	116.431	163.551	121.364	116.239	26.936	39.308	120.208	131.86	114.075	68.025	113.825	29.562	143.226	101.177	143.83	104.637	-1.08	182.557	161.137	141.985	155.412	119.12	121.009	90.595	117.638	33.331	147.527	123.927	115.836	136.566	148.638	121.956	125.939	21.973	105.668	69.446	153.236	123.061	60.456	40.802
P0A7V8	18.695	-5.442	-3.335	22.141	43.524	30.275	-3.637	18.667	49.264	24.358	53.2	24.559	27.832	-4.388	-4.552	15.147	10.642	22.028	-0.193	8.086	-4.54	40.701	8.627	43.252	12.872	-0.965	74.68	46.596	33.199	46.408	26.545	11.808	-0.782	21.64	-3.563	35.088	19.524	23.465	15.538	50.323	31.076	23.747	-4.148	14.183	0.146	49.152	20.149	0.962	-6.993
P0A7W1	29.506	-4.288	-3.196	50.693	71.841	46.65	-3.153	34.413	59.759	45.785	23.249	55.399	45.971	-3.667	-3.996	21.111	52.291	47.225	3.467	27.28	-2.279	66.905	18.102	72.285	24.147	-0.841	87.996	73.651	65.971	72.7	51.685	18.221	-0.281	55.569	-3.274	60.66	49.389	47.648	51.831	79.45	-28.841	29.668	-3.319	31.116	9.673	52.988	60.636	14.042	-4.583
P02358	-4.61	-6.556	-3.393	-4.183	-4.287	-4.353	-3.038	-4.831	-2.087	-5.375	-6.884	-2.747	-4.954	-3.696	-4.187	-5.317	-6.488	-4.275	-4.452	-5.047	-4.369	-2.332	-4.358	-2.775	-4.02	-0.878	-0.122	-2.825	-1.185	-1.158	-5.089	-3.001	-6.163	-3.686	-3.314	-4.797	-4.971	-7.038	-7.399	-10.664	-3.125	-5.925	-3.916	-5.349	-4.694	-2.771	-12.353	-4.468	-3.879
P02359	-4.081	-6.137	-3.514	-6.769	-21.387	-5.854	-3.486	-5.259	-5.603	-6.481	-7.261	-4.531	-5.189	-3.569	-4.153	-3.923	-5.836	-3.957	-4.322	-5.502	-3.823	-5.383	-3.765	-3.388	-4.241	-0.731	-16.775	-6.62	-5.989	-6.511	-4.518	-4.351	-5.657	-5.467	-3.23	-4.862	-6.204	-7.046	-4.729	-4.96	-5.927	-6.645	-3.618	-5.506	-4.843	-5.38	-4.611	-4.104	-4.397
P0A7R5	11.675	-6.316	-3.63	45.928	-4.752	54.842	-3.051	-47.973	47.486	40.102	72.24	50.927	10.371	-1.739	-2.342	35.439	42.636	53.186	3.567	46.55	-2.905	53.469	-3.266	59.663	-0.727	-0.93	73.735	67.415	41.142	75.698	42.927	37.748	-0.776	1.872	-2.487	63.269	33.332	36.71	54.083	56.296	50.528	49.369	-3.329	19.124	6.121	55.742	28.142	7.943	-4.101
P0A7R9	-5.131	-6.199	-4.128	-6.095	7.879	0.438	-3.307	-7.628	7.058	-3.513	-8.627	-6.861	-5.662	-4.137	-4.556	-12.246	-11.131	-6.215	-4.949	-6.135	-4.791	3.687	-5.17	-0.028	-4.976	-0.791	10.726	3.344	-8.802	-11.865	-4.935	-11.246	-6.466	-12.938	-4.003	-6.21	-6.208	-6.508	-6.281	-1.831	-4.942	-5.25	-3.956	-5.845	-5.633	0.677	-12.518	-5.51	-4.688
P0A7S3	-2.677	-5.82	-3.061	-9.974	20.643	-7.37	-2.59	-1.864	7.428	-4.345	9.254	-0.418	-3.262	-3.16	-3.748	-1.921	-3.041	-2.935	-3.894	-44.304	-3.52	1.145	-5.092	8.359	-4.684	-0.731	57.754	11.979	6.856	7.49	2.768	-5.911	-5.411	-2.281	-2.932	-3.821	1.663	-6.986	-4.812	2.888	-2.233	2.866	-3.013	-4.158	-6.07	-15.823	-2.25	-4.55	-3.769
P0A7S9	-4.971	-6.681	-3.817	-4.862	-4.778	-5.133	-3.407	-4.853	-5.165	-5.932	-6.471	-5.223	-5.713	-4.189	-4.345	-5.7	-6.101	-4.878	-4.993	-4.854	-3.653	-5.5	-5.153	-4.707	-5.468	-0.719	-5.278	-6.729	-4.945	-4.8	-5.117	-4.872	-5.867	-6.035	-3.137	-5.1	-5.249	-5.902	-5.774	-5.219	-5.958	-5.522	-3.249	-5.283	-4.871	-4.903	-4.992	-4.572	-4.257
P0AG59	-5.508	-7.411	-4.459	-5.239	-7.083	-6.34	-3.746	-5.418	-6.033	-6.15	-7.405	-6.048	-7.121	-4.561	-4.785	-5.313	-7.225	-5.541	-5.306	-5.653	-4.031	-5.534	-5.462	-6.709	-5.851	-0.72	-6.219	-7.377	-5.295	-6.682	-6.045	-5.492	-6.549	-6.232	-4.144	-6.141	-7.529	-7.022	-6.641	-5.79	-6.486	-6.261	-4.154	-6.204	-5.379	-5.807	-5.381	-5.555	-4.652
P0ADZ4	15.319	-5.49	-3.527	12.557	-32.296	40.374	-3.86	7.712	17.281	22.577	66.504	33.397	18.89	-3.944	-5.081	29.723	24.67	38.977	-3.121	-3.288	-4.203	63.196	-2.302	41.533	7.711	-0.978	65.627	71.029	65.747	69.669	35.461	20.414	-3.501	24.462	-4.01	48.91	29.378	25.126	32.809	57.029	37.856	27.072	-4.295	-6.212	-6.368	37.769	32.266	-2.863	-4.733
P0AG63	-4.087	-6.653	-4.12	-0.4	40.277	6.473	-3.46	3.982	36.254	2.283	51.635	5.774	-3.097	-3.179	-3.974	-2.181	5.374	24.78	-0.578	1.374	-4.212	32.855	0.058	50.475	-5.859	-0.631	76.921	20.684	12.809	23.689	2.077	4.315	-6.541	6.006	-2.995	24.229	2.128	13.496	33.07	56.728	6.16	10.216	-3.269	-1.873	-3.563	25.648	10.068	-3.678	-3.733
P0A7T7	20.394	-6.436	-3.375	25.296	6.71	-44.637	-3.242	25.926	34.893	22.395	92.219	31.46	46.482	-3.484	-4.316	15.925	35.215	29.213	-1.458	35.457	-2.159	71.118	9.772	48.764	-0.173	-0.797	84.245	83.031	71.417	66.327	42.041	16.566	-6.312	36.025	-3.504	27.69	22.54	56.798	33.628	75.766	48.477	30.379	-3.345	-2.874	1.591	57.462	31.599	0.171	-4.046
P0A7U3	46.735	-6.53	-3.296	47.69	82.395	58.748	-3.256	-32.424	73.774	46.083	97.174	61.823	13.508	-3.336	-4.279	26.407	52.698	46.999	-0.697	26.173	-2.983	70.454	-7.766	46.169	-6.263	-0.605	94.996	96.825	70.33	93.803	49.904	37.993	-5.567	49.572	-3.325	57.093	72.653	41.378	28.834	86.122	50.106	41.846	-3.507	7.369	1.644	48.957	50.143	-1.165	-4.006
P0A7U7	16.315	-5.587	-2.616	8.025	26.103	27.661	-2.744	5.19	26.522	-12.898	51.373	6.71	15.236	-2.356	-3.153	12.418	11.767	5.182	-0.335	11.227	-1.839	29.66	7.758	27.705	0.887	-0.805	50.404	42.818	26.401	31.489	15.822	4.12	-5.756	9.955	-2.535	13.358	3.185	11.354	12.697	39.882	34.595	13.465	-3.205	-0.432	-0.725	27.895	20.002	0.887	-3.006
P0AEH1	-7.404	-9.62	-3.891	-7.028	-7.931	-7.702	-3.618	-6.802	-8.179	-7.672	-7.707	-7.385	-9.483	-4.274	-5.393	-7.255	-8.004	-7.07	-6.081	-7.415	-4.315	-7.531	-6.692	-7.176	-8.249	-1.043	-8.604	-8.421	-6.997	-7.404	-7.639	-7.013	-8.537	-7.963	-3.799	-7.381	-7.904	-7.81	-8.21	-7.583	-8.324	-7.334	-4.081	-7.691	-6.589	-7.555	-8.406	-6.003	-4.996
P39286	48.427	-4.516	-2.313	56.982	72.539	55.956	-2.628	29.851	60.025	55.849	84.178	55.19	64.154	-2.782	-2.368	57.678	50.153	53.964	9.085	33.536	-0.644	71.829	32.571	76.75	17.737	-1.224	87.408	80.4	66.645	70.322	54.151	48.062	14.012	55.007	-0.956	58.809	46.904	55.524	49.85	71.949	63.789	53.875	-3.147	26.563	17.786	86.096	59.046	11.937	-2.037
P10408	-5.147	-7.455	-4.141	-5.92	-1.813	-4.752	-3.713	-6.971	-3.359	-5.521	0.075	-4.632	-7.49	-4.466	-5.07	-5.055	-8.649	-5.965	-5.946	-6.584	-4.514	0.546	-4.64	0.514	-5.675	-0.901	6.729	3.427	-2.819	0.332	-5.054	-6.815	-7.672	-6.643	-4.025	-3.71	-7.504	-7.119	-5.946	-6.23	-4.641	-3.155	-3.77	-7.468	-6.319	-0.943	-6.076	-4.928	-5.023
P0AG96	-0.462	-4.231	-0.464	-0.417	-0.382	-0.095	-0.498	-0.365	-0.436	-0.268	-0.287	-0.224	-0.737	-0.446	-0.521	-0.375	-0.243	-0.293	-0.317	-0.125	-0.06	-0.266	-0.967	-0.3	-1.033	-0.195	-0.415	-0.314	-0.417	-0.461	-0.319	-0.229	-2.179	-0.287	-0.483	-0.264	-0.147	-0.14	-0.133	-0.301	-0.22	-0.303	-0.445	-0.276	-0.368	-0.362	-0.274	-0.191	-0.396
P62395	-4.321	-5.742	-2.591	-4.075	-3.712	-3.653	-2.634	-4.129	-4.441	-4.45	-4.277	-3.749	-4.976	-3.282	-3.911	-3.955	-4.93	-3.774	-3.873	-4.02	-3.266	-4.242	-4.073	-3.501	-5.494	-0.614	-4.497	-5.398	-4.313	-4.578	-4.351	-4.354	-5.177	-4.494	-2.714	-3.786	-3.996	-3.755	-4.917	-3.84	-3.947	-4.147	-3.167	-4.533	-4.482	-4.424	-3.779	-4.039	-3.859
P0AGA2	5.272	-6.726	-4.266	-1.733	-72.66	3.445	-4.27	0.976	14.765	2.417	14.717	8.576	-2.846	-5.287	-5.586	0.989	5.601	9.183	-4.27	2.989	-5.381	-3.439	-1.02	10.324	-0.814	-1.135	36.963	24.419	8.836	19.602	4.835	7.148	1.807	8.431	-3.959	6.905	5.135	5.757	7.418	24.717	12.343	2.913	-4.547	2.317	-7.351	19.888	11.387	-5.107	-5.561
P0A8L1	-6.214	-8.231	-5.182	-8.576	-0.683	-7.705	-4.188	-7.729	-5.475	-10.05	-2.873	-5.77	-12.73	-5.255	-5.937	-3.989	-7.728	-5.89	-7.461	-8.193	-5.293	-5.592	-5.753	-6.325	-0.608	-0.812	7.346	6.335	-3.953	6.405	-6.139	-6.082	-7.516	-8.952	-4.648	-22.588	-8.985	-4.612	-5.793	-4.072	-6.915	-6.592	-4.972	-8.482	-7.676	-7.556	-4.56	-6.479	-6.242
P0AG24	-6.627	-8.665	-4.457	-5.823	-7.415	-6.183	-3.619	-6.756	-8.132	-7.715	-7.221	-6.793	-7.748	-4.741	-5.411	-6.646	-7.676	-6.303	-6.008	-7.585	-4.493	-6.797	-6.091	-7.174	-7.46	-0.75	-7.448	-7.557	-6.71	-6.482	-7.235	-6.564	-8.277	-7.3	-3.848	-7.21	-8.101	-6.928	-7.334	-6.716	-6.807	-6.671	-4.258	-7.429	-6.065	-6.776	-6.411	-6.125	-4.97
P0AGE0	-5.64	-6.757	-3.982	-4.991	-5.744	-4.941	-3.134	-4.656	-4.662	-6.35	-7.025	-5.996	-6.526	-3.784	-4.139	-5.001	-5.581	-5.897	-5.402	-5.577	-3.741	-6.334	-5.577	-6.31	-5.48	-0.728	-8.12	-6.275	-5.759	-6.086	-5.562	-5.247	-6.583	-5.286	-3.278	-5.32	-6.287	-6.023	-6.448	-6.591	-5.165	-6.866	-3.555	-6.476	-5.083	-71.507	-6.839	-5.155	-3.958
P0ADG4	31.401	12.54	-5.626	36.633	82.434	61.477	-4.553	45.933	84.37	62.785	87.994	63.693	45.724	-5.63	-5.894	27.854	49.818	67.767	3.946	48.977	-4.342	75.584	9.36	89.064	35.601	-0.846	116.974	89.334	77.345	88.741	54.167	46.067	46.973	64.738	-4.64	85.412	73.638	74.597	77.039	77.951	73.055	66.192	-4.804	42.537	4.358	71.457	62.041	21.453	-5.122
P0A8M3	-6.143	-8.649	-3.911	-5.537	-6.414	-5.87	-3.145	-6.257	-6.138	-5.727	-6.627	-6.168	-6.864	-3.809	-4.324	-5.372	-6.392	-5.914	-5.001	-5.936	-4.037	-5.822	-5.658	-5.967	-5.958	-0.697	-6.299	-6.224	-5.392	-5.932	-6.14	-5.841	-7.197	-5.795	-3.268	-7.161	-6.192	-6.833	-6.104	-5.82	-6.701	-6.797	-3.423	-6.48	-5.693	-6.275	-6.381	-4.492	-4.25
P0A884	29.144	-1.114	-4.969	16.089	-17.055	27.767	-4.501	15.247	52.702	27.899	65.945	32.46	26.306	-5.645	-4.933	23.946	35.881	25.67	1.007	15.593	-3.726	43.528	14.882	46.342	28.204	-1.127	72.685	59.439	54.681	48.287	27.115	18.041	-1.937	26.071	-5.144	35.837	41.192	33.534	44.214	45.181	34.251	26.127	-4.754	18.512	1.071	44.021	25.021	0.239	-4.969
P0A720	47.124	-5.951	-2.919	51.779	104.462	84.509	-4.635	27.626	107.259	70.5	121.225	79.865	56.114	-3.281	-2.462	42.666	85.392	57.449	8.184	59.048	-3.762	101.334	44.054	103.778	45.265	-1.149	132.68	123.18	104.324	97.164	79.111	55.051	-0.986	84.24	-2.244	69.341	56.433	76.157	81.037	124.202	82.981	64.955	-5.709	54.17	8.02	85.862	61.161	9.092	-0.628
P06612	-4.948	-7.059	-3.968	-4.883	-6.857	-4.558	-3.364	-5.007	-6.103	-5.825	-6.495	-5.76	-6.243	-4.336	-4.495	-5.306	-5.35	-4.773	-5.435	-6.194	-4.482	-5.204	-4.694	-6.553	-6.496	-0.779	-7.433	-5.351	-5.219	-5.168	-5.311	-5.711	-8.045	-6.42	-3.638	-5.354	-6.641	-5.324	-5.559	-7.718	-5.219	-5.882	-3.828	-7.07	-5.841	-5.347	-4.794	-5.379	-4.564
P0A873	-6.776	-7.904	-3.958	-5.99	-7.359	-5.882	-3.371	-5.828	-5.796	-5.629	-6.742	-6.557	-6.938	-4.107	-4.575	-5.971	-5.965	-5.478	-5.498	-6.141	-4.209	-6.224	-5.718	-6.033	-6.202	-1.08	-7.425	-6.786	-6.485	-6.793	-6.595	-5.493	-7.281	-6.626	-3.67	-6.818	-6.571	-6.351	-6.338	-6.437	-5.794	-5.469	-3.916	-6.881	-5.241	-6.904	-6.855	-5.174	-4.517
P00954	-8.226	-9.796	-4.957	-7.746	-9.907	-8.538	-4.262	-7.796	-9.253	-8.093	-9.939	-9.426	-9.02	-4.934	-6.206	-8.1	-8.676	-7.053	-7.029	-8.157	-5.249	-9.779	-6.694	-8.786	-7.283	-0.966	-8.376	-6.502	-8.058	-8.46	-9.135	-7.839	-9.12	-9.566	-5.004	-8.232	-9.127	-9.906	-8.788	-10.238	-8.961	-7.613	-5.492	-8.654	-7.924	-8.121	-8.452	-7.186	-5.784
P05852	-3.93	-9.436	-5.193	5.393	21.677	15.779	-3.921	3.132	7.584	-2.236	40.219	7.444	-8.797	-4.646	-5.097	0.884	-3.833	-4.112	-5.092	4.199	-4.495	13.856	-7.561	24.741	-6.022	-0.72	39.513	32.166	15.609	25.714	-0.773	7.118	-3.341	17.846	-4.546	9.25	21.904	7.956	8.695	25.306	8.889	8.347	-4.129	-1.181	-3.301	14.193	17.042	-3.922	-5.252
P0AF67	100.87	50.594	21.852	104.581	127.425	112.505	16.124	67.029	127.598	103.218	133.59	108.848	101.818	23.577	28.297	103.846	98.678	101.083	50.625	91.796	17.996	118.835	87.981	126.773	87.835	-0.706	159.624	126.8	123.654	140.054	106.445	96.389	88.916	104.778	22.918	123.235	111.061	105.102	116.709	118.152	118.361	107.247	19.674	88.797	53.591	140.535	103.475	51.091	30.413
P0A6P1	19.096	-6.743	-2.854	34.043	79.969	70.154	-2.489	13.371	56.873	16.666	85.295	29.307	38.69	-2.82	-3.062	-2.939	39.918	19.54	-2.622	-5.052	-2.798	118.94	-1.62	102.063	-7.346	-0.751	132.65	119.541	70.799	50.649	31.625	20.107	-5.878	56.405	-2.811	53.249	7.351	92.56	77.478	115.118	26.621	13.948	-2.827	-2.507	-2.145	67.88	47.954	-3.42	-3.365
P45531	107.571	-0.072	15.931	119.623	139.761	125.533	6.636	107.262	131.507	121.182	148.038	118.705	112.633	19.82	31.526	106.573	126.859	118.52	69.18	110.824	29.864	129.808	86.039	131.785	104.273	-0.916	162.968	153.456	125.092	151.754	120.597	121.061	76.525	128.861	25.367	137.118	127.461	124.632	131.298	134.99	126.877	123.744	14.765	115.143	71.963	144.685	123.419	64.46	38.429
P0AGJ9	1.367	-9.202	-4.541	22.811	49.813	6.698	-3.995	4.55	24.103	7.176	60.256	12.863	5.417	-4.53	-4.825	9.169	-2.135	0.032	-5.662	0.633	-4.647	44.132	-6.618	38.418	-1.285	-0.856	102.831	65.812	23.987	-2.822	16.418	9.285	-7.521	20.639	-3.99	30.236	6.575	31.563	47.267	59.615	28.699	-64.644	-4.39	-4.718	-7.001	32.069	35.083	-5.428	-5.327
P0A6A0	-6.892	-8.59	-3.542	-6.416	-6.507	-6.641	-3.147	-6.429	-5.732	-8.39	-7.814	-6.796	-7.527	-3.757	-4.667	-6.336	-7.041	-6.578	-5.347	-7.281	-3.94	-7.478	-6.007	-6.265	-6.6	-0.833	-7.61	-8.685	-7.185	-6.234	-6.245	-6.727	-8.552	-7.256	-3.53	-7.082	-8.319	-6.368	-7.268	-6.908	-7.86	-7.504	-3.809	-6.877	-5.9	-6.218	-7.316	-5.368	-4.624
P07118	-3.088	-8.03	-5.093	-5.053	13.442	-6.078	-4.554	-3.207	5.965	2.101	15.615	-3.427	0.054	-5.205	-5.731	3.004	0.574	-3.353	-6.697	-5.552	-5.033	9.124	-3.911	2.821	0.745	-0.903	27.126	21.489	9.271	16.652	-0.471	-3.409	-4.513	-2.089	-4.899	14.343	-3.83	4.947	0.97	11.872	3.924	2.993	-5.099	-2.527	-7.22	4.777	-1.261	-5.162	-5.464
P0AC75	-7.717	-7.803	-4.596	-8.983	-5.747	-6.373	-4.333	-8.302	-6.034	-7.237	-5.95	-9.295	-8.276	-4.795	-5.733	-7.257	-8.077	-8.134	-6.215	-8.23	-4.998	-4.892	-7.538	-5.204	-7.996	-0.802	-2.18	-4.2	-5.1	-5.667	-7.394	-5.886	-9.093	-9.521	-4.654	-7.181	-8.755	-7.827	-8.487	-5.959	-6.713	-9.571	-4.582	-8.4	-6.791	-4.241	-7.733	-7.042	-5.939
P0A898	54.759	-2.328	-1.743	-58.938	74.626	73.791	-2.944	40.635	88.057	61.108	67.213	63.692	44.815	-3.857	-0.8	24.404	69.858	67.476	4.133	46.754	-3.748	82.018	7.805	75.958	8.484	-0.785	97.972	100.153	84.546	97.607	71.001	47.962	0.421	77.326	-2.913	60.734	73.939	80.803	70.444	80.634	60.842	76.819	-3.909	20.272	2.967	79.204	44.541	2.738	-4.555
P0AD27	-6.882	-9.397	-5.108	-8.221	-8.664	-7.775	-4.547	-9.053	-6.739	-8.483	-6.431	-8.494	-8.222	-5.113	-5.979	-8.323	-8.529	-8.671	-7.376	-9.712	-5.802	-5.359	-7.368	-9.418	-7.597	-0.862	-6.62	-7.727	-6.772	-7.851	-8.691	-7.063	-8.539	-8.893	-4.707	-8.058	-9.939	-8.049	-8.694	-7.282	-8.413	-10.654	-4.893	-8.856	-7.67	-8.035	-7.472	-6.719	-6.08
P25714	1.677	-10.037	-4.86	19.87	36.227	11.753	-4.862	5.963	28.503	7.921	45.832	8.581	6.956	-5.506	-5.259	11.292	14.29	9.303	-3.373	12.384	-5.584	34.414	7.347	32.281	1.092	-0.955	51.155	-79.694	31.893	44.802	1.359	2.419	-6.325	12.115	-4.428	11.707	4.647	5.546	16.567	31.248	16.522	6.504	-4.965	-7.85	-6.708	40.491	-1.971	-9.109	-5.543
P0A8I1	83.629	-4.333	-4.254	71.065	130.735	96.364	-3.057	61.927	102.777	75.243	152.047	89.818	99.145	-2.568	-2.699	65.164	107.684	69.909	14.037	62.977	0.921	126.755	58.031	127.997	56.051	-0.864	159.86	109.949	124.493	138.223	104.611	73.465	12.29	84.567	-2.989	75.526	91.187	100.788	116.953	134.464	121.259	88.589	-3.078	70.811	29.043	126.619	67.029	20.343	-2.072
P77173	-5.834	-6.559	-3.818	-5.993	-6.786	-6.114	-3.354	-5.987	-6.149	-6.641	-7.087	-5.698	-6.878	-3.834	-4.371	-5.211	-6.882	-6.193	-5.221	-6.752	-4.513	-6.395	-5.331	-6.794	-5.863	-0.71	-6.663	-7.168	-5.727	-5.411	-5.955	-5.097	-6.891	-6.472	-3.331	-6.24	-7.763	-7.848	-6.614	-5.977	-6.554	-6.403	-3.519	-6.748	-5.854	-6.645	-7.29	-5.124	-4.347
P24224	102.846	-3.586	16.992	101.347	132.834	107.797	7.9	96.903	132.083	105.877	140.927	111.889	98.938	22.176	30.464	99.546	114.318	109.211	53.833	103.699	22.062	122.765	50.506	122.178	80.735	-0.801	157.816	141.786	117.142	133.954	111.092	110.738	47.782	115.116	26.633	126.24	119.353	120.589	118.249	123.286	114.178	106.448	19.544	102.247	58.928	131.248	109.26	51.234	30.646
P0A9Q9	-1.638	-7.337	-5.175	-2.458	3.688	1.886	-3.703	-6.625	0.841	0.558	-19.805	-8.886	0.05	-4.535	-4.95	-2.084	-1.905	0.664	-5.89	-3.834	-4.606	-3.197	-3.572	-69.368	-0.997	-0.902	8.205	-10.948	-3.871	11.203	0.639	-1.385	-5.141	2.724	-4.596	8.528	-0.686	8.996	7.278	19.371	-0.751	-2.145	-4.303	-5.647	-6.247	4.441	-0.997	-4.931	-5.083
P0AC02	10.105	-7.109	-3.339	22.342	-66.531	16.659	-3.155	-2.717	34.519	2.956	54.696	34.894	6.296	-3.76	-4.12	6.39	28.628	13.818	-2.851	10.767	-3.628	-50.604	-2.596	18.455	1.809	-0.718	87.136	46.987	16.838	57.738	36.81	6.517	-5.646	25.664	-3.506	37.559	7.935	18.286	37.467	35.888	22.759	2.016	-3.605	-1.771	-4.43	21.19	22.481	-8.007	-4.087
P06709	60.704	8.963	-5.411	23.748	81.568	54.207	-5.053	38.863	75.976	43.735	106.056	58.26	58.904	-4.093	-1.678	58.516	57.191	51.102	-0.266	45.047	-5.88	80.642	44.899	70.108	65.641	-1.07	123.104	101.473	88.192	99.191	62.419	40.599	13.451	52.594	-0.568	80.554	48.134	45.867	72.505	88.719	56.382	47.587	-3.534	39.725	3.875	86.18	53.202	0.049	-1.266
P61517	79.165	-3.23	11.477	93.91	131.982	93.62	10.357	80.598	118.049	88.548	132.824	84.725	81.558	9.251	24.736	80.109	94.45	71.889	42.842	75.774	8.95	113.605	68.018	129.315	68.861	-0.9	165.303	157.534	125.491	137.568	82.953	73.942	58.469	89.983	17.924	111.154	106.729	106.972	109.908	125.617	95.105	93.924	15.218	68.973	36.967	138.206	85.685	31.682	18.48
P06961	-1.957	-6.716	-2.936	34.225	76.534	67.678	-2.544	24.841	68.989	44.766	88.013	59.481	5.911	-2.857	-3.322	15.801	50.957	18.959	0.528	46.921	-3.389	78.671	-3.785	67.019	-4.605	-0.72	88.956	79.026	66.866	80.121	34.815	28.736	-2.094	12.798	-2.642	77.395	58.405	63.338	67.187	74.819	74.726	43.273	-2.833	3.748	1.342	61.315	19.933	0.165	-3.408
P0A6I3	38.126	1.709	-4.622	21.536	82.8	53.472	-3.792	23.718	86.67	39.084	97.095	23.814	35.946	-5.138	-4.417	38.442	49.702	37.755	-0.614	21.418	-4.21	66.781	19.92	33.415	32.826	-1.015	41.968	71.737	55.46	86.195	25.76	32.817	19.209	43.683	-3.767	49.839	48.769	54.537	20.132	66.506	67.028	42.901	-4.154	14.92	-0.947	51.456	54.812	-1.993	-5.261
P0A6I9	-6.533	-8.672	-4.246	-3.678	-72.692	-7.56	-4.028	-5.074	1.047	-4.224	6.023	-4.274	-5.247	-4.666	-4.988	-2.149	-1.62	-4.509	-4.958	-7.262	-4.026	2.637	-3.398	4.656	-5.566	-0.817	-1.813	6.448	5.482	4.031	-4.752	-4.712	-7.359	-4.863	-3.856	0.994	-5.47	-5.652	-1.708	0.957	-4.014	-5.35	-4.301	-4.81	-5.718	5.744	-2.585	-5.802	-4.738
P0ABJ9	-7.489	-10.603	-5.166	-4.997	8.358	-0.686	-4.332	-6.875	5.473	-2.155	11.229	-5.033	-3.751	-5.955	-6.986	1.132	-6.913	-5.284	-5.958	-7.001	-6.453	12.376	-4.867	7.351	-5.61	-0.948	12.218	14.736	11.744	15.308	-2.745	-2.489	-5.442	-4.721	-5.527	-2.745	-5.351	-1.759	-7.207	0.151	-3.858	-6.772	-5.686	-8.385	-7.663	13.102	-2.466	-7.226	-6.562
P0A6L2	14.461	-52.808	-4.775	10.321	53.174	12.716	-3.908	15.068	44.614	21.139	49.647	20.896	22.353	-3.971	-4.939	5.723	20.144	21.811	3.775	20.147	-4.877	39.422	14.204	57.1	12.566	-0.818	63.455	51.722	27.233	51.214	21.288	15.908	15.637	23.652	-3.85	23.189	20.081	38.442	22.23	43.878	17.12	15.863	-3.874	9.301	-0.434	35.915	30.579	-2.244	-3.584
P0AEE3	80.187	3.719	1.272	84.989	116.639	79.885	-0.8	81.259	103.84	83.974	128.285	80.687	70.007	2.67	12.104	88.375	94.996	87.753	43.58	80.92	10.651	93.166	62.448	108.835	56.82	-0.966	144.582	125.553	109.356	124.588	80.019	81.684	45.119	93.039	10.625	109.097	87.054	96.297	45.51	106.444	92.016	89.313	-1.721	65.405	38.876	125.973	99.49	34.946	12.425
P06966	-6.002	-7.115	-3.983	-5.17	-5.495	-5.784	-3.613	-6.3	-7.092	-7.19	-6.886	-5.396	-6.733	-4.269	-4.861	-6.442	-6.374	-5.429	-5.262	-6.713	-4.444	-6.07	-5.575	-5.819	-7.54	-0.748	-6.963	-7.251	-6.57	-6.678	-6.108	-6.169	-7.306	-6.338	-3.878	-5.96	-7.3	-6.331	-6.007	-6.639	-6.281	-6.667	-4.064	-6.743	-5.505	-6.533	-7.051	-5.672	-4.684
P06710	-4.912	-5.703	-3.021	-4.977	-4.857	-4.908	-2.787	-5.04	-5.971	-5.298	-5.567	-5.128	-5.746	-3.23	-4.103	-4.768	-4.872	-4.386	-4.221	-5.203	-2.93	-4.885	-5.146	-4.787	-5.162	-0.547	-5.373	-5.529	-4.524	-4.748	-4.828	-5.19	-5.576	-5.086	-2.929	-4.809	-4.82	-4.839	-5.246	-4.679	-4.843	-5.208	-3.092	-4.87	-3.937	-4.678	-4.346	-4.105	-3.784
P06968	3.172	-6.994	-4.22	-57.415	35.555	23.578	-3.463	8.938	44.98	-4.853	44.362	11.382	3.043	-3.898	-4.196	-4.804	12.076	19.332	-2.521	6.704	-4.032	27.078	1.085	17.699	-5.685	-0.849	53.163	23.308	33.588	39.921	15.316	2.384	-5.623	20.768	-3.761	7.079	13.094	4.535	-29.391	28.719	32.658	0.798	-3.699	-2.15	-5.917	6.584	12.05	-2.264	-4.352
P0ACC3	69.987	-2.982	10.934	77.419	94.248	80.276	6.182	67.408	89.977	78.833	105.044	79.782	80.428	10.829	16.565	74.174	73.905	71.155	36.052	64.998	7.47	90.657	57.737	86.545	66.764	-1.232	123.696	109.808	92.939	105.637	79.438	75.585	13.415	80.542	15.062	91.066	77.842	87.523	76.33	100.303	79.994	80.454	9.451	61.085	35.161	95.085	73.97	30.828	15.004
P23882	-8.117	-8.638	-4.98	-7.047	-8.182	-7.731	-4.468	-8.265	-8.921	-9.052	-7.804	-7.813	-8.393	-5.359	-6.219	-6.901	-8.575	-7.88	-6.879	-8.53	-6.205	-7.368	-6.95	-8.06	-7.962	-0.947	-9.696	-8.227	-7.701	-8.109	-7.859	-7.393	-9.302	-9.414	-4.457	-8.699	-9.496	-7.926	-9.076	-8.374	-8.161	-8.452	-4.962	-8.712	-7.227	-8.364	-8.011	-7.442	-5.807
P08192	0.539	-9.73	-5.822	3.573	7.54	-3.53	-5.026	-1.021	-0.689	-2.426	8.465	-1.822	-2.129	-5.6	-6.238	0.244	-1.833	-2.651	-5.688	-4.889	-5.828	9.898	-5.657	13.14	-1.756	-0.901	15.55	2.45	6.733	14.458	-2.609	1.029	-6.781	-5.134	-4.593	2.763	-5.317	-6.137	-0.887	6.894	2.656	0.457	-5.623	-3.562	-6.372	16.614	-6.265	-7.26	-6.088
P24186	-1.866	-7.493	-4.238	-3.831	1.091	-2.544	-3.75	-6.861	-1.752	-5.67	2.263	-1.489	1.919	-4.59	-5.075	0.305	-7.437	-4.752	-5.956	-5.349	-4.809	6.406	-2.629	-1.825	-1.809	-0.808	9.841	-8.173	1.297	11.433	-0.774	-6.439	-5.751	-0.745	-3.969	3.047	-3.434	-7.21	-5.454	9.692	-8.476	-3.693	-4.191	-7.191	-5.975	-0.009	-1.513	-6.011	-5.092
P0AAI3	-3.616	-6.696	-2.814	-3.056	-2.83	-3.637	-2.404	-2.538	-3.298	-3.905	-3.194	-3.056	-3.758	-2.759	-3.476	-2.698	-3.499	-3.038	-3.218	-3.246	-2.534	-2.647	-3.158	-2.69	-4.11	-0.496	-3.387	-2.94	-3.326	-3.079	-3.216	-3.112	-4.799	-3.237	-2.262	-2.84	-3.908	-3.517	-2.812	-3.123	-4.265	-3.289	-2.386	-3.999	-3.309	-3.596	-2.893	-3.155	-2.94
P17169	-0.19	-7.515	-6.448	-3.396	3.976	-1.438	-5.145	-3.242	6.051	-1.942	5.405	1.159	2.556	-5.495	-6.121	-1.879	2.547	0.492	-8.559	-4.614	-5.89	-2.239	-0.708	5.297	1.179	-0.974	11.105	-9.191	10.111	9.256	0.545	-4.259	-8.467	-2.184	-5.128	8.076	-0.633	4.361	3.435	4.435	1.032	1.926	-4.98	-3.368	-6.912	0.88	-3.701	-5.934	-6.088
P0ACC7	-5.432	-8.376	-3.446	-5.349	-7.458	-6.201	-3.295	-5.588	-5.933	-5.477	-7.802	-5.93	-7.446	-3.836	-4.318	-4.969	-6.13	-4.758	-4.752	-6.346	-3.661	-6.971	-5.55	-7.097	-6.176	-0.701	-7.964	-6.913	-5.564	-6.892	-6.06	-5.914	-6.571	-5.91	-3.481	-6.089	-6.763	-6.511	-6.971	-7.978	-5.763	-6.183	-3.75	-6.06	-5.455	-6.42	-5.975	-5.356	-4.443
P00962	59.685	-0.27	-3.299	59.781	83.621	58.974	-4.306	56.387	71.433	61.677	93.769	67.433	69.531	-1.825	-0.878	55.293	69.636	58.737	21.423	57.115	5.544	73.056	43.66	85.303	53.308	-0.999	118.504	111.425	79.266	98.615	65.963	58.6	46.622	65.726	-1.784	79.934	68.79	69.918	77.013	84.473	67.507	71.732	-3.711	46.193	22.719	84.66	61.624	23.76	4.078
P0A6S7	10.855	-1.129	-5.224	-4.003	22.173	2.634	-4.611	-4.129	10.397	2.491	16.153	2.778	13.366	-5.388	-6.637	13.72	6.344	2.278	-8.449	-1.152	-5.936	14.204	8.04	10.281	16.442	-0.913	31.268	22.605	17.733	24.99	1.225	6.198	-2.581	3.514	-5.06	24.426	8.601	12.328	5.684	24.118	4.024	5.194	-5.281	-7.854	-8.66	5.81	12.232	-7.707	-6.439
P0A6F9	117.49	-4.421	25.539	129.783	141.802	125.437	14.431	117.714	145.379	121.15	159.767	128.643	127.681	32.304	47.42	117.758	132.458	122.904	72.328	118.571	31.666	142.793	103.332	136.519	116.184	-0.781	172.887	170.288	135.118	155.395	130.681	125.384	10.09	136.204	37.56	147.847	133.908	132.647	144.514	149.611	135.796	130.746	30.686	120.959	75.016	155.035	134.513	66.041	48.55
P0A6X1	71.544	1.213	-2.608	81.223	115.041	90.386	-3.351	63.115	106.974	68.741	116.873	84.732	75.98	-2.43	-1.862	70.556	79.541	80.433	12.289	63.188	2.164	93.742	50.417	102.94	63.442	-0.995	153.987	125.338	101.812	111.318	79.396	66.023	27.457	81.476	-2.063	92.653	89.049	91.544	83.234	105.543	89.801	78.026	-3.422	67.494	30.101	101.753	86.243	19.967	-2.087
P0ACB2	103.89	55.596	3.838	97.724	138.303	109.662	1.731	92.858	126.53	100.125	152.72	110.73	116.912	3.225	7.45	100.018	124.094	102.941	43.761	98.309	14.569	118.071	80.966	131.269	104.193	-1.168	155.062	146.148	80.289	152.462	114.034	93.44	59.761	112.489	1.309	119.471	124.146	124.065	129.353	136.796	115.606	113.151	2.173	97.77	49.524	130.363	107.823	43.875	9.9
P09126	-7.034	-7.393	-4.074	-6.026	-6.93	-6.634	-3.545	-7.023	-7.651	-6.875	-8.286	-7.587	-7.672	-4.388	-4.826	-6.66	-7.425	-6.69	-6.023	-6.936	-4.392	-6.991	-6.102	-8.213	-6.732	-0.894	-6.874	-7.101	-6.952	-7.269	-6.663	-6.724	-8.094	-6.86	-3.751	-6.305	-8.11	-6.994	-7.33	-6.658	-7.068	-6.067	-3.962	-6.757	-5.654	-6.839	-6.31	-5.783	-4.916
P0ACB4	94.816	32.401	2.843	103.812	117.548	123.591	2.928	102.928	138.777	118.419	146.716	112.564	75.761	2.312	12.604	104.741	121.979	111.958	56.538	109.277	22.372	126.097	30.241	141.114	75.249	-0.972	161.363	165.9	123.902	135.292	107.779	109.336	86.821	115.487	9.223	127.972	110.233	115.578	130.066	128.808	115.059	115.714	3.616	99.734	59.838	146.474	114.42	49.473	26.886
P23871	4.352	-1.54	-5.181	9.161	25.454	5.969	-4.794	0.188	9.606	5.485	25.199	0.871	6.746	-5.796	-6.755	4.928	5.725	-0.767	-3.159	1.709	-6.537	16.067	-0.442	22.778	8.227	-0.921	39.342	27.06	21.475	27.952	2.388	5.242	-2.904	-0.264	-5.074	11.888	1.436	7.855	7.938	7.715	8.709	-0.685	-5.863	-3.742	-6.135	14.568	3.938	-5.164	-7.451
P23893	-6.134	-8.519	-4.881	-7.531	-46.713	-6.421	-4.154	-8.428	-9.38	-7.618	0.793	-6.287	-6.051	-4.907	-6.833	-7.574	-5.271	-8.937	-6.366	-8.278	-5.506	0.227	-6.65	-2.908	-7.074	-0.945	5.693	7.929	3.605	9.378	-7.11	-4.812	-8.666	-5.758	-5.081	-5.355	-6.787	-2.555	-2.828	-0.048	-1.973	-7.312	-5.19	-10.429	-7.234	-7.081	-3.226	-6.557	-6.01
P69222	74.171	-6.665	-3.074	108.941	140.064	113.544	-2.534	82.452	123.008	90.247	145.711	107.92	79.735	-3.447	-3.004	64.17	99.162	93.337	-0.618	71.78	-2.319	131.831	33.301	136.728	44.063	-0.765	157.289	148.224	132.577	129.579	93.317	85.59	-0.934	84.241	-1.961	112.123	111.797	116.112	121.716	130.21	116.436	19.861	-4.388	58.508	12.805	148.978	103.075	15.84	-3.493
P62617	83.963	-0.877	-0.606	84.938	107.124	93.47	-3.143	78.581	104.779	89.058	111.91	91.76	87.143	4.67	6.694	78.2	91.043	93.215	47.9	82.771	6.634	92.468	69.234	97.966	82.427	-0.886	133.922	122.268	104.261	120.223	91.893	92.179	48.908	97.886	5.855	105.969	88.26	86.052	96.167	106.014	96.333	96.001	-1.239	83.569	48.563	107.412	99.109	40.456	24.697
P62620	99.016	0.683	10.333	100.379	135.209	114.037	2.488	101.392	110.089	107.515	150.625	112.956	97.349	17.481	24.282	112.278	106.882	102.571	63.086	107.609	21.022	128.613	92.536	127.2	94.66	-0.846	152.932	137.435	127.507	156.227	108.638	109.261	65.031	114.167	12.325	131.142	119.838	119.759	120.534	135.346	122.661	120.172	10.788	99.977	59.064	139.669	113.586	53.278	34.618
P04951	-9.045	-8.464	-5.08	-6.796	-7.998	-7.579	-3.905	-7.806	-9.457	-8.201	-8.981	-7.29	-8.304	-4.546	-5.527	-7.483	-8.028	-8.355	-6.607	-8.918	-4.638	-10.225	-6.615	-8.656	-6.974	-1.075	-9.024	-8.635	-8.889	-10.579	-7.256	-8.154	-8.114	-9.426	-4.64	-7.234	-8.843	-9.205	-7.87	-8.288	-7.783	-8.096	-4.777	-9.211	-6.482	-8.152	-9.271	-6.821	-5.321
P0A7C2	-3.54	-7.938	-4.418	5.581	13.017	3.48	-3.778	-4.475	7.112	1.573	11.874	2.184	-5.623	-5.027	-5.155	1.067	-1.191	0.027	-4.75	-3.507	-4.679	9.996	-3.779	11.907	-5.207	-1.034	13.666	14.084	8.481	5.807	-0.684	-2.861	-7.324	2.561	-4.072	1.135	1.057	-4.525	3.554	6.986	5.236	0.4	-4.275	-4.109	-4.715	2.365	-0.665	-4.537	-5.04
P00959	-6.837	-8.086	-4.856	-7.737	-7.381	-7.09	-4.259	-7.347	-7.644	-8.137	-8.04	-7.662	-7.343	-5.262	-5.796	-6.659	-8.825	-7.114	-6.773	-8.27	-5.616	-7.402	-6.615	-7.452	-6.999	-0.824	-8.994	-7.3	-7.416	-7.579	-6.819	-7.521	-8.776	-8.265	-5.105	-8.775	-8.056	-8.157	-9.087	-8.043	-7.689	-8.447	-5.217	-7.725	-7.431	-6.941	-7.963	-6.565	-6.086
P0A6W3	69.982	50.351	1.274	71.065	105.48	83.162	-0.369	70.091	90.174	75.194	111.024	74.25	65.251	5.999	4.153	78.182	76.591	75.326	37.636	69.863	11.534	96.386	56.087	95.486	68.441	-1.002	115.872	108.208	100.356	112.251	76.043	77.505	53.968	76.182	6.346	92.549	74.544	67.403	81.681	94.784	86.716	73.825	0.432	69.034	41.28	99.894	74.236	29.292	7.59
P22524	58.453	-3.825	-1.286	67.332	100.85	69.366	-3.033	55.487	82.752	71.404	99.047	63.541	47.906	-1.5	2.015	63.471	74.631	62.491	28.013	63.561	6.925	91.283	27.126	101.11	30.134	-0.928	120.8	117.671	94.848	105.945	59.54	61.895	8.556	63.222	-0.137	81.693	64.629	74.38	78.843	95.872	70.421	68.897	-1.872	42.022	29.593	84.337	68.824	25.288	3.131
P0A752	2.787	-4.805	-5.325	-0.101	22.774	-41.101	-4.888	0.946	15.606	1.451	24.08	3.737	4.106	-5.632	-6.704	0.855	5.204	1.895	-6.766	-0.911	-5.875	-1.783	3.795	16.467	8.969	-0.936	36.616	31.39	23.234	16.67	5.69	-4.37	-5.766	7.498	-5.656	4.694	9.743	0.799	12.637	17.777	4.101	1.02	-5.616	-1.608	-6.451	16.169	7.025	-7.639	-6.618
P18843	-9.282	-8.439	-5.412	-6.339	-0.045	-6.506	-4.314	-7.335	-4.016	-5.439	-1.712	-6.793	-5.992	-4.996	-6.038	-6.983	-7.704	-8.326	-7.614	-7.052	-5.402	-0.93	-8.149	-2.338	-2.692	-1.112	2.008	-1.544	0.477	-51.46	-7.536	-5.053	-5.798	-4.816	-4.733	-3.851	-5.65	-5.788	-6.259	0.686	-7.422	-4.745	-4.932	-8.399	-7.471	-7.338	-8.473	-7.71	-5.984
P0A7B3	22.408	-7.433	-3.293	17.67	75.341	57.228	-3.203	28.128	67.345	26.397	87.032	39.616	14.537	-3.869	-3.785	29.217	34.982	43.142	0.38	33.596	-3.719	67.55	3.213	69.208	4.284	-1.027	104.023	85.593	73.985	71.788	39.496	26.084	-4.71	38.367	-5.563	31.662	23.551	46.663	51.201	60.898	55.631	31.933	-3.389	0.329	-7.189	49.636	52.504	1.611	-3.666
P69924	97.151	28.024	5.058	103.949	130.761	111.95	7.087	93.746	121.976	111.317	148.229	103.062	111.509	20.461	26.744	104.435	105.89	102.623	56.712	97.732	16.726	131.275	94.049	139.494	106.239	-0.908	165.609	154.689	128.088	144.42	104.726	110.539	78.01	117.261	25.36	117.46	122.509	117.36	125.245	122.898	112.818	121.632	15.886	92.482	56.843	143.268	111.342	41.196	26.824
P42641	-2.876	-7.737	-5.183	-5.275	5.08	-3.701	-4.488	-3.735	5.54	-6.263	3.996	-2.897	-4.149	-4.482	-5.517	-2.022	-4.703	-3.58	-6.388	-4.695	-4.601	7.627	-6.246	8.397	-7.699	-0.767	12.516	0.417	-0.147	6.827	-2.86	-3.635	-7.567	-2.98	-4.917	3.573	-2.288	1.236	-1.038	-0.112	-6.756	-3.757	-4.635	-6.661	-6.136	9.852	-4.323	-6.345	-5.646
P0A799	-7.847	-7.592	-4.314	-6.167	-6.381	-7.903	-3.626	-6.038	-5.249	-6.939	-6.065	-5.668	-4.672	-4.521	-4.134	-6.528	-7.241	-6.246	-5.03	-5.947	-3.871	-4.201	-4.931	-4.194	-6.587	-0.925	-2.417	-3.488	-6.407	-3.387	-7.559	-4.912	-7.04	-6.448	-3.567	-5.903	-7.45	-3.342	-8.339	-9.065	-7.153	-7.502	-3.679	-6.926	-4.651	-4.55	-6.192	-4.673	-4.313
P0ABF8	-4.807	-7.993	-4.623	-3.274	2.101	-4.427	-3.541	-5.716	-4.17	-3.732	-1.812	-2.252	-5.531	-4.562	-4.33	-4.8	-7.128	-2.813	-5.436	-7.173	-4.846	-2.396	-4.148	-49.207	-5.889	-0.915	0.504	3.997	3.761	1.327	-3.853	-3.5	-8.201	-3.842	-3.676	-4.975	-3.698	-1.233	-1.696	-0.575	-1.848	-4.395	-3.781	-3.401	-6.051	-3.653	-2.69	-5.352	-4.458
P26647	-3.563	-8.58	-4.97	-3.646	3.046	0.512	-4.778	-5.811	0.343	-1.441	9.701	-3.635	1.496	-5.836	-6.652	4.364	-2.791	-8.397	-7.814	-2.119	-5.956	2.613	-5.628	8.398	-6.03	-0.863	18.896	13.129	8.613	15.931	-3.79	-5.904	-9.346	-6.253	-5.579	-0.143	-3.406	4.899	-6.883	11.359	1.417	-1.35	-5.422	-6.618	-7.918	3.873	-7.907	-8.021	-7.088
P0A7I0	-4.686	-7.965	-3.846	-6.148	-6.968	-5.663	-3.878	-6.893	-3.866	-5.606	-4.18	-5.456	-5.461	-3.938	-4.168	-5.391	-6.173	-5.269	-4.845	-5.538	-4.108	-3.998	-5.365	-4.339	-5.582	-0.783	-4.411	-7.307	-5.747	-5.253	-4.748	-4.865	-6.646	-5.65	-3.344	-6.781	-7.642	-5.639	-6.498	-5.504	-5.563	-6.145	-3.474	-6.062	-5.469	-6.907	-7.655	-4.868	-4.33
P07012	-5.216	-5.575	-4.302	-5.8	-5.788	-6.062	-3.6	-6.561	-5.911	-5.884	-8.921	-5.441	-6.465	-4.173	-4.162	-4.618	-5.509	-5.473	-5.688	-6.323	-4.007	-5.776	-5.272	-7.18	-5.259	-0.69	-2.671	-7.091	-1.216	-3.683	-6.181	-5.013	-6.035	-6.093	-3.733	-4.139	-5.571	-5.034	-7.034	-9.203	-7.684	-7.453	-3.862	-6.401	-5.33	-7.835	-6.45	-4.989	-4.516
P0ACC1	17.933	-7.668	-6.066	15.23	44.04	21.938	-5.436	9.982	37.12	18.436	46.614	12.902	28.864	-6.025	-5.693	29.977	23.154	11.901	0.093	13.969	-4.411	40.159	10.443	40.452	15.373	-0.84	48.872	50.406	24.644	45.175	12.191	15.678	-3.802	20.839	-5.451	26.105	15.185	22.993	28.198	35.831	23.44	14.745	-5.306	4.414	1.403	27.747	27.712	-0.488	-6.185
P0A7D1	125.785	54.212	28.741	124.576	161.673	127.011	25.116	117.073	153.402	120.588	175.801	127.712	123.811	32.025	41.556	136.732	138.863	124.349	67.38	117.009	27.667	145.163	106.833	155.175	125.82	-0.764	189.423	176.447	147.562	167.09	126.412	133.627	96.567	132.695	40.922	67.532	129.488	140.492	145.969	148.917	132.429	125.991	28.461	122.195	70.337	152.198	131.607	63.363	42.178
P76062	-4.989	-6.325	-3.779	-4.671	-5.284	-5.05	-3.143	-5.433	-4.985	-5.127	-5.68	-5.771	-5.884	-3.582	-3.985	-4.773	-6.091	-5.708	-4.489	-5.227	-3.941	-5.154	-4.787	-4.626	-4.776	-0.68	-4.663	-5.094	-4.436	-5.233	-5.583	-4.766	-6.749	-5.232	-3.142	-4.708	-5.495	-4.912	-5.403	-5.525	-5.052	-5.964	-3.261	-5.646	-4.538	-5.047	-4.765	-4.107	-4.038
P0AFU8	91.412	-2.357	-1.772	99.397	137.427	87.3	-3.4	86.455	125.705	89.42	141.242	81.208	100.791	5.694	15.967	103.101	99.115	79.454	44.771	90.563	12.095	112.957	88.226	138.454	91.712	-1.17	152.596	152.53	117.621	133.831	85.942	93.877	66.786	82.378	0.613	124.282	84.115	106.334	95.653	128.981	99.581	101.682	-1.559	77.151	49.925	135.873	90.971	40.04	16.369
P0AG48	-5.184	-6.205	-3.814	-5.765	-4.72	-4.955	-3.595	-5.309	-31.806	-5.569	-6.351	-4.458	-6.145	-3.94	-4.726	-4.561	-5.447	-4.673	-4.827	-5.308	-3.769	-3.773	-5.146	-5.475	-5.468	-0.726	4.031	-4.946	-4.454	-5.384	-5.388	-6.088	-6.246	-6.585	-3.478	-6.999	-5.013	-7.971	-7.468	-6.941	-4.114	-6.061	-3.864	-5.594	-5.364	-6.101	-4.09	-4.451	-4.445
P0A7M2	56.572	-6.462	-3.258	70.61	91.022	76.594	-3.154	20.546	77.125	58.857	97.117	63.947	28.241	-2.788	-2.33	20.399	62.801	74.511	4.549	41.134	-1.558	37.309	22.946	44.018	19.049	-0.672	128.877	104.029	95.054	96.507	36.616	53.551	-5.18	78.246	-2.78	77.38	64.326	74.84	86.762	59.88	83.478	41.208	-2.842	11.188	3.975	97.097	59.634	4.245	-4.008
P0A7M6	0.462	-5.8	-3.022	-5.493	6.054	8.339	-2.812	-2.092	27.461	-92.923	30.603	3.32	3.97	-3.268	-3.228	-1.316	-6.179	-5.245	-4.055	0.737	-2.903	5.795	-1.158	12.139	-4.994	-0.736	50.115	22.754	-41.187	23.622	1.474	0.274	-5.052	-4.513	-2.937	7.548	5.428	3.831	7.249	14.662	3.087	-4.615	-2.968	-4.263	-4.759	-93.883	9.42	-2.443	-3.692
P00579	-3.657	-7.314	-2.571	-3.304	-3.363	-3.912	-2.523	-3.806	-3.743	-4.163	-3.335	-3.585	-4.652	-2.752	-3.059	-3.747	-3.602	-2.968	-3.185	-3.294	-3.268	-3.38	-3.507	-3.565	-4.364	-0.574	-3.771	-3.799	-3.46	-3.8	-3.654	-3.69	-6.1	-3.634	-2.285	-3.697	-4.101	-4.335	-3.677	-3.896	-3.757	-3.116	-2.512	-3.676	-3.594	-3.648	-3.226	-3.282	-3.094
P0AGB6	-6.4	-8.113	-3.535	-6.365	-7.858	-6.38	-3.479	-6.16	-8.028	-7.54	-7.843	-6.589	-7.816	-4.012	-5.05	-6.106	-7.565	-6.159	-5.285	-8.022	-4.113	-7.725	-6.487	-8.355	-6.534	-0.889	-8.021	-7.594	-6.562	-6.798	-6.907	-6.048	-7.308	-7.151	-3.551	-7.342	-7.261	-6.794	-7.712	-7.558	-6.711	-6.802	-3.912	-7.269	-5.407	-6.912	-5.549	-5.534	-5.02
P0A7V3	-7.409	-8.676	-5.01	-8.762	-4.673	-6.643	-3.799	-7.566	-2.607	-5.547	-5.05	-6.141	-8.917	-4.877	-5.384	-5.949	-8.609	-6.47	-6.423	-6.569	-4.927	-1.386	-6.274	-3.203	-6.551	-0.864	-0.136	-5.249	-1.707	-1.897	-7.401	-6.136	-9.337	-6.842	-4.36	-7.15	-6.332	-9.77	-8.395	-5.399	-6.02	-6.235	-4.378	-7.847	-6.471	-5.509	-9.525	-6.07	-5.123
P0A7W7	60.426	-0.116	11.652	68.558	77.615	64.455	5.511	56.187	76.901	68.632	94.833	65.814	70.631	11.58	17.967	67.887	67.417	63.104	31.428	59.446	9.833	70.228	45.856	78.373	61.59	-0.905	90.065	100.136	72.446	89.096	64.906	60.521	56.187	68.384	14.664	76.554	73.181	72.6	71.358	72.516	68.621	67.367	9.137	57.933	33.554	85.968	69.78	25.248	15.347
P0A7T3	38.865	-6.705	-4.171	64.351	103.133	83.641	-3.285	62.158	111.989	75.853	99.56	72.241	47.549	-2.977	-3.988	40.163	71.811	73.319	8.979	54.94	-1.567	89.72	27.262	106.43	31.513	-0.668	1.655	122.071	100.222	102.857	70.51	63.348	5.454	82.657	-2.99	75.327	80.61	82.189	91.896	79.597	79.617	71.436	-3.554	33.405	6.829	77.508	67.87	26.577	-5.273
P68679	-4.508	-5.184	-3.16	-4.221	-5.037	-4.78	-2.963	-5.215	-5.534	-5.122	-4.942	-5.487	-5.656	-3.259	-3.93	-4.737	-4.742	-4.918	-4.638	-4.95	-3.166	-5.457	-4.577	-4.503	-5.493	-0.715	-5.292	-5.638	-4.996	-5.053	-4.738	-4.72	-5.401	-5.818	-2.768	-5.135	-5.378	-4.798	-4.615	-5.178	-4.709	-4.008	-3.021	-5.32	-4.629	-4.873	-4.484	-4.371	-3.616
P0AG90	-6.019	-7.487	-3.695	-5.939	-5.822	-6.567	-3.266	-5.68	-5.202	-6.071	-7.844	-5.102	-6.322	-4.113	-4.411	-5.814	-5.786	-6.264	-5.071	-7.052	-3.956	-5.899	-5.375	-7.373	-6.293	-0.834	-11.774	-5.29	-4.196	-6.242	-5.939	-5.879	-7.687	-6.388	-3.577	-6.616	-5.943	-5.856	-6.273	-6.007	-5.808	-6.232	-3.469	-6.061	-5.225	-5.789	-6.264	-5.5	-4.278
P68398	41.461	-6.632	-5.438	10.615	32.205	47.252	-4.578	30.746	68.78	32.926	85.089	45.962	37.867	-4.762	-5.387	38.952	47.325	25.867	0.736	29.439	-4.451	59.76	30.292	63.214	37.142	-0.918	74.588	62.98	62.761	56.983	49.438	30.631	6.376	46.835	-4.372	65.379	50.092	47.611	63.716	63.983	55.748	39.342	-4.735	13.752	5.746	56.917	39.841	2.306	-4.369
P0AGG0	4.393	-8.025	-4.817	5.333	46.989	13.536	-3.908	-0.026	35.561	11.223	58.559	30.316	-0.833	-4.583	-5.161	6.589	5.294	18.048	-5.548	-0.042	-4.328	31.828	-4.116	23.296	-3.213	-0.748	71.905	39.848	49.383	28.392	12.457	4.103	0.773	25.877	-4.28	29.531	26.607	28.184	39.963	39.497	23.838	10.068	-4.24	1.534	-4.679	12.142	25.027	-1.822	-5.214
P52097	-5.76	-6.638	-3.417	-5.686	-5.83	-6.221	-3.079	-6.194	-6.587	-6.903	-6.539	-6.08	-6.417	-3.88	-4.85	-5.217	-5.96	-5.142	-5.254	-5.929	-4.17	-5.727	-5.543	-5.94	-6.258	-0.826	-6.996	-6.517	-5.935	-5.939	-6.179	-6.083	-6.773	-5.651	-3.619	-5.447	-6.137	-6.411	-6.487	-6.101	-6.117	-5.291	-3.927	-6.571	-5.187	-6.265	-5.026	-4.913	-4.447
P76256	80.232	1.755	6.219	98.465	119.918	106.675	0.465	86.413	109.836	104.332	123.484	93.347	43.54	10.378	15.38	98.481	101.423	90.422	47.033	87.907	17.779	101.301	52.031	110	72.33	-0.823	143.283	137.137	106.353	125.638	94.169	95.51	87.293	103.792	8.151	110.095	99.076	98.773	110.574	122.927	108.187	105.429	2.203	86.52	52.596	134.329	97.303	43.332	15.79
P45748	-5.411	-1.99	-5.367	19.123	37.332	14.268	-4.583	15.68	37.001	12.165	48.957	12.001	16.172	-4.448	-5.28	9.642	6.094	13.971	-2.798	7.298	-4.78	30.547	13.815	30.278	-1.343	-0.936	53.805	45	31.235	41.962	27.021	20.016	-11.199	24.673	-4.766	18.029	18.537	26.076	27.783	41.542	24.124	10.206	-5.093	8.422	-4.09	19.574	22.707	-2.506	-4.402
P0AGK1	7.127	-5.621	-4.546	5.945	25.153	-2.923	-4.921	7.579	32.545	-1.443	32.059	6.464	-0.744	-5.666	-5.725	2.372	13.128	5.91	-3.466	8.653	-6.802	22.18	-3.615	29.35	-1.559	-0.895	42.276	32.131	23.082	28.807	1.218	-4.405	-4.829	2.332	-4.532	19.927	1.362	2.174	11.195	14.629	-0.571	5.002	-5.163	-6.49	-8.641	16.069	13.383	-8.088	-6.181
P0AAB4	-9.519	-9.877	-4.434	-8.45	-9.394	-8.591	-4.143	-8.067	-8.894	-8.918	-11.335	-9.075	-9.203	-4.847	-5.553	-8.051	-9.818	-8.722	-6.618	-9.106	-5.174	-9.673	-7.523	-9.18	-7.62	-0.923	-6.066	-5.068	-9.894	-8.783	-8.722	-8.781	-9.674	-9.642	-4.466	-10.024	-9.605	-10.846	-9.587	-9.414	-8.409	-9.518	-4.59	-8.806	-7.029	-9.925	-8.433	-6.444	-5.742
P45800	-4.981	-7.235	-2.763	-4.804	-5.774	-4.765	-2.935	-4.466	-5.694	-5.12	-6.24	-5.26	-6.085	-3.495	-4.258	-4.774	-5.443	-4.672	-4.351	-6.03	-3.099	-5.606	-4.996	-5.503	-6.453	-0.798	-5.482	-6.148	-5.346	-5.498	-4.942	-5.232	-6.368	-5.818	-2.975	-6.482	-6.128	-5.058	-6.279	-6.02	-5.769	-5.819	-3.366	-5.185	-4.18	-5.554	-4.553	-4.37	-4.338
P0A6P7	94.903	52.946	20.112	101.157	131.362	104.276	15.701	84.474	127.942	107.524	146.458	104.121	98.964	21.601	31.383	91.089	101.837	90.145	49.947	87.208	16.452	118.017	83.058	118.222	95.217	-0.714	154.805	129.361	99.276	123.821	92.506	100.021	69.511	109.495	25.243	119.176	107.723	102.969	109.044	121.905	98.205	103.755	20.461	90.781	49.347	118.799	102.508	43.376	26.958
P0A9P0	-7.328	-10.287	-4.884	-7.076	-4.55	-7.029	-4.043	-8.283	-9.767	-9.221	-5.202	-10.242	-8.017	-4.928	-6.359	-8.419	-8.394	-7.998	-7.723	-8.841	-5.725	-6.265	-7.326	-5.819	-8.087	-0.794	-6.297	-3.24	-3.425	-4.188	-8.287	-7.461	-8.76	-10.225	-4.904	-7.444	-10.243	-9.488	-9.147	-3.753	-7.346	-7.198	-5.055	-8.872	-7.521	-4.263	-8.636	-6.587	-5.979
P0ABQ0	-5.224	-8.015	-4.197	-5.424	-5.127	-5.953	-3.56	-6.75	-6.077	-6.288	-6.921	-6.118	-7.21	-3.67	-4.702	-5.511	-6.699	-6.383	-4.894	-6.64	-3.159	-5.231	-5.291	-5.36	-6.084	-0.787	-7.115	-7.586	-5.077	-5.784	-5.415	-5.766	-7.579	-7.297	-3.796	-6.231	-7.034	-6.649	-5.759	-5.885	-5.861	-6.695	-4.107	-6.489	-5.192	-6.777	-5.926	-5.244	-4.854
P0A800	1.111	-4.663	-3.712	3.457	7.654	-2.921	-3.385	-7.965	11.894	-2.285	8.56	2.95	0.442	-3.737	-4.672	5.406	-1.326	4.736	-3.726	-1.191	-3.654	-0.354	-1.396	7.054	-0.658	-0.812	10.066	24.351	0.838	-15.391	4.296	2.838	-4.763	3.671	-3.445	9.66	-1.072	-0.786	0.563	2.705	3.171	-3.004	-3.793	0.687	-3.884	7.988	6.903	-2.518	-4.432
[truncated: 52 more columns]

## Sheet: Ordered list of 100 inactives
INDEX	SMILES
0	C[C@H]1CN([C@H](C)CO)C(=O)c2cc(ccc2O[C@H]1CN(C)S(=O)(=O)c1cccs1)NC(=O)Cn1cnnn1
1	ONC(=O)CCCCCCC(=O)Nc1ccc(cc1)[C@H]1C[C@@H](CSc2nc(c(o2)-c2ccccc2)-c2ccccc2)O[C@@H](O1)c1ccc(cc1)NC(=O)CCCCCCC(=O)NO
2	OC[C@H]1O[C@H](O)[C@H](O)[C@@H](O)[C@@H]1O
3	C[C@H]1CN([C@@H](C)CO)C(=O)Cc2cc(ccc2O[C@@H]1CN(C)S(=O)(=O)c1ccc(cc1)Cl)N(C)C
4	C[C@@H]1CCCCO[C@@H](CN(C)Cc2ccc(c(c2)Cl)Cl)[C@@H](C)CN([C@H](C)CO)C(=O)c2cc(ccc2O1)NC(=O)CCC(F)(F)F
5	C[C@H]1CN([C@H](C)CO)C(=O)Cc2cc(ccc2O[C@@H]1CN(C)S(=O)(=O)c1cn(cn1)C)NC(=O)NC1CCCCC1
6	C[C@@]1(O)CCOC(=O)C1
7	C[C@H]1CN([C@@H](C)CO)C(=O)c2cccc(c2O[C@@H]1CN(C)C(=O)Nc1ccc2c(c1)OCO2)NS(=O)(=O)C
8	OCc1ccc(cc1)[C@H]1N(CC23CC4CC(CC(C4)C3)C2)C(=O)C[C@@]1(C(=O)NCc1ccccc1)c1ccc(cc1)[N+](=O)[O-]
9	C[C@@H]1CN([C@@H](C)CO)C(=O)Cc2cc(ccc2O[C@@H]1CN(C)Cc1ccc(cc1)C(F)(F)F)NC(=O)Nc1ccc(cc1)F
10	C[C@@H]1CCCCO[C@@H](CN(C)Cc2ccc(cc2)C(=O)O)[C@@H](C)CN([C@@H](C)CO)C(=O)c2cc(ccc2O1)NS(=O)(=O)c1ccc(cc1)C
11	C[C@H]1CN([C@@H](C)CO)C(=O)c2cc(ccc2O[C@@H]1CN(C)C(=O)Nc1c(noc1C)C)NS(=O)(=O)c1c(noc1C)C
12	C[C@@H]1CN([C@H](C)CO)C(=O)c2cc(ccc2O[C@H]1CN(C)C(=O)Nc1ccc(cc1)C(F)(F)F)NC(=O)C1CCCCC1
13	CCCCNC(=O)N1CCN(C)CC1
14	Clc1ccc2c(c1)C(=O)CCCN2
15	COCC(=O)N(C)C[C@H]1Oc2cc(ccc2S(=O)(=O)N(C[C@H]1C)[C@H](C)CO)-c1ccc(cc1)OC
16	C[C@@H]1CN([C@H](C)CO)C(=O)c2cccc(c2O[C@@H]1CN(C)Cc1ccc(cc1)Oc1ccccc1)NS(=O)(=O)c1ccccc1
17	C[C@H]1CN([C@H](C)CO)C(=O)c2cc(ccc2O[C@@H]1CN(C)S(=O)(=O)c1cn(cn1)C)NS(=O)(=O)c1cccs1
18	COC(=O)C1=CO[C@@H](O[C@@H]2O[C@H](CO)[C@@H](O)[C@H](O)[C@H]2O)[C@@H]2[C@@H](CO)C=C[C@@H]21
19	C[C@@H]1CN([C@H](C)CO)C(=O)c2cccc(c2O[C@@H]1CN(C)C(=O)Nc1ccc(cc1)C(F)(F)F)NC(=O)Nc1ccccc1
20	OC[C@@H](O)C[C@@H](O)CCCCCCCCCCCC=C.OC[C@@H](O)C[C@@H](O)CCCCCCCCCCCC#C
21	C[C@@H]1CCCCO[C@@H](CN(C)C(=O)CCC(F)(F)F)[C@@H](C)CN([C@H](C)CO)C(=O)c2cc(ccc2O1)NC(=O)NC1CCCCC1
22	C[C@H]1CN([C@H](C)CO)C(=O)c2cc(cnc2O[C@@H]1CN(C)C(=O)CN(C)C)C#CC(C)(C)O
23	C[C@@H]1CCCCO[C@@H](CN(C)Cc2ccc(cc2)C(F)(F)F)[C@@H](C)CN([C@@H](C)CO)C(=O)c2cc(ccc2O1)N(C)C
24	C[C@H]1CN([C@@H](C)CO)C(=O)c2cc(cnc2O[C@H]1CN(C)C(=O)Cc1ccncc1)C#CC1(O)CCCC1
25	Cl.Clc1ccc(C(OCCN2CCCCC2)c2ccccc2)cc1
26	C[C@@H]1CCCCO[C@@H](CN(C)S(=O)(=O)c2ccc(cc2)F)[C@@H](C)CN([C@H](C)CO)C(=O)c2cc(ccc2O1)NC(=O)c1ccccc1
27	C[C@H]1CCCCO[C@@H](CN(C)C(=O)Nc2ccc(cc2)C(F)(F)F)[C@@H](C)CN([C@@H](C)CO)C(=O)c2cc(ccc2O1)NC(=O)c1ccccc1
28	C[C@@H]1CCCCO[C@@H](CN(C)CC2CCCCC2)[C@@H](C)CN([C@@H](C)CO)C(=O)c2cc(ccc2O1)NC(=O)CCCN(C)C
29	C[C@@H]1CCCCO[C@@H](CN(C)Cc2ccncc2)[C@H](C)CN([C@H](C)CO)C(=O)c2cc(ccc2O1)NC(=O)C1CCCCC1
30	C[C@@H]1CN([C@H](C)CO)C(=O)c2cc(ccc2O[C@@H]1CN(C)C(=O)Nc1c(noc1C)C)NS(=O)(=O)c1c(noc1C)C
31	CC(C)C#Cc1ccc2c(c1)O[C@@H](CN(C)S(=O)(=O)c1cn(cn1)C)[C@H](C)CN([C@@H](C)CO)S2(=O)=O
32	CN1[C@@H]2CC[C@@H](CC(=O)NCCc3ccncc3)O[C@H]2COc2ccc(cc2C1=O)NC(=O)C1CCOCC1
33	C[C@H]1CN([C@@H](C)CO)C(=O)c2cc(ccc2O[C@@H]1CN(C)S(=O)(=O)c1ccc(cc1)F)NS(=O)(=O)c1ccc(cc1)F
34	COc1nsnc1N1CCOCC1
35	C[C@H]1CN([C@H](C)CO)C(=O)c2cccc(c2O[C@@H]1CN(C)Cc1ccc(cc1)C(=O)O)NC(=O)c1ccc(cc1)-c1nccs1
36	C[C@H]1CN([C@@H](C)CO)C(=O)c2cc(ccc2O[C@@H]1CN(C)C(=O)Nc1cccc2ccccc12)NS(=O)(=O)c1ccc(cc1)F
37	C[C@@H]1CN([C@@H](C)CO)C(=O)c2cc(ccc2O[C@H]1CN(C)Cc1ccc(cc1)C(=O)Nc1ccccc1N)NS(=O)(=O)C
38	C[C@H]1CN([C@H](C)CO)C(=O)c2cccc(c2O[C@@H]1CN(C)Cc1ccc(cc1)Oc1ccccc1)NS(=O)(=O)c1ccc(cc1)C
39	C[C@@H]1CCCCO[C@H](CN(C)S(=O)(=O)c2cccs2)[C@H](C)CN([C@@H](C)CO)C(=O)c2cc(ccc2O1)NC(=O)CCC(F)(F)F
40	C[C@H]1CN([C@H](C)CO)C(=O)Cc2cc(ccc2O[C@H]1CN(C)S(=O)(=O)c1cccs1)NS(=O)(=O)c1ccc(cc1)F
41	C[C@@H]1CN([C@H](C)CO)C(=O)CCCn2nncc2CO[C@@H]1CN(C)S(=O)(=O)c1ccc(nc1)Oc1ccccc1
42	CC1=NN(CC(=O)O)C(=O)C=C1
43	C[C@@H]1CN([C@@H](C)CO)C(=O)c2cc(ccc2O[C@@H]1CN(C)Cc1ccc(c(c1)Cl)Cl)NC(=O)Nc1ccc(cc1)F
44	COc1cccc(c1)S(=O)(=O)N[C@H]1C=C[C@@H](CC(=O)NC2CCC2)O[C@@H]1CO
45	COc1ccc(cc1)OC(=O)N(C)C[C@@H]1OCc2ccccc2-c2c(n(c3ccccc23)C)C(=O)N(C[C@@H]1C)[C@H](C)CO
46	COc1cccc(c1)NC(=O)N(C)C[C@H]1Oc2cc(ccc2S(=O)(=O)N(C[C@H]1C)[C@@H](C)CO)C#Cc1ccncc1
47	CCS(=O)(=O)NCC[C@H]1CC[C@H](NC(=O)Cc2ccccn2)[C@@H](CO)O1
48	C[C@@H](NS(=O)(=O)c1ccc(cc1)C)C(=O)O
49	C[C@H]1CN([C@@H](C)CO)S(=O)(=O)c2ccc(cc2O[C@H]1CN(C)Cc1ccncc1)C#CC(C)(C)O
50	C[C@@H]1CCCCO[C@H](CN(C)C(=O)CCC(F)(F)F)[C@H](C)CN([C@H](C)CO)C(=O)c2cc(ccc2O1)NS(=O)(=O)c1ccc(cc1)C
51	C[C@@H]1C[C@H](O)/C=C/[C@H](O)[C@@H](O)CC(=O)O1
52	C[C@@H]1CN([C@@H](C)CO)C(=O)c2c(c3ccccc3n2C)-c2ccccc2CO[C@@H]1CN(C)C(=O)Nc1ccccc1C(F)(F)F
53	Clc1ccc(cc1)/C=N/Cc1ccc(s1)-c1cccs1
54	COc1ccc(cc1)NC(=O)Nc1cccc2c1O[C@@H](CN(C)CC1CCCCC1)[C@@H](C)CN([C@H](C)CO)C2=O
55	C[C@@H]1CN([C@@H](C)CO)S(=O)(=O)c2ccc(cc2O[C@H]1CN(C)C(=O)Cc1ccncc1)-c1cncnc1
56	C[C@H]1CN([C@@H](C)CO)C(=O)c2cc(cnc2O[C@H]1CN(C)C(=O)c1ccncc1)-c1ccc(cc1)C(=O)N(C)C
57	C[C@H]1CN([C@@H](C)CO)S(=O)(=O)c2ccc(cc2O[C@@H]1CN(C)Cc1ccncc1)C#CCN(C)C
58	CCc1ccc(cc1)Nc1c2c(nc3ccccc13)CCCC2
59	C[C@@H]1CCCCO[C@@H](CN(C)C(=O)CCC(F)(F)F)[C@H](C)CN([C@@H](C)CO)C(=O)c2cc(ccc2O1)NC(=O)Nc1ccccc1
60	C[C@@H]1CCCCO[C@H](CN(C)Cc2ccc(c(c2)Cl)Cl)[C@@H](C)CN([C@@H](C)CO)C(=O)c2cc(ccc2O1)NC(=O)Nc1ccccc1
61	C[C@H]1CN([C@@H](C)CO)C(=O)c2c(c3ccccc3n2C)-c2ccccc2CO[C@H]1CN(C)C(=O)Nc1ccc(cc1)-c1ccccc1
62	C[N+](C)(C)CCCCNC(=O)[C@H]1C[C@@H]2N([C@H]1c1cccc(c1)OCCO)C(=O)[C@H](CCCC[N+](C)(C)C)NC2=O
63	OC[C@H]1O[C@H](C[C@@H]2[C@H]1Oc1ccc(cc12)NS(=O)(=O)c1ccc(cc1)F)CC(=O)NCCN1CCCCC1
64	C[C@H]1CN([C@@H](C)CO)C(=O)c2cccc(c2O[C@@H]1CN(C)C(=O)Nc1ccc(cc1)F)NC(=O)Nc1ccc(cc1)C(F)(F)F
65	CC(C)NC(=O)Nc1ccc2c(c1)CC(=O)N(C[C@@H](C)[C@H](CN(C)C(=O)NC1CCCCC1)O2)[C@H](C)CO
66	C[C@@H]1CN([C@H](C)CO)C(=O)c2cccc(c2O[C@@H]1CN(C)S(=O)(=O)C)NC(=O)CCCCCC(=O)Nc1ccccc1N
67	Nc1nnc(o1)-c1ccno1
68	CO[C@H]1CN(C)C(=O)c2ccc(cc2OC[C@H](C)N(C[C@H]1C)S(=O)(=O)c1cn(cn1)C)NC(=O)CC(F)(F)F
69	COc1ccccc1S(=O)(=O)N[C@@H]1CC[C@H](CCNC(=O)C2CCOCC2)O[C@@H]1CO
70	C[C@H]1CN([C@@H](C)CO)C(=O)c2cc(ccc2O[C@@H]1CN(C)C(=O)Nc1cccc2ccccc12)NC(=O)CCC(F)(F)F
71	C[C@H]1CN([C@@H](C)CO)S(=O)(=O)c2ccc(cc2O[C@@H]1CN(C)Cc1cncnc1)-c1ccc(cc1)C
72	C[C@@H]1CCCCO[C@H](CN(C)C(=O)Nc2ccc(cc2)F)[C@H](C)CN([C@@H](C)CO)C(=O)c2cc(ccc2O1)NC(=O)CCC(F)(F)F
73	C[C@@H]1CCCCO[C@@H](CN(C)S(=O)(=O)c2c(noc2C)C)[C@H](C)CN([C@H](C)CO)C(=O)c2cc(ccc2O1)NC(=O)Nc1ccc(cc1)C(F)(F)F
74	C[C@H]1CCCCO[C@@H](CN(C)S(=O)(=O)c2cccs2)[C@@H](C)CN([C@@H](C)CO)C(=O)c2cc(ccc2O1)NC(=O)C1CCCCC1
75	C[C@@H]1CCCCO[C@H](CN(C)C(=O)Nc2ccccc2)[C@@H](C)CN([C@H](C)CO)C(=O)c2cc(ccc2O1)NS(=O)(=O)c1cccs1
76	C[C@@H]1CCCCO[C@H](CN(C)S(=O)(=O)c2ccccc2)[C@@H](C)CN([C@@H](C)CO)C(=O)c2cc(ccc2O1)NC(=O)Nc1cccc2ccccc12
77	CC(C)CC#Cc1ccc2c(c1)O[C@@H](CN(C)C(=O)Cc1ccccn1)[C@@H](C)CN([C@H](C)CO)S2(=O)=O
78	CN(C)CCCNC(=O)C[C@@H]1O[C@@H](CO)[C@H](NC(=O)Nc2c(noc2C)C)C=C1
79	CCCC#Cc1cnc2c(c1)C(=O)N(C[C@@H](C)[C@H](CN(C)C(=O)c1ccc3c(c1)OCO3)O2)[C@@H](C)CO
80	C[C@H]1CN([C@H](C)CO)C(=O)c2cc(ccc2O[C@@H]1CN(C)Cc1ccccc1)NC(=O)CCN1CCOCC1
81	C1CN(CCN1)c1ccncc1
82	NS(=O)(=O)c1cc2c(cc1Cl)NC(C(Cl)Cl)NS2(=O)=O
83	CCS(=O)(=O)Nc1ccc2c(c1)C(=O)N(C)C[C@@H](OC)[C@H](C)CN([C@@H](C)CO2)C(=O)c1ccc2c(c1)OCO2
84	O=C/1NC(=S)N\C1=C/c1ccco1
85	C[C@H]1CN([C@H](C)CO)S(=O)(=O)c2ccc(cc2O[C@@H]1CN(C)C(=O)c1ccncc1)-c1cccc(c1)C#N
86	Cn1cc(cn1)N1C[C@]2(CCN(C2)S(=O)(=O)C)CC1=O
87	C[C@H]1CN([C@H](C)CO)C(=O)c2cc(ccc2O[C@H]1CN(C)S(=O)(=O)c1ccc(cc1)Cl)NC(=O)C1CC1
88	C[C@H]1CN([C@@H](C)CO)C(=O)c2cc(cnc2O[C@H]1CN(C)S(=O)(=O)c1ccccc1F)C#Cc1ccccc1
89	OC[C@H]1CCCN1CC1CC1
90	Nc1ccc(cn1)CO
91	C[C@H]1CCCCO[C@H](CN(C)C(=O)c2ccccc2)[C@@H](C)CN([C@@H](C)CO)C(=O)c2cc(ccc2O1)NC(=O)C1CCCCC1
92	Cc1ccc(cc1)S(=O)(=O)N1C[C@@H](O)COC[C@H]2O[C@H](CC[C@@H]21)CC(=O)NCc1ccc2c(c1)OCO2
93	CN1CCN(CC1)C(=O)C[C@H]1CC[C@H]2[C@@H](COC[C@@H](O)CN2S(=O)(=O)c2cccc(c2)Cl)O1
94	C[C@H]1CN([C@@H](C)CO)C(=O)Cc2cc(ccc2O[C@@H]1CN(C)S(=O)(=O)c1ccc(cc1)F)NS(=O)(=O)c1ccc(cc1)C
95	C[C@@H]1CN([C@@H](C)CO)C(=O)c2cccc(c2O[C@H]1CN(C)C(=O)Nc1cccc2ccccc12)NS(=O)(=O)c1ccc(cc1)C
96	Nc1ncnc2c1CCC2
97	C[C@H]1CN([C@H](C)CO)C(=O)CCCn2nncc2CO[C@@H]1CN(C)S(=O)(=O)c1c(noc1C)C
98	C[C@H]1CN([C@@H](C)CO)C(=O)c2cc(ccc2O[C@@H]1CN(C)Cc1ccccc1)NC(=O)Cn1cnnn1
99	Oc1ccc(cc1)[C@@H]1[C@@H](C[C@H]2N1C(=O)[C@H](Cc1ccccc1)NC2=O)C(=O)NCCCCCNC(=O)CS
