# Supplementary material for: Benchmarking AlphaFold‐enabled molecular docking predictions for antibiotic discovery
Source: Mol Syst Biol. 2022 Sep 6;18(9):e11081. doi: 10.15252/msb.202211081 (PMC9446081; doi:10.15252/msb.202211081)
Supplement: Supplementary file 5 — Dataset EV3 [file MSB-18-e11081-s007.xlsx]

## Sheet: Description
Dataset EV3. Model predictions for 142 known or inferred antibiotic targets from the literature.
Known antibiotic binding targets are either experimentally evidenced in the listed references, or inferred based on structural class or similar binding targets in other species, as indicated by the shaded colors.

## Sheet: Docking comparison and refs.
COMPOUND INDEX	SMILES	SHORT NAME	NOTES	ESSENTIAL PROTEIN ID	RATIONALE	BINDING AFFINITY	REFERENCE
138	COC1(NC(=O)CSCC#N)C(=O)N2C(C(=O)[O-])=C(CSc3nnnn3C)CSC21.[Na+]	Sodium;7-[[2-(cyanomethylsulfanyl)acetyl]amino]-7-methoxy-3-[(1-methyltetrazol-5-yl)sulfanylmethyl]-8-oxo-5-thia-1-azabicyclo[4.2.0]oct-2-ene-2-carboxylate	Fluoroquinolone	P0AFI2	Same class	-18.909
12	C[C@@H](O)[C@@H](NC(=O)[C@H](C)[C@@H](O)[C@H](C)NC(=O)[C@@H](NC(=O)c1nc(nc(c1C)N)[C@H](CC(=O)N)NC[C@@H](N)C(=O)N)[C@@H](O[C@H]1O[C@H](CO)[C@H](O)[C@@H](O)[C@H]1O[C@H]1O[C@H](CO)[C@@H](O)[C@H](OC(=O)N)[C@@H]1O)c1cnc[nH]1)C(=O)NCCc1nc(cs1)-c1nc(cs1)C(=O)NCCC[S+](C)C	3-[[2-[2-[2-[[(2R,3R)-2-[[(2R,3R,4S)-4-[[(2S,3R)-2-[[6-Amino-2-[(1S)-3-amino-1-[[(2R)-2,3-diamino-3-oxopropyl]amino]-3-oxopropyl]-5-methylpyrimidine-4-carbonyl]amino]-3-[(2S,3R,4R,5R,6R)-3-[(2R,3S,4S,5R,6R)-4-carbamoyloxy-3,5-dihydroxy-6-(hydroxymethyl)oxan-2-yl]oxy-4,5-dihydroxy-6-(hydroxymethyl)oxan-2-yl]oxy-3-(1H-imidazol-5-yl)propanoyl]amino]-3-hydroxy-2-methylpentanoyl]amino]-3-hydroxybutano…	DNA ligase	P15042	Experimental	-7.333	https://www.ncbi.nlm.nih.gov/pmc/articles/PMC3305319/
205	CN(C)C1C(O)=C(C(N)=O)C(=O)C2(O)C(O)=C3C(=O)c4c(O)ccc(Cl)c4C(C)(O)C3CC12.Cl	Chlortetracycline hydrochloride	Tetracycline-class antibiotic	P0A7V3	Same class	-7.034
206	CC1c2cccc(O)c2C(=O)C2=C(O)C3(O)C(=O)C(C(N)=O)=C(O)C(N(C)C)C3C(O)C21.Cl	Doxycycline HCl	Tetracycline-class antibiotic	P0A7V3	Same class	-6.971
120	COc1cc(Cc2cnc(N)nc2N)cc(OC)c1OC	Trimethoprim	Folates	P0ABQ4	Experimental	-6.928	https://pubmed.ncbi.nlm.nih.gov/15489169/
9	Oc1cc(ccc1Oc1ccc(cc1Cl)Cl)Cl	Triclosan		P0AEK4	Experimental	-6.765	https://pubmed.ncbi.nlm.nih.gov/11792710/
191	CN(C)C1C(O)=C(C(N)=O)C(=O)C2(O)C(O)=C3C(=O)c4c(O)cccc4C(C)(O)C3CC12.Cl	Tetracyclinehydrochloride	30S ribosome	P0A7V3	Experimental	-6.55	https://pubmed.ncbi.nlm.nih.gov/2200507/
10	CN[C@H]1C[C@@H](N)[C@H](O)[C@@H](O[C@@H]2O[C@H](CO)[C@H](O)[C@@H]3O[C@]4(O[C@H]([C@@H](N)CO)[C@H](O)[C@H](O)[C@H]4O)O[C@H]23)[C@@H]1O	Hygromycin-B	30S ribosome	P0A7V3	Experimental	-6.528	https://www.rcsb.org/structure/4V64
206	CC1c2cccc(O)c2C(=O)C2=C(O)C3(O)C(=O)C(C(N)=O)=C(O)C(N(C)C)C3C(O)C21.Cl	Doxycycline HCl	Tetracycline-class antibiotic	P0AG59	Same class	-6.314
44	NC[C@H]1O[C@H](O[C@@H]2[C@@H](N)C[C@@H](N)[C@H](O[C@H]3O[C@H](CO)[C@@H](O)[C@H](N)[C@H]3O)[C@H]2O)[C@H](N)C[C@@H]1O	Tobramycin	30S ribosome	P0AG67	Experimental	-6.259	https://www.ncbi.nlm.nih.gov/pmc/articles/PMC4548982/
204	CN(C)C1C(O)=C(C(N)=O)C(=O)C2(O)C(O)=C3C(=O)c4c(O)cccc4C(C)(O)C3C(O)C12.Cl	Hydrocyclin	Tetracycline-class antibiotic	P0AG59	Same class	-6.075
157	CN1CCN(c2cc3c(cc2F)c(=O)c(C(=O)O)cn3-c2ccc(F)cc2)CC1.Cl	Difloxacin hydrochloride	Fluoroquinolone	P0AES6	Same class	-6.064
205	CN(C)C1C(O)=C(C(N)=O)C(=O)C2(O)C(O)=C3C(=O)c4c(O)ccc(Cl)c4C(C)(O)C3CC12.Cl	Chlortetracycline hydrochloride	Tetracycline-class antibiotic	P0AG59	Same class	-5.967
17	OC[C@H]1O[C@H](C[C@@H]1O)N1C=C(F)C(=O)NC1=O	Floxuridine		P0A884	Experimental	-5.941	https://www.ncbi.nlm.nih.gov/pmc/articles/PMC6540614/
53	CN[C@@H]1[C@H](O)[C@H](NC)[C@H]2O[C@]3(O)[C@@H](O[C@H](C)CC3=O)O[C@@H]2[C@H]1O	Spectinomycin	30S ribosome	P0A7S3	Experimental	-5.849	https://pubmed.ncbi.nlm.nih.gov/11014183/
164	CC1CCc2c(N3CCC(O)CC3)c(F)cc3c(=O)c(C(=O)O)cn1c23	Nadifloxacin	Fluoroquinolone (Ref in S. aureus)	P20083	Same class	-5.845
138	COC1(NC(=O)CSCC#N)C(=O)N2C(C(=O)[O-])=C(CSc3nnnn3C)CSC21.[Na+]	Sodium;7-[[2-(cyanomethylsulfanyl)acetyl]amino]-7-methoxy-3-[(1-methyltetrazol-5-yl)sulfanylmethyl]-8-oxo-5-thia-1-azabicyclo[4.2.0]oct-2-ene-2-carboxylate	Fluoroquinolone	P20083	Same class	-5.817
113	CN1CCN(c2c(F)cc3c(=O)c(C(=O)O)cn4c3c2SCC4)CC1	Rufloxacin	Quinolone	P20083	Same class	-5.783
193	O=c1[nH]c(=O)n(C2CC(O)C(CO)O2)cc1F	5-Fluoro-2'-deoxyuridine	Same as Floxuridine	P0A884	Same class	-5.783
191	CN(C)C1C(O)=C(C(N)=O)C(=O)C2(O)C(O)=C3C(=O)c4c(O)cccc4C(C)(O)C3CC12.Cl	Tetracyclinehydrochloride	30S ribosome	P0AG59	Experimental	-5.76	https://pubmed.ncbi.nlm.nih.gov/2200507/
157	CN1CCN(c2cc3c(cc2F)c(=O)c(C(=O)O)cn3-c2ccc(F)cc2)CC1.Cl	Difloxacin hydrochloride	Fluoroquinolone	P20083	Same class	-5.705
154	CN1CCN(c2c(F)cc3c(=O)c(C(=O)O)cn4c3c2OCN4C)CC1	Marbofloxacin	Fluoroquinolone	P20083	Same class	-5.58
154	CN1CCN(c2c(F)cc3c(=O)c(C(=O)O)cn4c3c2OCN4C)CC1	Marbofloxacin	Fluoroquinolone	P0AES6	Same class	-5.489
172	CON=C(C(=O)NC1C(=O)N2C(C(=O)OCOC(=O)C(C)(C)C)=C(C=Cc3scnc3C)CSC12)c1csc(N)n1	2,2-Dimethylpropanoyloxymethyl 7-[[2-(2-amino-1,3-thiazol-4-yl)-2-methoxyiminoacetyl]amino]-3-[2-(4-methyl-1,3-thiazol-5-yl)ethenyl]-8-oxo-5-thia-1-azabicyclo[4.2.0]oct-2-ene-2-carboxylate	Beta-lactams	P0AD65	Same class	-5.489
134	CCn1cc(C(=O)O)c(=O)c2cc(F)c(N3CCNCC3)cc21	Norfloxacin	Fluoroquinolone	P20083	Same class	-5.477
169	CCn1cc(C(=O)O)c(=O)c2cc(F)c(N3CCNCC3)nc21	Enoxacin	Fluoroquinolone	P20083	Same class	-5.473
133	CCn1cc(C(=O)O)c(=O)c2cc(F)c(N3CCN(C)CC3)cc21.CS(=O)(=O)O	Pefloxacin mesylate	Fluoroquinolone	P0AES6	Same class	-5.459
126	CC1COc2c(N3CCN(C)CC3)c(F)cc3c(=O)c(C(=O)O)cn1c23	Ofloxacin	Fluoroquinolone	P20083	Same class	-5.419
159	O=C(O)c1cn(C2CC2)c2cc(N3CCNCC3)c(F)cc2c1=O	Ciprofloxacin	Fluoroquinolone	P0AES6	Same class	-5.418
182	CCn1cc(C(=O)O)c(=O)c2cnc(N3CCNCC3)nc21	Pipemidic acid	Quinolone	P20083	Same class	-5.402
132	CC1CCc2cc(F)cc3c(=O)c(C(=O)O)cn1c23	Flumequine	Fluoroquinolone	P0AES6	Same class	-5.39
133	CCn1cc(C(=O)O)c(=O)c2cc(F)c(N3CCN(C)CC3)cc21.CS(=O)(=O)O	Pefloxacin mesylate	Fluoroquinolone	P20083	Same class	-5.318
130	CCN1CCN(c2cc3c(cc2F)c(=O)c(C(=O)O)cn3C2CC2)CC1	Enrofloxacin	Fluoroquinolone	P20083	Same class	-5.283
126	CC1COc2c(N3CCN(C)CC3)c(F)cc3c(=O)c(C(=O)O)cn1c23	Ofloxacin	Fluoroquinolone	P0AES6	Same class	-5.267
132	CC1CCc2cc(F)cc3c(=O)c(C(=O)O)cn1c23	Flumequine	Fluoroquinolone	P20083	Same class	-5.255
130	CCN1CCN(c2cc3c(cc2F)c(=O)c(C(=O)O)cn3C2CC2)CC1	Enrofloxacin	Fluoroquinolone	P0AES6	Same class	-5.243
56	Nc1nc(cs1)/C(=N/OCC(=O)O)C(=O)N[C@H]1[C@H]2SCC(=C(N2C1=O)C(=O)O)C=C	Cefixime		P0AD65	Same class	-5.218
122	CN1CCN(c2c(F)cc3c(=O)c(C(=O)O)cn(CCF)c3c2F)CC1	Fleroxacin	Fluoroquinolone	P20083	Same class	-5.21
164	CC1CCc2c(N3CCC(O)CC3)c(F)cc3c(=O)c(C(=O)O)cn1c23	Nadifloxacin	Fluoroquinolone (Ref in S. aureus)	P0AES6	Same class	-5.145
113	CN1CCN(c2c(F)cc3c(=O)c(C(=O)O)cn4c3c2SCC4)CC1	Rufloxacin	Quinolone	P0AES6	Same class	-5.132
134	CCn1cc(C(=O)O)c(=O)c2cc(F)c(N3CCNCC3)cc21	Norfloxacin	Fluoroquinolone	P0AES6	Same class	-5.076
159	O=C(O)c1cn(C2CC2)c2cc(N3CCNCC3)c(F)cc2c1=O	Ciprofloxacin	Fluoroquinolone	P20083	Same class	-5.042
196	CCn1nc(C(=O)O)c(=O)c2cc3c(cc21)OCO3	Cinoxacin	Quinolone	P20083	Same class	-5.033
108	COc1c(N2CCNC(C)C2)c(F)cc2c(=O)c(C(=O)O)cn(C3CC3)c12	Gatifloxacin	Quinolone	P20083	Other species	-4.977	https://europepmc.org/article/med/12835539
169	CCn1cc(C(=O)O)c(=O)c2cc(F)c(N3CCNCC3)nc21	Enoxacin	Fluoroquinolone	P0AES6	Same class	-4.932
196	CCn1nc(C(=O)O)c(=O)c2cc3c(cc21)OCO3	Cinoxacin	Quinolone	P0AES4	Experimental	-4.912	https://journals.asm.org/doi/pdf/10.1128/aac.37.6.1247
166	Nc1nc(C(=CCC(=O)O)C(=O)NC2C(=O)N3C(C(=O)O)=CCSC23)cs1	(6R,7R)-7-((E)-2-(2-Aminothiazol-4-yl)-4-carboxybut-2-enamido)-8-oxo-5-thia-1-azabicyclo[4.2.0]oct-2-ene-2-carboxylic acid	Beta-lactams	P0AD65	Other species	-4.909	https://www.accessdata.fda.gov/drugsatfda_docs/nda/pre96/050685Orig1s000rev.pdf
205	CN(C)C1C(O)=C(C(N)=O)C(=O)C2(O)C(O)=C3C(=O)c4c(O)ccc(Cl)c4C(C)(O)C3CC12.Cl	Chlortetracycline hydrochloride	Tetracycline-class antibiotic	P02359	Same class	-4.904
122	CN1CCN(c2c(F)cc3c(=O)c(C(=O)O)cn(CCF)c3c2F)CC1	Fleroxacin	Fluoroquinolone	P0AES6	Same class	-4.89
108	COc1c(N2CCNC(C)C2)c(F)cc2c(=O)c(C(=O)O)cn(C3CC3)c12	Gatifloxacin	Quinolone	P0AES6	Same class	-4.876
133	CCn1cc(C(=O)O)c(=O)c2cc(F)c(N3CCN(C)CC3)cc21.CS(=O)(=O)O	Pefloxacin mesylate	Fluoroquinolone	P0AES4	Same class	-4.856
182	CCn1cc(C(=O)O)c(=O)c2cnc(N3CCNCC3)nc21	Pipemidic acid	Quinolone	P0AES6	Same class	-4.813
196	CCn1nc(C(=O)O)c(=O)c2cc3c(cc21)OCO3	Cinoxacin	Quinolone	P0AES6	Same class	-4.774
159	O=C(O)c1cn(C2CC2)c2cc(N3CCNCC3)c(F)cc2c1=O	Ciprofloxacin	Fluoroquinolone	P0AFI2	Experimental	-4.558	https://www.pnas.org/content/pnas/92/25/11801.full.pdf
204	CN(C)C1C(O)=C(C(N)=O)C(=O)C2(O)C(O)=C3C(=O)c4c(O)cccc4C(C)(O)C3C(O)C12.Cl	Hydrocyclin	Tetracycline-class antibiotic	P0A7V3	Same class	-4.485
138	COC1(NC(=O)CSCC#N)C(=O)N2C(C(=O)[O-])=C(CSc3nnnn3C)CSC21.[Na+]	Sodium;7-[[2-(cyanomethylsulfanyl)acetyl]amino]-7-methoxy-3-[(1-methyltetrazol-5-yl)sulfanylmethyl]-8-oxo-5-thia-1-azabicyclo[4.2.0]oct-2-ene-2-carboxylate	Fluoroquinolone	P0AES6	Same class	-4.421
132	CC1CCc2cc(F)cc3c(=O)c(C(=O)O)cn1c23	Flumequine	Fluoroquinolone	P0AES4	Experimental	-4.413	https://pubmed.ncbi.nlm.nih.gov/24706962/
130	CCN1CCN(c2cc3c(cc2F)c(=O)c(C(=O)O)cn3C2CC2)CC1	Enrofloxacin	Fluoroquinolone	P0AFI2	Same class	-4.334
134	CCn1cc(C(=O)O)c(=O)c2cc(F)c(N3CCNCC3)cc21	Norfloxacin	Fluoroquinolone	P0AES4	Experimental	-4.263	https://www.pnas.org/content/pnas/92/25/11801.full.pdf
182	CCn1cc(C(=O)O)c(=O)c2cnc(N3CCNCC3)nc21	Pipemidic acid	Quinolone	P0AES4	Experimental	-4.243	https://pubmed.ncbi.nlm.nih.gov/2168148/
99	FC1=CNC(=O)NC1=O	5-Fluorouracil	Antimetabolite. Interferes with DNA synthesis by blocking the thymidylate synthetase	P0A884	Same class	-4.201
20	CO/N=C(\C(=O)N[C@H]1[C@H]2SCC(=C(N2C1=O)C(=O)O)CSC(=O)c1ccco1)c1csc(n1)N	Excenel	Beta-lactams	P0AD65	Same class	-4.127
132	CC1CCc2cc(F)cc3c(=O)c(C(=O)O)cn1c23	Flumequine	Fluoroquinolone	P0AFI2	Same class	-3.97
169	CCn1cc(C(=O)O)c(=O)c2cc(F)c(N3CCNCC3)nc21	Enoxacin	Fluoroquinolone	P0AES4	Same class	-3.869
182	CCn1cc(C(=O)O)c(=O)c2cnc(N3CCNCC3)nc21	Pipemidic acid	Quinolone	P0AFI2	Same class	-3.869
169	CCn1cc(C(=O)O)c(=O)c2cc(F)c(N3CCNCC3)nc21	Enoxacin	Fluoroquinolone	P0AFI2	Same class	-3.81
196	CCn1nc(C(=O)O)c(=O)c2cc3c(cc21)OCO3	Cinoxacin	Quinolone	P0AFI2	Same class	-3.808
204	CN(C)C1C(O)=C(C(N)=O)C(=O)C2(O)C(O)=C3C(=O)c4c(O)cccc4C(C)(O)C3C(O)C12.Cl	Hydrocyclin	Tetracycline-class antibiotic	P02359	Same class	-3.683
191	CN(C)C1C(O)=C(C(N)=O)C(=O)C2(O)C(O)=C3C(=O)c4c(O)cccc4C(C)(O)C3CC12.Cl	Tetracyclinehydrochloride	30S ribosome	P02359	Experimental	-3.67	https://pubmed.ncbi.nlm.nih.gov/2200507/
122	CN1CCN(c2c(F)cc3c(=O)c(C(=O)O)cn(CCF)c3c2F)CC1	Fleroxacin	Fluoroquinolone	P0AES4	Same class	-3.602
134	CCn1cc(C(=O)O)c(=O)c2cc(F)c(N3CCNCC3)cc21	Norfloxacin	Fluoroquinolone	P0AFI2	Experimental	-3.588	https://www.pnas.org/content/pnas/92/25/11801.full.pdf
206	CC1c2cccc(O)c2C(=O)C2=C(O)C3(O)C(=O)C(C(N)=O)=C(O)C(N(C)C)C3C(O)C21.Cl	Doxycycline HCl	Tetracycline-class antibiotic	P02359	Same class	-3.39
122	CN1CCN(c2c(F)cc3c(=O)c(C(=O)O)cn(CCF)c3c2F)CC1	Fleroxacin	Fluoroquinolone	P0AFI2	Same class	-3.192
35	NCC[C@H](O)C(=O)N[C@@H]1C[C@H](N)[C@@H](O[C@H]2O[C@H](CN)[C@@H](O)[C@H](O)[C@H]2O)[C@H](O)[C@H]1O[C@H]1O[C@H](CO)[C@@H](O)[C@H](N)[C@H]1O	Amikacin	30S ribosome	P0A7S3	Experimental	-2.996	https://pubmed.ncbi.nlm.nih.gov/29257114/
8	Nc1nc(cs1)/C(=N/O)C(=O)N[C@H]1[C@H]2SCC(=C(N2C1=O)C(=O)O)C=C	Cefdinir	Beta-lactams	P0AD65	Experimental	-2.981	https://www.ncbi.nlm.nih.gov/pmc/articles/PMC5571351/
153	NC(=O)NN=Cc1ccc([N+](=O)[O-])o1	Hydrazinecarboxamide, 2-[(5-nitro-2-furanyl)methylene]-, (2E)-	Same as Nitrofurans (compound #4)	P0A7R5	Same class	-2.868
133	CCn1cc(C(=O)O)c(=O)c2cc(F)c(N3CCN(C)CC3)cc21.CS(=O)(=O)O	Pefloxacin mesylate	Fluoroquinolone	P0AFI2	Same class	-2.865
159	O=C(O)c1cn(C2CC2)c2cc(N3CCNCC3)c(F)cc2c1=O	Ciprofloxacin	Fluoroquinolone	P0AES4	Experimental	-2.84	https://www.pnas.org/content/pnas/92/25/11801.full.pdf
142	O=C1CN(N=Cc2ccc([N+](=O)[O-])o2)C(=O)N1	1-[(5-Nitro-2-furanyl)methylideneamino]imidazolidine-2,4-dione	Same as Nitrofurans (compound #4)	P0A7R5	Same class	-2.565
154	CN1CCN(c2c(F)cc3c(=O)c(C(=O)O)cn4c3c2OCN4C)CC1	Marbofloxacin	Fluoroquinolone	P0AFI2	Experimental	-2.543	https://www.sciencedirect.com/science/article/pii/S2213716520300837
4	[O-][N+](=O)c1ccc(o1)/C=N/N1CC(=O)NC1=O	Nitrofurantoin	Pyruvate-flavodoxin oxidoreductase	P0A7R5	Experimental	-2.286	https://pubmed.ncbi.nlm.nih.gov/7928834/
130	CCN1CCN(c2cc3c(cc2F)c(=O)c(C(=O)O)cn3C2CC2)CC1	Enrofloxacin	Fluoroquinolone	P0AES4	Same class	-2.145
113	CN1CCN(c2c(F)cc3c(=O)c(C(=O)O)cn4c3c2SCC4)CC1	Rufloxacin	Quinolone	P0AFI2	Same class	-2.094
113	CN1CCN(c2c(F)cc3c(=O)c(C(=O)O)cn4c3c2SCC4)CC1	Rufloxacin	Quinolone	P0AES4	Same class	-1.916
138	COC1(NC(=O)CSCC#N)C(=O)N2C(C(=O)[O-])=C(CSc3nnnn3C)CSC21.[Na+]	Sodium;7-[[2-(cyanomethylsulfanyl)acetyl]amino]-7-methoxy-3-[(1-methyltetrazol-5-yl)sulfanylmethyl]-8-oxo-5-thia-1-azabicyclo[4.2.0]oct-2-ene-2-carboxylate	Fluoroquinolone	P0AES4	Same class	-1.645
154	CN1CCN(c2c(F)cc3c(=O)c(C(=O)O)cn4c3c2OCN4C)CC1	Marbofloxacin	Fluoroquinolone	P0AES4	Experimental	-1.51	https://www.sciencedirect.com/science/article/pii/S2213716520300837
126	CC1COc2c(N3CCN(C)CC3)c(F)cc3c(=O)c(C(=O)O)cn1c23	Ofloxacin	Fluoroquinolone	P0AFI2	Experimental	-1.475	https://academic.oup.com/jac/article/58/5/1054/741661/
16	Nc1nc(cs1)/C(=N\O)C(=O)N[C@H]1[C@H]2SCC(=C(N2C1=O)C(=O)O)C=C	E-Cefdinir	Same as Cefdinir	P0AD65	Same class	-1.403
64	C[C@H]1COc2c3c(cc(c2C2(N)CC2)F)C(=O)C(=CN13)C(=O)O	Pazufloxacin	Quinolone (DNA gyrase)	P0AES4	Same class	-1.348
157	CN1CCN(c2cc3c(cc2F)c(=O)c(C(=O)O)cn3-c2ccc(F)cc2)CC1.Cl	Difloxacin hydrochloride	Fluoroquinolone	P0AFI2	Same class	-1.148
108	COc1c(N2CCNC(C)C2)c(F)cc2c(=O)c(C(=O)O)cn(C3CC3)c12	Gatifloxacin	Quinolone	P0AFI2	Same class	-1.057
117	Cl.NC1CCN(c2c(F)cc3c(=O)c(C(=O)O)cn(C4CC4)c3c2Cl)C1	Clinafloxacin hydrochloride	Fluoroquinolone	P0AES6	Same class	-0.907
135	Cl.O=C(O)c1cn(-c2ccc(F)cc2)c2cc(N3CCNCC3)c(F)cc2c1=O	Sarafloxacin hydrochloride	Quinolone	P0AES6	Same class	-0.907
164	CC1CCc2c(N3CCC(O)CC3)c(F)cc3c(=O)c(C(=O)O)cn1c23	Nadifloxacin	Fluoroquinolone (Ref in S. aureus)	P0AFI2	Same class	-0.847
135	Cl.O=C(O)c1cn(-c2ccc(F)cc2)c2cc(N3CCNCC3)c(F)cc2c1=O	Sarafloxacin hydrochloride	Quinolone	P0AFI2	Experimental	-0.782	https://pubmed.ncbi.nlm.nih.gov/24706962/
117	Cl.NC1CCN(c2c(F)cc3c(=O)c(C(=O)O)cn(C4CC4)c3c2Cl)C1	Clinafloxacin hydrochloride	Fluoroquinolone	P0AFI2	Same class	-0.775
117	Cl.NC1CCN(c2c(F)cc3c(=O)c(C(=O)O)cn(C4CC4)c3c2Cl)C1	Clinafloxacin hydrochloride	Fluoroquinolone	P0AES4	Same class	-0.761
135	Cl.O=C(O)c1cn(-c2ccc(F)cc2)c2cc(N3CCNCC3)c(F)cc2c1=O	Sarafloxacin hydrochloride	Quinolone	P0AES4	Experimental	-0.76	https://pubmed.ncbi.nlm.nih.gov/24706962/
135	Cl.O=C(O)c1cn(-c2ccc(F)cc2)c2cc(N3CCNCC3)c(F)cc2c1=O	Sarafloxacin hydrochloride	Quinolone	P20083	Same class	-0.711
117	Cl.NC1CCN(c2c(F)cc3c(=O)c(C(=O)O)cn(C4CC4)c3c2Cl)C1	Clinafloxacin hydrochloride	Fluoroquinolone	P20083	Same class	-0.71
164	CC1CCc2c(N3CCC(O)CC3)c(F)cc3c(=O)c(C(=O)O)cn1c23	Nadifloxacin	Fluoroquinolone (Ref in S. aureus)	P0AES4	Same class	-0.505
126	CC1COc2c(N3CCN(C)CC3)c(F)cc3c(=O)c(C(=O)O)cn1c23	Ofloxacin	Fluoroquinolone	P0AES4	Experimental	0.304	https://academic.oup.com/jac/article/58/5/1054/741661
189	O=C([O-])CCC(=O)OCC(NC(=O)C(Cl)Cl)C(O)c1ccc([N+](=O)[O-])cc1.[Na+]	Butanedioic acid, mono[(2R,3R)-2-[(dichloroacetyl)amino]-3-hydroxy-3-(4-nitrophenyl)propyl] ester, monosodium salt	50S ribosome	P0ADY7	Experimental	0.662	https://pubmed.ncbi.nlm.nih.gov/4365366/
37	Cc1nnc(s1)SCC1=C(N2[C@H](SC1)[C@H](NC(=O)Cn1cnnn1)C2=O)C(=O)O	Cefazolin	Beta-lactams	P0AD65	Experimental	0.882	https://www.clinicalmicrobiologyandinfection.com/article/S1198-743X(15)30272-X/fulltext
157	CN1CCN(c2cc3c(cc2F)c(=O)c(C(=O)O)cn3-c2ccc(F)cc2)CC1.Cl	Difloxacin hydrochloride	Fluoroquinolone	P0AES4	Same class	1.182
109	Cc1nnc(SCC2=C(C(=O)[O-])N3C(=O)C(NC(=O)Cn4cnnn4)C3SC2)s1.[Na+]	Sodium cefazolin;Sodium cephazolin	Beta-lactams	P0AD65	Experimental	1.493	https://www.clinicalmicrobiologyandinfection.com/article/S1198-743X(15)30272-X/fulltext
108	COc1c(N2CCNC(C)C2)c(F)cc2c(=O)c(C(=O)O)cn(C3CC3)c12	Gatifloxacin	Quinolone	P0AES4	Same class	1.716
81	OC[C@H]1CN(C(=O)O1)c1ccc(c(c1)F)OCC1(O)CCN(CC1)c1cc2c(cc1F)C(=O)C(=CN2C1CC1)C(=O)O	Cadazolid	50S ribosomal subunits L2-L36	P0ADY7	Experimental	2.412	https://www.rcsb.org/structure/6QUL
18	CO/N=C(\C(=O)N[C@H]1[C@H]2SCC(=C(N2C1=O)C(=O)O)C[N+]1(C)CCCC1)c1csc(n1)N	Cefepime conjugate acid	Beta-lactams	P0AD65	Experimental	5.148	https://pubmed.ncbi.nlm.nih.gov/8150771/
140	CCN1CCN(C(=O)NC(C(=O)NC2C(=O)N3C(C(=O)O)=C(CSc4nnnn4C)CSC23)c2ccc(O)cc2)C(=O)C1=O	7-[[2-[(4-Ethyl-2,3-dioxopiperazine-1-carbonyl)amino]-2-(4-hydroxyphenyl)acetyl]amino]-3-[(1-methyltetrazol-5-yl)sulfanylmethyl]-8-oxo-5-thia-1-azabicyclo[4.2.0]oct-2-ene-2-carboxylic acid	Beta-lactams	P0AD68	Same class	7.271
140	CCN1CCN(C(=O)NC(C(=O)NC2C(=O)N3C(C(=O)O)=C(CSc4nnnn4C)CSC23)c2ccc(O)cc2)C(=O)C1=O	7-[[2-[(4-Ethyl-2,3-dioxopiperazine-1-carbonyl)amino]-2-(4-hydroxyphenyl)acetyl]amino]-3-[(1-methyltetrazol-5-yl)sulfanylmethyl]-8-oxo-5-thia-1-azabicyclo[4.2.0]oct-2-ene-2-carboxylic acid	Beta-lactams	P0AD65	Same class	11.205
5	N[C@@H](C(=O)N[C@H]1[C@H]2CCC(=C(N2C1=O)C(=O)O)Cl)c1ccccc1	Loracarbef	Beta-lactams	P0AD68	Experimental	17.995	https://www.rcsb.org/structure/3PBS
15	CON=C(C(=O)N[C@H]1[C@H]2SCC(=C(N2C1=O)C(=O)O)CSC1=NC(=O)C(=NN1C)O)c1csc(n1)N	Ceftriaxone,(S)	Beta-lactams	P0AD68	Experimental	19.392	https://pubmed.ncbi.nlm.nih.gov/25733506/
2	N[C@@H](C(=O)N[C@H]1[C@H]2SCC(=C(N2C1=O)C(=O)O)Cl)c1ccccc1	Cefaclor	Beta-lactams	P0AD68	Experimental	19.632	https://pubmed.ncbi.nlm.nih.gov/1622180/
205	CN(C)C1C(O)=C(C(N)=O)C(=O)C2(O)C(O)=C3C(=O)c4c(O)ccc(Cl)c4C(C)(O)C3CC12.Cl	Chlortetracycline hydrochloride	Tetracycline-class antibiotic	P0A7U3	Same class	20.518
8	Nc1nc(cs1)/C(=N/O)C(=O)N[C@H]1[C@H]2SCC(=C(N2C1=O)C(=O)O)C=C	Cefdinir	Beta-lactams	P0AD68	Experimental	20.843	https://www.ncbi.nlm.nih.gov/pmc/articles/PMC5571351/
6	C[C@H]1[C@H](NC(=O)/C(=N\OC(C)(C)C(=O)O)c2csc(n2)N)C(=O)N1S(=O)(=O)O	Azactam	Beta-lactams	P0AD68	Experimental	22.368	https://www.rcsb.org/structure/3PBS
16	Nc1nc(cs1)/C(=N\O)C(=O)N[C@H]1[C@H]2SCC(=C(N2C1=O)C(=O)O)C=C	E-Cefdinir	Same as Cefdinir	P0AD68	Same class	22.373
177	CC1C(NC(=O)C(=NOC(C)(C)C(=O)O)c2csc(N)n2)C(=O)N1S(=O)(=O)O	2-[[1-(2-Amino-1,3-thiazol-4-yl)-2-[(2-methyl-4-oxo-1-sulfoazetidin-3-yl)amino]-2-oxoethylidene]amino]oxy-2-methylpropanoic acid	Beta-lactams	P0AD68	Same class	24.905
166	Nc1nc(C(=CCC(=O)O)C(=O)NC2C(=O)N3C(C(=O)O)=CCSC23)cs1	(6R,7R)-7-((E)-2-(2-Aminothiazol-4-yl)-4-carboxybut-2-enamido)-8-oxo-5-thia-1-azabicyclo[4.2.0]oct-2-ene-2-carboxylic acid	Beta-lactams	P0AD68	Experimental	26.58	https://pubmed.ncbi.nlm.nih.gov/2120175/
37	Cc1nnc(s1)SCC1=C(N2[C@H](SC1)[C@H](NC(=O)Cn1cnnn1)C2=O)C(=O)O	Cefazolin	Beta-lactams	P0AD68	Experimental	27.145	https://www.clinicalmicrobiologyandinfection.com/article/S1198-743X(15)30272-X/fulltext
109	Cc1nnc(SCC2=C(C(=O)[O-])N3C(=O)C(NC(=O)Cn4cnnn4)C3SC2)s1.[Na+]	Sodium cefazolin;Sodium cephazolin	Beta-lactams	P0AD68	Experimental	31.879	https://www.clinicalmicrobiologyandinfection.com/article/S1198-743X(15)30272-X/fulltext
52	CO/N=C(\C(=O)N[C@H]1[C@H]2SCC(=C(N2C1=O)C(=O)O)CSc1nnnn1C)c1csc(n1)N	Cefmenoxime	Beta-lactams	P0AD68	Experimental	36.746	https://www.ncbi.nlm.nih.gov/pmc/articles/PMC181357/
28	Nc1nc(ns1)/C(=N/O)C(=O)N[C@H]1[C@H]2SCC(=C(N2C1=O)C(=O)O)/C=C/1\CCN([C@@H]2CCNC2)C1=O	Ceftobiprole	Beta-lactams	P0AD68	Experimental	37.493	https://pubmed.ncbi.nlm.nih.gov/17470659/
18	CO/N=C(\C(=O)N[C@H]1[C@H]2SCC(=C(N2C1=O)C(=O)O)C[N+]1(C)CCCC1)c1csc(n1)N	Cefepime conjugate acid	Beta-lactams	P0AD68	Experimental	39.01	https://pubmed.ncbi.nlm.nih.gov/8150771/
20	CO/N=C(\C(=O)N[C@H]1[C@H]2SCC(=C(N2C1=O)C(=O)O)CSC(=O)c1ccco1)c1csc(n1)N	Excenel	Beta-lactams	P0AD68	Same class	42.194
191	CN(C)C1C(O)=C(C(N)=O)C(=O)C2(O)C(O)=C3C(=O)c4c(O)cccc4C(C)(O)C3CC12.Cl	Tetracyclinehydrochloride	30S ribosome	P0A7U3	Experimental	47.451	https://pubmed.ncbi.nlm.nih.gov/2200507/
162	COC1(NC(=O)C(C(=O)[O-])c2ccc(O)cc2)C(=O)N2C(C(=O)[O-])=C(CSc3nnnn3C)COC21.[Na+].[Na+]	Latamoxef sodium	Beta-lactams	P0AD68	Same class	49.424
204	CN(C)C1C(O)=C(C(N)=O)C(=O)C2(O)C(O)=C3C(=O)c4c(O)cccc4C(C)(O)C3C(O)C12.Cl	Hydrocyclin	Tetracycline-class antibiotic	P0A7U3	Same class	51.313
172	CON=C(C(=O)NC1C(=O)N2C(C(=O)OCOC(=O)C(C)(C)C)=C(C=Cc3scnc3C)CSC12)c1csc(N)n1	2,2-Dimethylpropanoyloxymethyl 7-[[2-(2-amino-1,3-thiazol-4-yl)-2-methoxyiminoacetyl]amino]-3-[2-(4-methyl-1,3-thiazol-5-yl)ethenyl]-8-oxo-5-thia-1-azabicyclo[4.2.0]oct-2-ene-2-carboxylate	Beta-lactams	P0AD68	Same class	54.168
206	CC1c2cccc(O)c2C(=O)C2=C(O)C3(O)C(=O)C(C(N)=O)=C(O)C(N(C)C)C3C(O)C21.Cl	Doxycycline HCl	Tetracycline-class antibiotic	P0A7U3	Same class	58.315
79	CC1(C)S[C@@H]2[C@H](NC(=O)[C@H](N)c3ccccc3)C(=O)N2[C@H]1C(=O)OCOC(=O)[C@@H]1N2[C@@H](CC2=O)S(=O)(=O)C1(C)C	Sultamicillin		P0AD68	Same class	60.167
204	CN(C)C1C(O)=C(C(N)=O)C(=O)C2(O)C(O)=C3C(=O)c4c(O)cccc4C(C)(O)C3C(O)C12.Cl	Hydrocyclin	Tetracycline-class antibiotic	P0A7W7	Same class	70.852
206	CC1c2cccc(O)c2C(=O)C2=C(O)C3(O)C(=O)C(C(N)=O)=C(O)C(N(C)C)C3C(O)C21.Cl	Doxycycline HCl	Tetracycline-class antibiotic	P0A7W7	Same class	72.599
191	CN(C)C1C(O)=C(C(N)=O)C(=O)C2(O)C(O)=C3C(=O)c4c(O)cccc4C(C)(O)C3CC12.Cl	Tetracyclinehydrochloride	30S ribosome	P0A7W7	Experimental	73.777	https://pubmed.ncbi.nlm.nih.gov/2200507/
205	CN(C)C1C(O)=C(C(N)=O)C(=O)C2(O)C(O)=C3C(=O)c4c(O)ccc(Cl)c4C(C)(O)C3CC12.Cl	Chlortetracycline hydrochloride	Tetracycline-class antibiotic	P0A7W7	Same class	74.827
61	CC[C@H]1OC(=O)[C@H](C)[C@@H](O[C@H]2C[C@@](C)(OC)[C@@H](O)[C@H](C)O2)[C@H](C)[C@@H](O[C@@H]2O[C@H](C)C[C@@H]([C@H]2O)N(C)C)[C@](C)(O)C[C@@H](C)CN(C)[C@H](C)[C@@H](O)[C@]1(C)O	Azithromycin	Macrolide	P0A7J3	Same class	93.803
60	CCOC(=O)CCC(=O)O[C@H]1[C@@H](O[C@H](C)C[C@@H]1N(C)C)O[C@@H]1[C@@H](C)[C@H](O[C@H]2C[C@@](C)(OC)[C@@H](O)[C@H](C)O2)[C@@H](C)C(=O)O[C@H](CC)[C@@](C)(O)[C@H](O)[C@@H](C)C(=O)[C@H](C)C[C@@]1(C)O	Erythromycin ethylsuccinate	Macrolide	P0A7J3	Same class	95.508
22	CC[C@H]1OC(=O)[C@H](C)[C@@H](O[C@H]2C[C@@](C)(OC)[C@@H](O)[C@H](C)O2)[C@H](C)[C@@H](O[C@@H]2O[C@H](C)C[C@@H]([C@H]2O)N(C)C)[C@@](C)(C[C@@H](C)C(=O)[C@H](C)[C@@H](O)[C@]1(C)O)OC	Clarithromycin	50S ribosome	P0A7J3	Experimental	101.417	https://pubmed.ncbi.nlm.nih.gov/12860123/
179	COC1C=COC2(C)Oc3c(C)c(O)c4c(O)c(c5c(nc6cc(C)ccn65)c4c3C2=O)NC(=O)C(C)=CC=CC(C)C(O)C(C)C(O)C(C)C(OC(C)=O)C1C	(2,15,17,36-Tetrahydroxy-11-methoxy-3,7,12,14,16,18,22,30-octamethyl-6,23-dioxo-8,37-dioxa-24,27,33-triazahexacyclo[23.10.1.14,7.05,35.026,34.027,32]heptatriaconta-1(35),2,4,9,19,21,25(36),26(34),28,30,32-undecaen-13-yl) acetate	RNA polymerase	P0A8V2	Other species	212.604	https://pubmed.ncbi.nlm.nih.gov/17408927/
213	COC1C=COC2(C)Oc3c(C)c(O)c4c(O)c(c(C=NN5CCN(C)CC5)c(O)c4c3C2=O)NC(=O)C(C)=CC=CC(C)C(O)C(C)C(O)C(C)C(OC(C)=O)C1C	[2,15,17,27,29-Pentahydroxy-11-methoxy-3,7,12,14,16,18,22-heptamethyl-26-[(4-methylpiperazin-1-yl)iminomethyl]-6,23-dioxo-8,30-dioxa-24-azatetracyclo[23.3.1.14,7.05,28]triaconta-1(29),2,4,9,19,21,25,27-octaen-13-yl] acetate	Rifampicin-class antibiotic	P0A8V2	Same class	214.24
211	COC1C=COC2(C)Oc3c(C)c(O)c4c(O)c(c(C=NN5CCN(C6CCCC6)CC5)c(O)c4c3C2=O)NC(=O)C(C)=CC=CC(C)C(O)C(C)C(O)C(C)C(OC(C)=O)C1C	[26-[(4-Cyclopentylpiperazin-1-yl)iminomethyl]-2,15,17,27,29-pentahydroxy-11-methoxy-3,7,12,14,16,18,22-heptamethyl-6,23-dioxo-8,30-dioxa-24-azatetracyclo[23.3.1.14,7.05,28]triaconta-1(29),2,4,9,19,21,25,27-octaen-13-yl] acetate	Rifampetine-like	P0A8V2	Same class	219.31
