# Supplementary material for: Benchmarking AlphaFold‐enabled molecular docking predictions for antibiotic discovery
Source: Mol Syst Biol. 2022 Sep 6;18(9):e11081. doi: 10.15252/msb.202211081 (PMC9446081; doi:10.15252/msb.202211081)
Supplement: Supplementary file 6 — Dataset EV4 [file MSB-18-e11081-s004.xlsx]

## Sheet: Description
Dataset EV4. In vitro enzymatic inhibition screening results for 12 essential proteins and 218 active compounds.
Results from two biological replicates are shown. The final compound concentration in all assays is 100 µM.

## Sheet: Relative activity Rep 1
Protein	DNA gyrase	DNA primase	DNA helicase	DNA ligase	DNA polymerase	RNA polymerase	Guanlyate kinase	GlmU	MurA	MurC	MurD	MurF
Compound Gene	gyrA, gyrB	dnaG	dnaB	ligA	dnaE	rpoA, rpoB, rpoC, rpoE, rpoZ	gmk	glmU	murA	murC	murD	murF
0	0.411738	0.810794	0.776609	0.79764	0.789818	0.973272	0.941967	0.926722	0.134439	1.01343	0.888284	1.10967
1	0.536372	0.819917	0.794774	0.718793	0.952586	0.842341	0.626794	1.04536	0.805477	1.31308	0.835147	0.996509
2	0.541536	0.786155	0.590504	1.0774	0.919603	0.740384	0.817144	0.936364	0.121324	0.945714	0.851793	1.10427
3	1.03734	0.888147	0.699171	0.902792	1.01588	0.848013	0.895496	0.98843	0.615203	1.04848	0.8758	1.16283
4	0.417571	0.737754	0.794455	0.740059	0.905766	0.792904	0.807552	0.96832	0.58593	1.09287	0.911652	1.11387
5	0.426479	0.813815	0.586679	1.01715	0.964251	0.900779	0.899847	0.979339	0.433352	1.00467	0.888604	1.11531
6	0.723844	0.843591	0.640217	0.754238	1.03517	0.919691	1.05266	1.06654	0.369516	1.61332	0.939181	1.51632
7	1.35013	0.857351	0.0114719	0.984953	0.845217	1.00921	0.401844	0.0901968	0.0194214	0.125	0.0535714	0.132487
8	0.549618	0.747182	0.590185	0.817262	0.957485	0.948836	0.836827	0.937741	0.144417	1.02395	0.913572	1.13943
9	1.07867	0.848685	0.112403	1.03774	0.980594	1.05331	0.959725	1.11361	0.788952	1.32068	1.0486	1.31018
10	0.886282	0.897099	0.682282	0.851424	1.01967	0.824292	0.863796	1.02332	0.717186	1.02629	0.868118	1.14663
11	1.18041	0.741717	0.580943	0.811025	0.971672	0.883248	0.718227	0.975758	0.233684	1.00175	0.919334	1.13487
12	0.0987454	0.79987	1.00543	1.11718	0.771052	0.928962	0.988537	1.01819	0.726157	0.867143	0.943342	1.09371
13	0.0139229	0.588173	0.017584	1.0117	0.747867	0.353278	0.239502	0.141236	0.040601	0.242857	0.254326	0.120035
14	0.15355	0.392212	0.122	0.802064	0.667515	0.937962	0.383904	0.937741	0.579792	0.967143	0.892125	1.14363
15	1.02135	0.815683	0.45802	0.931315	0.878512	0.77197	0.906469	0.9	0.0688939	0.587143	0.84475	1.13007
16	0.107344	0.78798	0.442624	1.03454	0.992427	0.845843	0.890592	1.00984	0.108056	0.928571	0.890845	1.09947
17	0.19948	0.838604	0.789038	0.660668	0.956571	0.797465	0.884869	0.932782	0.672805	1.00584	0.853073	1.11591
18	0.213892	0.73091	0.402345	1.14789	0.99043	0.499984	1.01026	0.926446	0.126214	0.887143	0.889245	1.10691
19	0.225	0.725134	0.624602	0.881221	0.954285	0.162642	0.838508	0.980992	0.148058	1.07009	0.855634	0.946082
20	0.00260098	0.467772	0.0557924	0.772153	0.330482	1.08085	0.863669	0.611846	0.0524297	0.91	0.0592857	1.0006
21	0.372988	0.848581	0.453187	0.809711	1.04305	1.08361	0.924972	0.978512	0.457537	0.94	0.882202	1.50552
22	0.249388	0.813186	0.966221	0.796666	0.994019	0.956283	1.00452	1.03359	0.770066	1.10222	0.838988	1.10979
23	0.209455	0.747036	0.663799	0.768624	0.979139	0.898338	0.848763	1.01048	0.708687	0.931429	0.885723	1.11663
24	0.0902387	0.920875	1.01887	1.20948	0.505356	0.88887	0.87882	0.947934	0.749764	0.907143	1.60637	1.06611
25	0.0971542	0.349971	0.107133	0.948223	0.839403	0.137246	0.371435	0.948485	0.443195	0.964286	0.951344	1.07559
26	0.216463	0.617805	0.80529	0.975848	0.31671	0.379634	0.883216	0.155712	0.0764066	1.19393	0.824264	1.11207
27	1.09678	0.489098	0.859783	1.38222	0.537265	0.702116	0.4826	0.887603	0.0875959	0.974286	0.915173	1.02928
28	0.151346	0.840325	0.633525	0.821707	0.872752	0.592983	0.800303	0.845179	0.0642583	0.544286	0.840269	1.05136
29	0	0	0.0654104	0.22268	0.0047627	0.00598002	0	0.593113	0.19404	0.445388	0.517286	0.726532
30	0.279797	0.797318	0.767368	0.843889	0.949561	0.895231	0.825282	1.02396	0.349269	0.91	0.917093	1.12875
31	0.873821	0.861079	0.744423	1.03796	0.875922	0.915771	0.84384	0.65427	0.0926311	1.01285	0.864597	1.16175
32	0.584194	0.766125	0.565328	0.876208	0.943771	0.799413	0.823611	0.996143	0.468504	1.03621	0.893726	1.18347
33	0.0647185	0.527781	0.0687927	0.649253	0.834778	0.849566	0.806044	0.976033	0.506138	1.03037	0.835787	1.10655
34	0.540076	0.83574	0.54334	1.05266	0.967649	0.937592	0.900619	0.921212	0.541076	1.01577	0.893086	1.11915
35	0.225581	0.40785	0.0980088	0.758067	0.681976	0.757323	0.477779	0.952893	0.253093	1.13259	0.90525	1.14663
36	0.851145	0.566121	0.200119	0.809089	0.692308	0.272838	0.671765	0.94876	0.0855978	1.04614	0.87452	1.16391
37	0.414903	0.767741	0.610261	0.889734	0.981173	0.902481	0.960815	0.953444	0.116448	1.04264	0.894046	1.11531
38	0.073623	0.549467	0.0230692	0.800285	0.563529	0.258194	0.258829	0.137128	0.0438779	0.561429	0.107955	0.120717
39	0.486571	0.830147	0.324114	0.825236	0.992007	1.09	0.918523	0.845179	0.249326	0.665714	0	1.03504
40	0.141677	0.64409	0.348908	0.977088	0.977546	0.833613	0.914126	0.932231	0.474409	0.874286	0.829706	1.08459
41	0.783902	0.750416	0.477444	0.872926	0.97283	0.153497	0.956409	0.897245	0.102621	1.10572	0.943662	1.06204
42	0.464505	0.829694	0.559273	0.973676	1.02484	1.01604	0.864386	1.03723	0.137136	1.11741	0.951985	1.11123
43	0.360327	0.816755	0.724984	0.789581	0.961348	1.02776	0.913091	0.876309	0.155475	1.12675	0.00535714	1.14987
44	0.772901	0.474767	0.533142	0.886064	1.04413	0.939639	0.516023	0.995317	0.680359	0.972857	0.90493	1.12107
45	0.612371	0.821852	0.610261	0.791732	1.0256	0.922872	0.918913	0.846832	0.597734	0.94	0.809539	1.15059
46	0.2982	0.826321	0.719567	0.76458	0.989409	0.868503	0.899321	0.974105	0.57932	1.00117	0.960627	0.00265957
47	1.32363	0.7353	0.496241	0.991668	0.944654	0.880166	0.772999	0.99146	0.138215	1.01051	0.911012	1.12875
48	1.39761	0.5227	0.109459	0.369314	0.381817	0.480957	0.487969	1.09649	0.792257	1.04848	0.983035	1.14615
49	0.350832	0.7101	0.864245	0.792271	0.928913	0.795641	0.717482	1.00342	0.519358	1.10047	0.972471	1.11279
50	0.326596	0.756996	0.83652	0.773092	0.952525	0.831024	0.997093	1.00107	0.213323	0.905714	0.856594	1.08015
51	0.265554	0.784069	0.746973	0.797677	0.940395	0.944743	0.993042	0.991736	0.0827206	1.03388	0.920615	1.10631
52	1.10446	0.815403	0.702996	0.714465	0.971832	0.839826	0.818788	1.05648	0.133765	0.995714	0.908451	1.08195
53	0.572968	0.805746	0.648821	1.0629	1.04248	1.0116	1.02017	0.980716	0.485658	1.03271	0.932778	1.14987
54	0.95925	0.790796	0.835245	1.03342	1.0001	0.845991	0.572467	1.01476	0.636922	0.944286	0.887324	1.10031
55	0.324968	0.762197	0.558636	0.8921	0.821635	0.730077	0.768094	0.876033	0.0682545	0.622857	0.761204	1.16535
56	0.261123	0.647287	0.494361	0.822076	0.894734	1.04925	0.957972	1.04172	0.0826407	1.10748	0.896607	1.07787
57	0.174266	0.704263	0.806565	0.823932	0.90662	0.867812	0.867965	0.915702	0.646837	1.00234	0.934059	1.07499
58	0.439546	0.818952	0.760038	0.886248	1.0057	0.879722	0.891918	0.963361	0.796978	1.00467	0.862356	1.09563
59	0.0644125	0.799782	0.671128	1.19651	0.967428	0.924499	0.795962	0.919835	0.414229	1.27103	0.983675	1.17819
60	0.469389	0.837271	0.932122	1.02574	0.971801	0.857358	0.904662	1.01113	0.7356	1.07068	0.879962	1.12311
61	0.367336	0.854773	0.578394	0.810279	0.956007	1.03024	0.920694	0.96832	0.690274	1.06951	0.838988	1.11315
62	0.444565	0.736685	0.54812	0.839895	0.951382	0.693091	0.703312	1.04814	0.207794	1.10164	0.908771	1.10895
63	0.0129131	0.404872	0.120663	0.683864	0.015292	0.000883125	0.162327	0.802204	0.0930307	1.15187	0.966389	1.17771
64	0.0711444	0.83937	0.503187	0.748627	0.992602	0.921886	0.976411	1.003	0.50661	1.03213	0.848592	1.12095
65	0.329309	0.951491	0.0894912	0.825454	0.716636	0.649522	0.658767	0.877135	1.04972	2.06717	1.27538	1.4388
66	1.5308	0.846316	0.950924	0.822673	1.03255	0.844758	0.853432	0.984573	0.380202	1.00759	0.914533	1.11375
67	0.74899	0.87233	0.645634	1.03705	0.954719	0.921763	0.862733	0.984298	0.214132	0.848571	0.846031	1.15371
68	0.259224	0.725284	0.763225	0.817262	0.900981	0.838273	0.847845	0.966391	0.604816	1.01051	0.880602	1.08675
69	0.252306	0.621846	0.383996	0.874774	0.87311	0.362498	0.495921	0.990358	0.115489	1.08411	0.84283	1.18683
70	0.0948286	0.73296	1.00593	0.704638	0.323586	0.725713	0.930422	0.97135	0.777148	1.01285	0.90717	0.556051
71	0	0	0.0223796	0.690159	0.00152467	0.000883125	0	0.141628	0.0199808	0.177041	0.213826	0.227139
72	0.350335	0.666894	0.365646	0.780793	0.823213	0.629894	0.66578	1.02054	0.0985454	1.00234	0.959667	1.22546
73	0.159761	0.346454	0.0176467	0.551554	0.0711234	0.226471	0.58888	0.201291	0.0545077	0.17415	0.233521	0.0825545
74	0.251447	0.729378	0.0707704	0.901064	1.01453	0.89104	0.831259	0.687328	0.218716	0.718571	0.541933	0.858417
75	0.0703794	2.0252	0.282134	0.875101	1.01965	1.22392	0.857601	1.01412	0.524551	1.12091	0.919334	1.16835
76	0.555231	0.73807	0.579031	1.02227	0.978514	0.955247	0.930685	0.965565	0.521246	0.92	0.81402	1.13895
77	1.04532	0.847512	1.07183	0.960891	1.02839	0.932538	0.913491	1.02139	0.504249	0.975714	0.862676	1.11459
78	0.327862	0.731692	0.518483	0.944814	0.966125	0.509345	0.845229	0.945179	0.67847	0.855714	0.888924	1.02652
79	0.649416	0.79077	0.636393	0.758762	1.02469	0.897722	0.913091	0.985124	0.431665	1.01051	0.851152	1.00528
80	0.273105	0.850057	0.561185	0.872207	1.04573	0.114779	0.950078	0.997245	0.789424	0.918571	1.53321	1.04128
81	0.0842105	0.878206	0.481024	0.904927	0.971916	0.847569	0.795126	1.00214	0.433915	1.36682	0.858515	1.20398
82	0.49887	0.859629	0.675908	0.791807	1.00776	0.849048	0.772427	1.07852	0.708687	1.04147	0.895647	1.09083
83	1.26829	0.350946	0.0852324	0.778639	0.091797	0.148625	0.247751	0.850413	0.174083	0.827143	0.894046	1.06024
84	0.551639	0.865528	0.38677	0.867334	0.991832	0.920505	0.890991	1.00364	0.553352	0.948571	0.817862	0.91699
85	0.0616585	0.261338	0.0860302	0.817583	0.0891628	0.118785	0.36902	0.835813	0.782342	0.984286	0.858515	0.96024
86	1.0363	0.407964	0.105762	0.741617	0.140503	0.143061	0.314847	0.87741	0.167206	1.06133	0.87644	1.01608
87	0.183231	0.716247	0.477086	0.7914	1.04126	0.858837	0.551203	0.96584	0.483408	0.684286	0.84315	1.08375
88	1.12954	0.357085	0.0214707	0.140428	0.0342899	1.06689	0.0525241	0.193271	0.0855978	0.587143	0.283684	0.0718458
89	0.635272	0.805586	0.614404	1.09383	1.01845	1.01456	0.9673	1.04343	0.619924	1.11507	0.877721	1.13151
90	0.0247246	0	0.0892777	0.762936	0.152927	0.212184	0.0138508	0.907989	0.264623	0.915714	0.901729	1.11795
91	1.15205	0.809755	0.563416	0.932932	0.900318	0.748151	0.73573	1.06825	0.252531	1.10339	0.898848	1.15755
92	0.327455	0.857706	0.625558	0.805441	0.951954	1.00389	0.903862	0.840496	0.717186	1.00701	0.865557	1.11423
93	0.67692	0.785745	0.589229	0.905963	1.02346	1.0146	1.00168	0.967769	0.553824	0.937143	0.910051	1.53528
94	0.412371	0.748988	0.489706	0.748205	1.00257	1.01606	0.764406	0.936088	0.363892	0.91	0.857875	1.09803
95	0.178213	0.778252	0.0363591	0.610009	0.244264	0.39897	1.10695	1.02353	0.857885	0.982857	1.06237	1.82901
96	1.11035	0.787172	0.764181	0.919579	0.945668	0.732074	0.755995	1.02739	0.285996	0.978571	0.892766	1.13343
97	0.466947	0.650556	0.92798	0.841273	0.822656	0.267512	0.6523	1.01947	0.0855978	1.03855	0.922855	1.08831
98	0.585204	0.776446	0.680051	0.684902	1.00192	0.901371	0.896105	0.990358	0.582153	1.02629	0.903649	1.12935
99	0.455462	0.868311	0.652326	0.993744	0.927351	0.64173	0.810132	0.944628	0.548631	1.02278	0.830346	1.11087
100	0.653121	0.910804	1.08344	1.50986	1.04677	0.911949	0.893798	0.974656	0.341957	1.05549	0.890525	1.11807
101	0.115973	0.76251	0.576801	1.26347	1.0379	0.871018	0.68975	0.938017	0.484814	0.54	0.75	1.05616
102	1.07331	0.795004	0.815806	1.00428	1.02121	0.925239	0.966174	1.04086	0.631728	0.945714	0.942702	1.07223
103	0.179376	0.88683	0.861058	1.17308	0.993303	0.794778	0.764542	1.0107	0.776204	1.01227	0.918054	1.10187
104	0.0594247	0.33832	0.0515609	0.966358	0.34331	0.0409265	0.371234	0.897796	0.0967072	0.872857	0.791613	0.987199
105	1.22797	0.811374	0.284461	0.993057	0.998103	0.827251	1.04648	1.15704	0.829556	1.37792	1.29212	1.14279
106	0.328405	0.790428	0.409058	0.977396	0.912928	0.94536	1.00661	0.821763	0.0809623	1.01928	0.838028	1.07583
107	1.02422	0.863892	0.461421	1.08485	1.05579	0.879599	1.00307	0.934711	0.671388	1.06542	0.790333	1.10211
108	0.0951652	0.887648	0.465986	0.845524	0.983985	0.757348	0.839734	0.964738	0.691218	1.02103	0.829706	1.12683
109	1.37253	0.833856	0.856597	0.913153	1.04018	0.995981	1.09157	0.92562	0.210626	0.974286	0.913252	1.00828
110	0.17855	0.727703	0.394468	1.20427	0.415237	0.681502	1.05053	0.961708	0.0754476	1.01285	0.90493	1.03168
111	0.203672	0.687452	0.386233	1.34174	0.902162	0.712373	0.934282	0.944353	0.0915121	1.05199	0.865877	1.12227
112	1.125	0.851651	0.710644	1.2019	1.00165	0.862289	1.0158	1.18485	0.723324	1.05549	0.84411	1.08411
113	0.00780294	0.791217	0.764818	1.03746	1.03896	0.860563	0.793055	0.970523	0.769594	0.948571	0.918694	1.08675
114	0.387321	0.886145	0.472521	1.33859	1.03491	0.91296	1.03501	0.985124	0.219391	1.00643	0.828745	1.08459
115	0.10508	0.844878	0.438417	1.41276	1.05361	0.857555	1.03045	0.925344	0.670916	0.867143	0.865877	1.09167
116	1.27429	0.924101	0.432331	1.02392	0.997707	0.914858	0.904444	0.931129	0.683192	1.05315	0.861396	1.08063
117	0.425348	0.88139	0.7645	1.08415	0.956053	0.858763	0.772527	0.960331	0.736544	1.01636	0.901729	1.14867
118	0.65604	0.747368	0.567559	1.36624	1.02137	0.905341	0.949061	1.17886	0.620397	0.971429	0.894686	1.04668
119	1.04826	0.746997	0.838432	1.5836	0.957211	0.862733	0.88684	1.08002	0.124201	1.28388	0.0730519	1.20218
120	0.455959	0.789913	0.741555	1.28728	1.03618	0.939294	0.974903	1.01113	0.72238	1.09346	0.870359	1.13847
121	0.991244	0.726458	0.335213	0.893337	0.955832	0.80363	0.854858	0.869972	0.413386	0.892857	0.834507	1.08603
122	0.0479804	0.871241	0.910134	1.34576	1.06751	0.834895	0.880237	1.30124	0.727101	1.03154	0.866837	1.14219
123	1.0909	0.95683	0.547164	2.3045	1.10171	0.902875	1.05808	0.977686	0.198759	0.942857	0.821063	1.04536
124	1.28662	0.838086	0.7116	0.961388	0.996922	0.780896	0.993188	0.944353	0.731822	1.0736	0.895327	1.04068
125	0.90952	0.761249	0.425797	1.09561	0.951336	0.868182	0.860544	0.88843	0.0736093	0.734286	0.814661	1.08855
126	0.0850979	0.866102	0.753027	1.42028	1.05742	0.897253	0.854531	1.2377	0.721907	0.952857	0.864277	1.11687
127	0.38185	0.813565	0.482277	1.6287	1.00974	0.920752	0.980534	0.943251	0.0778453	1.04673	0.923496	1.11531
128	0.562079	0.819297	0.545252	1.43373	1.04473	0.880215	0.933456	1.00235	0.739377	1.05315	0.821703	1.11327
129	0.883925	0.87452	0.805927	1.25956	0.998248	0.937888	0.880273	1.09328	0.80831	1.13084	0.942382	1.17051
130	0.0354345	0.701124	0.474848	1.28639	0.990796	0.822246	0.858291	1.07809	0.638338	0.832857	0.87548	0.969356
131	1.0508	0.808252	0.497046	1.16624	1.0271	0.816821	0.899275	1.21652	0.0879156	0.924286	0.856914	1.12023
132	0.121879	0.744468	0.696622	1.18627	1.03528	0.88241	0.951559	1.00471	0.825779	1.05082	0.841229	1.11027
133	0.0615055	0.861063	0.672084	1.3626	1.03032	0.924919	0.843204	0.969972	0.774315	1.02512	0.877721	1.11015
134	0.0120869	0.742998	0.444146	1.01806	0.989668	0.902628	0.933338	0.998347	0.787063	1.06133	0.830666	1.12515
135	0.0387087	0.606805	0.554175	1.472	0.973051	0.290529	0.651982	0.933609	0.666667	0.827143	0.887644	1.08711
136	0.486254	0.83996	0.907903	0.825937	0.985379	0.790758	0.811294	1.04172	0.196063	0.991429	0.859795	1.15959
137	1.06321	0.904491	0.516252	1.00719	1.09271	1.00963	0.980262	0.961433	0.731822	0.992857	0.829706	1.06168
138	0.574877	0.797106	0.0336008	1.61083	0.952114	0.861475	0.800294	1.0905	0.182713	1.53154	1.03699	1.15827
139	0.0688188	0.80424	0.671447	1.29526	1.00059	0.927064	0.75703	1.01326	0.766289	1.02453	0.886684	1.07439
140	0.226836	0.788645	0.712237	1.42573	0.989607	0.815884	0.773989	1.20988	0.0931905	0.868571	0.791613	1.12815
141	0.502245	0.471929	0.663161	0.584224	0.810664	0.493728	0.311529	0.89146	0.638338	0.967143	0.858195	1.11951
142	1.0347	0.730955	0.422843	1.83753	0.987847	0.834624	0.873769	0.932507	0.605288	1.05315	0.882202	1.12263
143	0.149969	0.901851	1.00429	1.1486	1.01382	1.14548	0.972959	1.00193	0.745515	1.00409	0.899808	1.14699
144	0.54075	0.879676	0.722435	1.38438	1.04977	0.933845	0.874759	0.947658	0.865911	1.01928	0.84507	1.09203
145	0.65559	0.815328	0.719567	1.60825	1.01127	0.84138	0.823856	1.28327	0.0875959	1.08411	0.945583	1.13415
146	0.136108	0.574008	0.0159228	1.22384	0.25521	0.689195	0.451283	0.694766	0.038523	0.229082	0.112825	0.709465
147	0.984733	0.820503	0.486842	1.48717	0.978735	0.928519	0.886658	1.08537	0.141046	1.38727	1.06776	1.17963
148	0.518523	0.928077	0.775016	1.01903	1.02025	0.970165	0.880173	0.801377	0.726629	1.01227	0.879641	1.14591
149	0.579367	0.808431	0.460526	0.955299	0.957828	0.779046	0.639847	1.0015	0.923985	1.03037	0.824584	1.10799
150	1.17322	0.790884	0.483709	1.31754	0.99885	0.871067	0.985149	1.19683	0.525024	0.92	0.841549	1.08567
151	0.0914627	0.877535	0.12664	0.851374	0.925576	0.948885	0.95779	1.05841	0.646837	1.02745	1.17954	1.05796
152	0.096328	0.859896	0.0162362	1.03404	0.442932	0.725836	0.396192	0.14241	0.0565058	0.201389	0.13746	0.217914
153	0.797485	0.906655	0.622052	1.09432	0.978019	0.863251	0.808142	0.895041	0.382733	1.05958	0.822343	1.12923
154	0.229376	0.853212	0.537285	0.878667	1.02262	0.876615	0.855739	0.953719	0.45135	1.02512	0.927657	1.15575
155	1.1036	0.858453	0.75717	0.010398	1.02575	0.960844	1.07553	0.999449	0.634089	1.01343	0.912292	1.04176
156	0.0764994	0.827413	0.738368	0.962768	1.02283	0.880807	0.909666	0.930579	0.838527	0.977143	0.862356	1.08783
157	0.0649327	0.802343	0.498568	1.54222	1.06419	0.967946	0.922074	0.964463	0.631256	0.978571	0.830666	1.07775
158	0.0506426	0.857094	1.05176	1.44695	1.08031	0.909064	0.931303	1.2024	0.705855	1.01928	0.845391	1.10679
159	0.0846083	0.81362	0.800829	1.31288	0.966948	0.766693	0.885632	1.19555	0.509443	1.01694	0.865237	1.13739
160	0.805456	0.830577	0.489885	1.2268	1.03748	0.916363	0.43602	1.00449	0.486502	0.897143	0.783931	1.0132
161	0.0758262	0.802487	0.650414	1.15223	0.956876	0.786813	0.794354	0.938843	0.704438	0.954286	0.895006	1.11747
162	0.934553	0.813662	0.726896	1.13967	1.02532	0.898165	0.938724	0.938017	0.0808824	1.06484	0.859795	1.07367
163	0.72912	0.575664	0.756851	0.940711	0.619575	0.547884	0.556644	0.907713	0.22883	1.05432	0.961268	1.07619
164	0.0513158	0.832559	0.625239	0.903873	0.977912	0.891656	0.906878	0.979339	0.809254	0.864286	0.830346	1.10271
165	0.0560588	0.750696	1.00909	1.09993	0.730602	0.993145	0.950114	1.00428	0.218581	1.10981	0.961908	1.17735
166	0.0603427	0.623736	0.252685	1.26972	0.548153	0.265622	0.880109	0.941322	0.0721707	0.745714	0.854033	1.12719
167	0.126071	0.850813	0.745061	1.15011	1.01797	0.936606	0.896986	1.01669	0.686969	0.948571	0.886364	1.10247
168	0.312534	0.857126	1.02922	1.23362	0.982575	0.842243	0.819596	0.812948	0.527856	1.20035	0.681498	1.05532
169	0.00853733	0.817583	0.715105	1.20783	0.945782	0.854399	0.711641	0.991736	0.74457	1.05082	0.846031	1.14555
170	1.04342	0.902083	0.472968	1.04213	1.02031	1.03162	0.980244	0.971074	0.0847986	0.96	0.863636	1.12851
171	0.493037	0.905674	0.727852	1.08886	1.07751	0.97157	0.999401	0.951791	0.712465	1.03446	0.87388	1.06503
172	0.712618	0.913786	0.423469	1.52643	1.01247	0.896242	0.69788	0.892011	0.208738	0.627143	0.854673	1.06419
173	0.575775	0.78961	0.461421	0.925938	1.01699	0.802397	0.991089	1.06119	0.794618	1.07243	0.917734	1.11963
174	0.385241	0.821393	0.489885	1.57113	0.96947	0.894861	0.868119	0.986226	0.102462	1.03563	0.865557	1.10103
175	0.0168299	0.864169	0.472163	1.53317	1.05369	0.913428	0.862615	0.884848	0.661473	1.0736	0.877721	1.08075
176	0.869106	0.880458	0.0974582	1.18938	1.07398	0.868626	1.04768	1.11746	0.676582	1.10105	0.96767	1.19342
177	0.579479	0.824502	0.684831	1.50788	0.982209	0.894492	0.859963	0.891185	0.747403	1.02278	0.865557	1.11495
178	0.588011	0.845396	0.37952	1.31013	1.02887	0.795936	0.896323	0.939945	0.703022	0.971429	0.764405	0.89391
179	0.571172	0.766441	0.926068	1.29295	0.942856	0.104081	0.588562	0.72314	0.455287	0.771429	0.612676	0.895849
180	0.496473	0.856187	0.76928	1.31626	1.05657	0.879253	0.836618	1.23214	0.691218	0.971429	0.894366	1.13931
181	0.146634	0.863094	0.660612	1.43	0.976426	0.791474	0.855739	0.92865	0.0990249	0.982857	0.870679	1.16007
182	0.178091	0.865808	0.492392	0.860115	1.02098	0.849122	0.776732	0.92259	0.898017	0.952857	0.854033	1.12815
183	0.465048	0.911759	0.549713	1.70092	1.05217	0.960573	1.02043	1.0246	0.721907	1.0403	0.858515	1.08855
184	0.968343	0.870723	1.07025	1.01212	0.977798	0.889634	1.02574	1.01048	0.17678	0.654286	0.876761	1.17135
185	0.556915	0.975227	0.548757	1.02137	1.00544	0.990507	1.02758	1.0338	0.131742	1.0882	0.871959	1.07859
186	0.0715422	0.668077	0.577119	1.28926	0.429738	0.138921	0.865948	0.803581	0.0566656	0.607143	0.809859	1.0324
187	1.14747	0.833435	0.492034	0.838416	0.98256	0.824958	0.956128	1.05905	0.746459	1.03154	0.898528	1.14531
188	0.0997858	1.24688	0.237362	1.23042	1.02871	0.945729	1.16573	1.12217	0.348706	1.33411	1.05832	1.10427
189	0.957566	0.860297	0.500319	0.998354	1.02752	0.883322	1.03196	0.99146	0.844665	1.07009	0.839949	1.08915
190	0.43525	0.871476	1.06659	1.43835	1.05499	0.89925	0.893725	1.17715	0.294713	0.183252	0.722791	1.16235
191	0.714639	0.834205	0.895475	1.00767	1.00442	0.847519	1.02176	0.967493	0.684608	1.02395	0.933739	1.10703
192	1.07617	0.341095	0.0241662	0.196681	0.0605942	0.147123	0.618301	0.26827	0.0876758	0.288835	0.374845	0.126738
193	0.94286	0.757872	0.65615	1.2848	1.01379	0.836226	1.00284	1.15511	0.81067	1.00643	0.881882	1.0624
194	1.04234	0.930196	0.803378	1.20392	1.08529	0.939072	0.988628	0.968044	0.664306	1.07418	0.864277	1.24418
195	1.10837	0.905016	0.630338	1.19431	1.05122	0.893135	1.02429	1.12238	1.00685	1.14077	0.995839	1.15923
196	0.145288	0.894062	0.508923	1.08574	1.07383	0.965406	1.00971	0.935537	0.880076	1.08411	0.899808	0.879558
197	0.332926	0.743307	0.499015	0.784481	0.925736	0.749112	0.746912	0.993113	0.209008	1.04907	0.862996	1.13571
198	0.102907	0.495397	0.0194333	1.03622	0.204502	0.368166	0.127577	0.181729	0.0615409	0.617143	0.140273	0.116822
199	0.142778	0.344719	0.121146	0.829763	0.171321	0.0699814	0.388422	1.00749	0.0881554	1.08294	0.920935	1.13571
200	0.108843	0.435093	0.0690961	0.588233	0.208909	0.286848	0.168378	0.995041	1.32511	4.14544	1.88499	0.372482
201	0.0565483	0.949034	0.441908	1.19213	0.273028	0.430915	3.01421	1.13757	0.720963	1.66764	0.322621	1.2629
202	0.323476	0.726562	0.44889	0.998325	0.977272	0.855656	0.944882	1.00086	0.165049	1.0222	0.879321	1.05688
203	0.503143	0.83294	0.781389	1.09283	0.970613	0.735058	0.806698	0.950138	0.738432	1.05841	0.903009	1.12827
204	0.0274786	0.510289	0.149307	1.05599	0.437832	0.165049	0.516495	1.00749	0.0926311	1.14661	0.932458	1.19774
205	1.27123	0.856748	0.485858	1.1902	1.01443	0.841355	0.907323	0.94022	0.757318	1.06484	0.845711	1.0528
206	0.926695	0.876303	1.01944	1.13863	1.11362	0.966935	1.08751	1.00556	0.496344	1.03797	0.831946	1.06024
207	0.591266	0.448365	0.134842	0.978416	0.623895	0.242972	0.596265	1.00107	0.092711	1.0368	0.881882	1.06671
208	1.15477	0.873158	0.658062	1.24394	1.04876	1.0123	0.97741	0.918457	0.640699	1.05958	0.958387	1.04644
209	1.07699	0.753222	0.491318	0.951804	1.04691	0.841651	1.03714	0.991736	0.0960678	1.11157	0.836428	1.15611
210	1.25353	0.375967	0.0124436	0.718804	0.058594	0.259285	0.135553	0.187402	0.0617807	0.228061	0.0892857	0.0632788
211	0.103733	0.581208	0.717973	0.956093	0.687607	0.0850605	0.425623	0.27012	0.0553868	0.170408	0.164389	0.48267
212	0.974293	0.968967	0.342284	0.808229	0.978125	1.04378	0.951704	0.922039	0.166397	0.741429	0.835787	1.08867
213	0.343055	0.502793	0.946781	0.845414	0.638387	0.0850734	0.395491	0.302035	0.0813619	0.240816	0.232717	0.499883
214	1.75381	0.916912	0.546845	1.05037	0.991124	0.749211	0.621989	0.956198	0.664306	1.10748	1.54482	1.15683
215	0.39754	0.263831	0.0159855	0.267781	0.0394224	0.145622	0.0181316	0.116254	0.0329284	0.139796	0.0938853	0.112928
216	0.636282	0.313804	0.751115	0.978596	0.996053	0.927902	0.879246	0.952893	0.760623	1.06893	0.810499	1.15431
217	0.317327	0.720783	0.588591	1.27289	0.963329	0.760356	0.881436	1.34382	0.696884	0.865714	0.963828	1.10823

## Sheet: Relative activity Rep 2
Protein	DNA gyrase	DNA primase	DNA helicase	DNA ligase	DNA polymerase	RNA polymerase	Guanlyate kinase	GlmU	MurA	MurC	MurD	MurF
Compound Gene	gyrA, gyrB	dnaG	dnaB	ligA	dnaE	rpoA, rpoB, rpoC, rpoE, rpoZ	gmk	glmU	murA	murC	murD	murF
0	0.610697	0.791089	0.454445	0.898209	1.21172	0.686888	0.686098	1.01974	0.207979	0.971287	0.177438	0.792388
1	0.574242	0.829894	0.42059	1.30209	1.33229	0.784258	0.70585	1.04641	0.64086	1.01114	0.334037	0.809936
2	0.976051	0.815951	0.482553	0.967093	1.27215	0.792047	0.922244	0.886479	0.215632	0.858416	0.307196	0.803296
3	1.09739	0.85715	0.482899	0.990909	0.399521	0.820816	1.03835	1.08068	0.865323	0.99901	0.331224	0.857837
4	1.01286	0.790267	0.447937	0.969196	0.392966	0.696787	0.87548	1.03036	0.743817	1.57326	0.0496652	0.81207
5	1.03808	0.849098	0.460953	0.844209	1.08727	0.720681	0.986197	1.02971	0.730376	0.928713	0.31669	0.809699
6	1.07225	0.845156	0.427029	0.875109	1.42925	0.817587	1.02289	1.02255	0.57043	0.976238	0.307548	0.740455
7	0	0.716986	0.0131546	0.924605	1.22775	0.828732	0.390121	0.0833904	0.0415725	0.0865385	0.0693021	0.222246
8	0.427481	0.801504	0.455829	1.02374	1.29701	0.839349	0.932941	1.0373	0.27861	0.984158	0.323722	0.822504
9	0.998536	0.829805	0.261216	0.675091	0.00863827	0.816679	1.04355	1.11169	0.903226	1.08858	0.469409	0.929097
10	1.08241	0.869146	0.459083	1.04879	1.35275	0.817545	1.00196	1.03383	1.00332	1.0507	0.316104	1.19668
11	0.913119	0.766661	0.434921	0.904287	1.36942	0.614003	0.94432	1.06484	0.439185	1.01616	0.321964	0.81456
12	0	0.802161	0.00220292	1.12423	1.0515	0.820437	1.0747	1.09803	0.848656	0.831683	0.304501	1.19857
13	0	0.601963	0.0197004	1.14412	0.711358	0.338989	0.207303	0.125907	0.0303321	0.871287	0.0790615	0.0967502
14	0.476935	0.526785	0.179889	0.933152	1.16494	0.624831	0.388424	1.04533	0.792204	0.969307	0.317042	0.806142
15	0.423168	0.785111	0.437275	0.991324	1.22501	0.276918	1.06215	0.822254	0.0602689	0.914851	0.292077	0.779227
16	0	0.749822	0.300055	0.891791	1.33124	0.723763	1.00396	0.997746	0.129889	0.90495	0.307548	0.786341
17	0.947712	0.834958	0.469261	0.916461	1.34341	0.791392	0.969438	1.02559	0.851613	0.979208	0.315752	0.790609
18	0.353656	0.713444	0.00245468	1.07695	1.24238	0.649907	1.11535	0.959155	0.162628	0.89703	0.292311	1.19989
19	0.52182	0.791873	0.44136	1.28437	1.03354	1.01197	0.921424	0.951268	0.109523	0.909901	0.3406	0.647261
20	0	0.597577	0.0422646	0.860958	0.294089	0.122284	0.691983	0.371788	0.0281292	1.04457	0.19161	0.63908
21	0	0.83192	0.417474	0.894489	1.16318	0.874219	1.07558	0.995493	0.590054	1.00223	0.299578	1.1073
22	1.04385	0.848218	0.497715	1.00585	1.30665	0.767097	0.936086	1.02668	0.942473	0.907921	0.32091	0.773536
23	0	0.803912	0.434021	0.973922	0.426505	0.702339	0.978455	0.990986	0.870699	1.01337	0.314112	0.773654
24	0	0.83542	0.47833	1.31941	0.465439	0.843507	1.04188	1.04706	0.976075	0.883168	0.331224	0.00760582
25	0	0.562136	0.0997119	0.948095	1.27725	0.0979233	0.321696	0.940563	0.816398	1.05292	0.313408	0.81041
26	0	0.574362	0.430144	0.818876	0.338068	0.315759	1.00264	0.23984	0.0499322	1.01727	0.147581	0.780294
27	1.34743	0.628972	0.726504	1.59773	0.841858	0.656767	0.413645	0.981972	0.12404	0.89703	0.331458	0.815746
28	0.407343	0.791185	0.144834	0.97982	1.29271	0.528601	0.962252	0.815211	0.106191	0.889109	0.300047	1.14944
29	0	0	0.0692863	0.186785	0.00428206	0.00895565	0	0.71831	0.295686	0.659406	0.203609	0.541499
30	0.949175	0.847355	0.488854	0.965028	0.862408	0.757156	0.846762	1.01301	0.60914	0.857426	0.309189	0.828314
31	0	0.857169	0.470022	0.963038	1.12339	0.778601	0.962985	0.590423	0.0808292	0.925743	0.293483	0.775196
32	0.796567	0.789355	0.401759	0.985748	0.0034757	0.67798	0.934835	1.02234	0.765591	1.13203	0.320675	1.21243
33	0.441249	0.715489	0.292024	0.76212	0.446769	0.688112	0.896545	1.03123	0.699462	1.04011	0.32466	0.803059
34	1.02416	0.827693	0.472515	0.854812	1.37586	0.826748	1.01442	0.946761	0.804032	0.924752	0.308955	0.755395
35	0.230159	0.608171	0.100771	0.984164	1.04366	0.639944	0.399086	0.94169	0.398292	0.974257	0.311299	0.812307
36	0.370589	0.636998	0.179951	0.654195	1.3661	0.309722	0.679923	0.629859	0.0583484	1.56546	0.318097	0.843372
37	1.02255	0.817235	0.0866426	1.08355	1.34933	0.82221	0.968264	1.0373	0.157526	0.932673	0.313994	0.804126
38	0	0.602321	0.0274106	0.994076	0.707784	0.261005	0.231606	0.140239	0.0323656	1.07242	0.0760055	0.0948386
39	0.758249	0.829919	0.319371	0.973758	0.000444889	0.800616	0.766039	0.830704	0.420611	0.873267	0.293015	0.675362
40	0	0.733131	0.360011	1.09559	1.30797	0.73324	0.960863	0.891549	0.716935	0.89505	0.279887	0.77235
41	0.734832	0.78254	0.0787976	0.850547	1.18248	0.856552	0.93558	0.94	0.128827	1.25794	0.323957	0.777093
42	1.01887	0.853044	0.457491	0.963147	0.00805435	0.820035	1.01981	1.01084	0.373128	0.905941	0.320675	0.811122
43	0.635444	0.784099	0.475907	0.864615	1.11596	0.82183	0.849477	0.976901	0.105569	0.993069	0.343296	0.779227
44	1.03079	0.668639	0.222694	0.933394	1.33807	0.872298	0.37013	1.04207	0.812634	0.862376	0.312705	0.791795
45	1.06668	0.825119	0.00522407	0.98186	1.1418	0.820078	1.06316	0.996901	0.820161	1.01393	0.317862	1.1849
46	1.06887	0.851431	0.409374	0.939926	1.33803	0.71494	0.826215	0.990423	0.737097	1.0156	0.295476	0.774366
47	0.975386	0.771215	0.452922	1.13687	1.27878	0.737399	0.899475	1.11039	0.149731	1.02396	0.301102	0.838155
48	1.92646	0.71005	0.0784331	1.03251	0.298849	0.438787	0.410131	1.1195	0.4997	1.00334	0.364744	0.835665
49	1.03208	0.812147	0.450014	1.15555	1.15972	0.671416	0.785146	1.00911	0.488916	1.05404	0.0418527	0.811122
50	1.02424	0.782887	0.413043	1.0081	1.32488	0.824531	0.90003	0.996901	0.396645	1.02173	0.325598	0.737017
51	1.05817	0.798384	0.406743	0.922879	1.25384	0.71342	0.886391	1.0373	0.0564279	1.00223	0.305438	0.764525
52	1.06166	0.839168	0.38535	0.78421	1.33138	0.838463	0.948032	1.12101	0.179634	1.11142	0.313057	1.23383
53	1.07954	0.803095	0.366311	1.18527	1.14488	0.808553	1.09135	1.02733	0.716935	0.878218	0.314463	1.17877
54	0.851118	0.816188	0.466699	0.833044	1.32966	0.731742	0.60977	1.00867	0.801344	1.05571	0.321144	0.724804
55	0.477093	0.743184	0.453129	0.974072	1.2712	0.614003	0.90046	0.963944	0.0456394	1.03621	0.269339	0.846692
56	0.380123	0.676468	0.369081	1.05951	1.22405	0.594816	0.814558	1.04988	0.0746724	1.13092	0.314932	0.8295
57	0.866152	0.761556	0.44496	1.03976	1.17344	0.688555	0.902455	0.972676	0.776882	1.15543	0.0485491	0.81373
58	0.755588	0.857748	0.456037	0.95458	0.000852705	0.846146	1.03097	0.969577	0.898118	0.913861	0.305673	0.781835
59	0.644359	0.797372	0.397328	0.857049	1.2698	0.782949	0.8468	0.913521	0.470342	1.04345	0.328762	0.852265
60	0.90141	0.832696	0.449252	0.939184	1.36463	0.804732	0.9779	1.02494	0.89543	1.03454	0.317979	0.798909
61	0.847658	0.816989	0.476599	0.932096	1.11998	0.76296	0.809179	1.01193	0.801882	1.04123	0.320323	0.786697
62	0.827701	0.815255	0.392481	0.834427	0.994248	0.678276	0.681047	1.02169	0.403385	1.12646	0.30579	0.852739
63	0	0.443353	0.125554	0.713721	0.0267953	0.00383813	0.142311	0.507324	0.0572187	1.18552	0.363807	1.23883
64	0	0.847543	0.391097	0.853375	0.00814704	0.799371	1.00556	0.986197	0.731989	0.989109	0.30661	0.770809
65	0	0.801237	0.105995	0.843605	0.80143	0.781261	0.782102	0.907042	1.13333	2.4585	0.463197	1.07741
66	0.962214	0.826833	0.426752	0.866295	1.30008	0.794854	0.868042	0.973521	0.482175	1.15877	0.314698	0.770097
67	0.589143	0.845705	0.453822	1.09044	2.78056e-05	0.75477	1.03212	1.00065	0.403984	0.846535	0.301922	0.792507
68	1.01349	0.804166	0.442191	1.13993	1.15414	0.654656	0.869342	0.987887	0.740323	1.12256	0.046875	0.779464
69	0.259297	0.720582	0.326918	0.848947	1.29732	0.21574	0.496338	0.98507	0.150156	1.17214	0.312588	1.28258
70	0	0.790276	0.457422	0.91797	0.292598	0.773936	0.811111	1.00412	0.96586	0.99901	0.337787	0.00562169
71	0	0	0.0186304	0.719598	0.00387424	0.000876611	0	0.167997	0.0220854	0.510891	0.109621	0.194349
72	0.758515	0.746522	0.293894	0.914673	1.25661	0.607966	0.691339	1.04533	0.0755761	1.05014	0.315518	0.890681
73	1.10625	0.422257	0.045506	0.362277	0.0544897	0.219197	0.698247	0.193759	0.0367714	0.961386	0.113466	0.129923
74	0.511176	0.76781	0.0667696	0.78346	0	0.918229	1.01586	0.603944	1.02462	0.894059	0.213152	1.17179
75	0	0.96194	0.322902	0.824113	0.000602454	1.11804	0.972595	1.04836	0.782796	1.02396	0.338725	0.82286
76	1.03608	0.78517	0.474938	1.13198	1.29065	0.848615	1.09564	1.08154	0.897581	0.968317	0.310009	0.802111
77	0.542576	0.880697	0.448214	0.907278	1.08531	0.806231	0.956317	0.974648	0.65457	0.838614	0.30368	0.792625
78	0.420755	0.772708	0.439629	1.41934	1.18669	0.763066	0.902771	1.00434	0.860484	0.348765	0.333451	0.772469
79	1.00749	0.826291	0.308571	0.724868	0	0.838737	0.978897	1.00239	0.76828	1.15376	0.309541	1.21959
80	0.780601	0.855955	0.434713	1.31751	1.12347	0.846716	1.01636	1.0052	0.817204	1.00724	0.31165	0.00694444
81	0	0.823281	0.346649	0.908627	1.28164	0.753314	1.0141	0.991268	0.781989	1.40279	0.306493	1.23515
82	1.02934	0.876358	0.435336	0.811939	1.16348	0.682666	0.942741	1.06745	0.813978	1.00724	0.295359	0.845269
83	1.18026	0.512402	0.0846466	0.64448	0.0704501	0.131828	0.214021	0.948169	0.165533	0.937624	0.30579	0.732393
84	1.01126	0.841561	0.205258	0.957118	1.35404	0.807687	1.04485	1.00412	0.792204	1.08858	0.281997	1.1948
85	0	0.337059	0.0877187	1.42537	0.079181	0.0739826	0.340634	0.921972	0.17191	1.00557	0.277192	0.705478
86	1.31648	0.430436	0.0118328	0.605729	0.111825	0.149913	0.353859	0.749014	0.207696	1.04123	0.304149	1.05365
87	0	0.786467	0.472376	0.991022	0.0190283	0.754496	0.924821	0.992394	0.779301	0.750495	0.300164	0.843965
88	1.20921	0.324921	0.0251133	0.127117	0.0190746	0.167894	0.0304569	0.193396	0.0577271	0.920792	0.098679	0.0881478
89	1.09347	0.817144	0.487053	1.21466	1.00093	0.760892	1.06106	1.09044	0.848387	1.24624	0.334037	0.826654
90	0	0	0.00327291	0.643022	0.0130779	0.170448	0.0194121	0.889859	0.431246	0.970297	0.296414	1.14162
91	0.893028	0.833838	0.475076	0.992484	1.051	0.680999	0.857004	1.09846	0.402636	1.23343	0.341069	0.866967
92	1.03608	0.854085	0.511278	0.800695	0.00849924	0.763467	0.940278	0.948732	0.987634	0.916832	0.301219	1.13511
93	1.02083	0.829122	0.450014	0.887802	0	0.85632	1.12476	1.03101	0.821774	0.845545	0.302977	0.801043
94	0	0.799071	0.431598	1.07156	1.3444	0.84127	0.940354	0.973239	0.677957	0.958416	0.313291	0.749941
95	0.0836941	0.754211	0.00522407	0.788391	0.243141	0.417665	1.07612	1.04186	0.186437	0.89703	0.350563	0.948186
96	0.670836	0.815225	0.465868	0.966084	0.803105	0.739699	0.936187	1.04229	0.47109	1.02284	0.313526	0.862224
97	0.842203	0.688307	0.389089	0.836609	1.09955	0.341127	0.749571	0.970704	0.0647876	0.940594	0.323136	0.831041
98	0.956759	0.828865	0.424675	0.982924	0.000111222	0.717346	0.997424	1.00499	0.816129	1.05682	0.305321	0.821911
99	1.00365	0.835662	0.484146	0.980553	0.258663	0.734148	0.910411	1.0167	0.798118	0.917822	0.314463	0.832938
100	1.19917	0.870881	0.526629	0.928635	1.63715	0.811212	0.956633	0.949296	0.34991	0.887129	0.311181	0.77152
101	0	0.846616	0.380989	0.922666	1.48253	0.888467	1.02231	0.9	0.48577	0.79703	0.255626	0.78148
102	1.09974	0.580853	0.489269	0.960189	1.69641	0.859718	0.979718	1.03318	0.66586	1.02618	0.335677	0.715675
103	0	0.849074	0.43679	1.07845	1.30695	0.778263	1.04046	1.01627	0.849731	0.922772	0.307079	0.776974
104	0	0.273756	0.0383308	0.00897666	0.386513	0.0252796	0.31056	0.905634	0.118504	0.928713	0.298406	0.755039
105	1.10872	0.580088	0.356619	1.09791	1.75509	0.833608	0.991779	1.11689	0.841935	1.29916	0.455813	0.858667
106	1.06275	0.569336	0.41152	0.159659	1.31247	0.269887	1.08195	1.00586	0.0583484	0.90297	0.311416	0.801162
107	1.14563	0.586513	0.444337	0.81007	1.62231	0.84051	1.06921	1.00867	0.92957	1.0195	0.306493	0.817169
108	0	0.864216	0.494946	1.03917	1.20202	0.76849	0.958249	1.01236	0.91586	0.983168	0.325012	0.756462
109	1.15391	0.581039	0.487261	0.856806	1.85329	0.925426	1.165	0.976901	0.299431	1.13482	0.310244	0.771401
110	0	0.536716	0.423844	0.963897	0.678859	0.438215	1.11992	0.660845	0.0494239	1.11253	0.316221	0.775196
111	1.04742	0.739065	0.403628	1.17276	1.27549	0.531873	1.0142	1.06268	0.0593086	1.11309	0.328645	0.793929
112	1.05742	0.573143	0.49093	0.921334	1.21285	0.824173	1.06445	0.989577	0.80914	0.939604	0.299109	0.843016
113	0	0.82297	0.481169	0.994906	1.38814	0.828141	1.05813	0.934085	0.75914	0.840594	0.298172	0.71188
114	0.380638	0.561976	0.389435	1.35104	1.52844	0.880594	0.998194	0.953803	0.223781	0.961386	0.308017	0.838629
115	0	0.858138	0.423705	0.975807	1.405	0.825777	1.20759	0.958873	0.23356	0.774257	0.305907	0.833887
116	1.10621	0.574174	0.462614	0.979493	1.73894	0.843549	0.968466	1.01453	0.856183	1.0117	0.323254	0.81954
117	0	0.861884	0.479507	0.90363	1.19536	0.759731	1.06688	0.987887	0.736828	1.10585	0.310244	0.804838
118	1.10025	0.553177	0.485323	0.866575	1.32154	0.775984	0.937854	1.01692	0.784946	0.918812	0.320792	0.815746
119	0.87959	0.758927	0.642544	0.941182	1.51912	0.766696	0.870264	1.12817	0.0758021	1.21058	0.360877	0.861039
120	1.08825	0.579866	0.493354	0.95034	1.6891	0.83441	1.04557	1.00607	0.689516	0.972277	0.307548	0
121	0	0.784199	0.401482	0.950483	1.21015	0.795339	1.01429	0.928169	0.818817	0.917822	0.297468	1.11955
122	0	0.573033	0.58114	1.40402	1.49658	1.27418	1.00044	1.01475	0.768548	1.01671	0.31458	0.825113
123	1.19427	0.594897	0.368319	1.02549	1.61912	0.902145	1.20086	0.917465	0.238591	0.907921	0.304149	0.844795
124	1.12088	0.580915	0.187823	1.07971	1.6627	0.837935	1.01234	1.0128	0.908065	1.13816	0.325832	0.82369
125	0.956493	0.552489	0.350665	1.04932	0.000305861	0.795952	1.03746	0.799155	0.0557501	1.04568	0.28774	0.811003
126	0	0.576999	0.643484	1.35453	1.5503	1.43078	1.01954	0.95493	0.792742	1.01281	0.303797	0.834479
127	1.02793	0.552358	0.443506	1.30148	1.35758	0.821597	1.00824	1.03622	0.0476164	0.908911	0.312588	0.832464
128	1.04044	0.56411	0.399543	1.32627	1.54759	0.893132	0.7966	1.00065	0.8	0.957426	0.323722	0.826535
129	1.04307	0.562882	0.436998	1.0817	1.32888	0.830737	1.0452	1.09673	0.879032	1.09749	0.328997	0.0137235
130	0	0.533605	0.449322	0.80599	1.30175	0.794474	0.929304	0.921127	0.678763	0.838614	0.304383	0.791202
131	1.01337	0.557857	0.477292	1.21852	1.7416	1.14124	1.07713	0.887324	0.0876073	1.16602	0.304149	0.837207
132	0	0.566123	0.4901	0.687161	1.77927	1.19985	1.10053	0.992113	0.603226	0.975248	0.294773	0.829618
133	0	0.825711	0.474038	0.954965	1.50166	0.799244	0.994696	0.917465	0.61828	1.00613	0.29993	1.10683
134	0	0.574108	0.492731	0.79457	1.74271	0.796289	1.0941	1.01908	0.810753	0.945545	0.315635	0.829737
135	0	0.769339	0.413944	0.885909	1.40875	0.165236	0.808408	0.976901	0.728763	0.844554	0.302039	0.749941
136	1.09986	0.816539	0.606203	1.08446	0.0245709	0.806653	1.05286	1.04815	0.418364	1.13036	0.336029	0.854162
137	1.20297	0.589867	0.392274	1.02878	1.61019	0.872256	1.03889	0.985915	0.566667	1.06908	0.30075	0.832938
138	0.949441	0.54001	0.485184	1.21929	1.37732	0.817397	0.692438	1.14032	0.151857	1.6585	0.374355	0.868034
139	0	0.560251	0.446275	1.14837	1.24981	0.809566	0.89239	0.95831	0.824462	0.989109	0.307548	0.805668
140	0.601783	0.556515	0.559524	1.26978	1.47038	1.10412	0.881011	0.973239	0.105626	1.0156	0.301102	0.801636
141	1.0304	0.67372	0.526629	0.45439	1.20007	0.516633	0.310058	0.974366	0.842204	1.02953	0.319151	0.760375
142	1.09794	0.579258	0.510965	0.99915	1.64769	0.794854	0.835775	0.994648	0.692204	1.04847	0.304501	0.798079
143	0	0.878295	0.372542	1.09847	1.28918	0.966988	0.939331	1.01301	0.579301	0.862376	0.323957	0.00710979
144	1.16673	0.877719	0.432359	1.04268	1.53855	0.897374	1.07659	1.00694	0.726075	1.07019	0.304852	0.798079
145	1.0262	0.561764	0.555764	1.22201	1.36459	1.47706	1.05933	1.02928	0.0647311	1.09749	0.326301	0.841119
146	0	0.525891	0.0135952	0.954852	0.23973	0.638213	0.40392	0.122945	0.0345685	1.06518	0.0836948	0.243864
147	1.13465	0.559585	0.452506	1.23616	1.26001	0.804162	0.914263	1.162	0.0933687	1.27019	0.372011	0.856177
148	1.0826	0.585055	0.493769	1.1793	1.6256	0.860921	1.04888	0.970986	0.497154	0.890099	0.294773	0.729903
149	0.806147	0.840335	0.662594	1.04076	0.792774	0.0887619	0.653983	0.985915	1.00135	1.03064	0.303329	0.81622
150	1.00832	0.560792	0.384796	0.884405	1.35331	0.762158	1.0306	0.958592	0.973656	1.0507	0.318917	0.820963
151	0	0.588029	0.176907	0.967458	1.55595	0.847412	1.02231	1.07612	0.764247	1.30306	0.378809	0.792388
152	0	0.557127	0.0174031	0.800967	0.357798	0.950502	0.481453	0.0986301	0.0681767	0.59505	0.090694	0.168022
153	1.11939	0.571849	0.536967	1.11956	1.65757	0.736449	0.985894	1.01518	0.598656	1.04011	0.29489	0.736898
154	0	0.867541	0.536967	0.936532	1.3182	0.755382	1.05977	0.986761	0.719355	0.883168	0.321261	1.18669
155	1.10194	0.58278	0.4973	0.922414	1.86033	0.865396	1.16821	1.02321	0.784946	1.12591	0.319386	0.733697
156	0	0.842793	0.401689	0.845461	0	0.86299	1.13901	0.866197	0.919624	0.938614	0.295593	1.05855
157	0	0.559979	0.391927	1.38069	1.52613	0.889395	0.935088	0.949577	0.554032	0.983168	0.301571	0.840289
158	0	0.566842	0.519737	1.43755	1.50306	1.41668	1.06783	0.970704	0.750269	0.948515	0.308017	0.00132275
159	0	0.560156	0.4892	0.831214	0.408516	0.775224	0.977735	0.97493	0.900538	1.03677	0.286685	0.845269
160	1.11986	0.556104	0.478676	0.914254	1.66643	0.82565	0.406468	1.02581	0.491013	0.931683	0.281294	0.783614
161	0.180195	0.849079	0.50094	1.26647	1.20862	0.778622	0.990427	0.98	0.89086	1	0.301102	0.806023
162	1.14151	0.571969	0.487192	1.36023	1.50711	0.798105	1.09993	1.05769	0.0571057	0.99901	0.308368	0.751956
163	0.640234	0.50185	0.00512966	0.727206	1.22773	0.525519	0.621262	1.00455	0.285051	1.02953	0.332865	0.840052
164	0	0.842112	0.478745	0.929059	1.39238	0.807476	1.00717	0.976338	0.803763	0.976238	0.301336	1.1006
165	0.0818903	0.547791	0.489061	1.14422	1.14972	0.925426	1.10671	1.13533	0.204507	1.22953	0.352321	0.78646
166	0.259574	0.739488	0.261008	0.923323	0.934945	0.317732	0.922232	0.927042	0.0444532	1.02451	0.296414	0.789187
167	0	0.861441	0.45216	1.03062	0	0.757367	1.00039	0.923099	0.665323	0.832673	0.308251	1.08307
168	0.414187	0.568372	0.575501	1.15283	1.37833	0.857776	0.964248	0.718592	0.444727	0.786139	0.231198	0.813612
169	0	0.550219	0.449737	0.849039	0.212416	0.811635	0.811313	1.01583	0.933871	0.844554	0.299461	0.818354
170	1.12837	0.577103	0.408474	1.09772	1.74298	0.911326	1.10511	0.992958	0.0662562	0.927723	0.296062	0.761797
171	1.1288	0.593705	0.48103	0.925875	1.55563	0.873586	1.09254	0.926197	0.680914	0.99802	0.318448	0.00281085
172	1.07456	0.873513	0.333564	0.962418	1.4748	0.847771	0.890685	0.935493	0.296884	0.690099	0.281411	0.721722
173	1.04758	0.830842	0.509398	1.0717	1.08105	0.857143	1.0096	1.00173	0.936022	1.07465	0.299461	0.820963
174	1.01463	0.559279	0.469191	0.999958	1.29414	0.791899	0.959525	1.00651	0.144912	1.04568	0.301336	0.809343
175	0	0.566355	0.411659	1.45669	1.40017	0.927411	0.903099	0.94169	0.543548	0.90396	0.316104	0.00529101
176	1.15983	0.592997	0.112538	0.792714	1.70404	0.833059	1.08622	1.05725	0.493709	1.06741	0.342593	0.906806
177	1.17815	0.838635	0.479092	1.21923	0.439201	0.793587	0.95657	0.914366	0.848387	1.00891	0.311885	0.780531
178	1.13645	0.861855	0.412836	0.88978	1.44701	0.848974	1.03678	0.931831	0.632527	0.510891	0.286099	0.703818
179	0.894359	0.833218	0.480476	0.954651	1.27717	0.107714	0.576442	0.767887	0.390204	0.658416	0.221844	0.67963
180	0.947712	0.562605	0.536654	1.32045	1.4893	1.13113	1.03052	1.0527	0.880108	1.00669	0.326301	0.834717
181	0.640234	0.860768	0.444891	0.941228	1.14622	0.745314	0.978304	1.02407	0.155471	1.01058	0.322199	0.775433
182	0.346099	0.887089	0.572995	0.979066	1.29981	0.810664	1.00576	0.95662	0.831183	1.02618	0.311064	1.14407
183	1.03989	0.567982	0.466284	1.40386	1.35906	0.952909	0.964766	1.01366	0.758602	1.15209	0.308017	0.804126
184	1.05766	0.585951	0.857143	1.04682	1.63759	0.875253	1.07139	1.03665	0.35021	0.784158	0.301336	0.843609
185	1.14069	0.599899	0.745614	1.13805	1.1885	0.91749	1.10066	1.02602	0.0852915	1.32312	0.301922	0.867678
186	0	0.518643	0.411659	0.873161	0.459004	0.135823	0.886505	0.777183	0.0345685	0.8	0.285162	0.815864
187	0.837014	0.84908	0.434921	0.963658	1.20607	0.781662	0.992966	1.01214	0.894086	0.982178	0.297468	0.81622
188	0.0726912	0.646458	0.260454	0.995136	1.69017	0.881417	1.0721	1.12405	0.485021	1.5649	0.309775	0.830567
189	1.14363	0.574953	0.425505	0.932326	1.50539	0.792828	1.01796	1.05053	0.898925	0.955446	0.316338	0.824638
190	1.0331	0.565677	0.921366	1.46762	1.47406	1.28956	1.05301	0.908732	0.706452	0.534653	0.251406	0.00595238
191	1.09252	0.586955	0.496954	1.05413	1.74358	0.867063	1.08719	0.969014	0.738441	1.07911	0.321027	0.821674
192	1.34888	0.400275	0.0278512	0.145513	0.0532755	0.17639	0.610452	0.201923	0.0625847	0.69505	0.137755	0.0970688
193	1.01808	0.556294	0.457491	1.01991	1.3809	0.843782	1.0532	1.01843	0.901344	0.890099	0.311767	0.800569
194	1.16716	0.602293	0.425644	0.964756	1.56319	0.897944	1.02064	0.998873	0.463451	1.03175	0.317393	0.818236
195	1.12049	0.596901	0.461991	1.36125	1.52457	0.882177	1.08095	1.11798	0.943817	1.22173	0.360173	0.870998
196	0.126443	0.593696	0.450014	1.10026	1.50495	0.893174	1.01621	1.04403	0.643548	0.928713	0.31962	0.839459
197	0.668574	0.775466	0.669799	0.830635	1.03303	0.747552	0.783378	1.05964	0.373128	1.04345	0.312236	0.842898
198	0	0.468448	0.0191339	0.586149	0.211925	0.272371	0.215053	0.13135	0.0404993	0.49537	0.0901025	0.0877761
199	0	0.453254	0.165098	1.09677	0.202693	0.0339746	0.362915	0.991549	0.0519657	1.07465	0.319034	0.738084
200	0.272868	0.436928	0.0685573	0.440509	0.235745	0.298702	0.155722	1.14856	0.472888	3.02507	0.624105	0.519445
201	0	0.54859	0.388397	1.13493	0.297146	0.493286	3.62597	0.836901	0.226757	1.71309	0.130008	0.891511
202	0.857105	0.553955	0.269247	1.06501	1.35128	0.753082	0.80294	1.00846	0.101615	1.0195	0.306728	0.817406
203	1.00796	0.839908	0.372404	0.836207	1.20689	0.744259	0.976359	1.02321	1.00689	1.00111	0.3188	0.837325
204	0	0.523911	0.191697	0.759359	0.443629	0.188742	0.524778	1.02624	0.052474	1.03231	0.337904	0.844795
205	1.03228	0.556685	0.453545	0.860857	1.68589	0.802643	1.01422	1.00781	0.777151	1.03677	0.322902	0.80709
206	1.06542	0.592148	0.437275	0.970285	1.57042	0.960782	1.15227	0.937183	0.365039	1	0.312353	0.824757
207	0.49094	0.454558	0.123438	0.684002	1.19206	0.1254	0.558661	0.908451	0.0876073	1.07242	0.321261	0.81041
208	0.405563	0.558649	0.472791	0.969427	1.71234	0.894588	1.06596	1.04554	0.628495	1.14373	0.341069	0.840645
209	1.13449	0.572042	0.469676	0.757398	1.77417	0.81727	1.12554	0.97662	0.0667081	1.1922	0.311299	0.864359
210	1.17771	0.376568	0.0157037	0.442397	0.0490212	0.260945	0.265056	0.132438	0.0640533	0.300926	0.0800473	0.0737574
211	0.505455	0.712659	0.60213	0.7754	1.21542	0.086132	0.444073	0.247279	0.232781	0.192623	0.0988762	0.488167
212	0.874268	0.844054	0.365204	0.958677	1.35522	0.910799	1.09023	0.955493	0.418963	0.945545	0.315752	0.792862
213	0.593933	0.511362	0.486984	0.837359	1.08557	0.0899101	0.401892	0.273638	0.10235	0.324074	0.117902	0.427397
214	1.05848	0.867227	0.47023	0.990235	1.30318	0.792743	0.776811	1.02624	0.623925	0.869307	0.326067	0.862817
215	0.393338	0.275907	0.015326	0.0984777	0.0273514	0.120864	0.0305669	0.114384	0.0310664	0.21209	0.0805402	0.198773
216	1.07837	0.568801	0.555764	1.12573	1.68414	0.79555	1.08252	1.02017	0.775538	1.09081	0.317862	0.746858
217	0.713145	0.552293	0.363957	0.939603	1.26546	0.763403	0.825811	1.07113	1.06217	0.990099	0.320323	0.851553
