# Supplementary material for: Benchmarking AlphaFold‐enabled molecular docking predictions for antibiotic discovery
Source: Mol Syst Biol. 2022 Sep 6;18(9):e11081. doi: 10.15252/msb.202211081 (PMC9446081; doi:10.15252/msb.202211081)
Supplement: Supplementary file 7 — Dataset EV5 [file MSB-18-e11081-s006.xlsx]

## Sheet: Description
Dataset EV5. Additional molecular docking and rescoring results for 218 active compounds and the 12 essential proteins empirically tested in this study.
"AutoDock Vina" contains AutoDock Vina-predicted binding affinity values (kcal/mol) for the subset of protein-ligand pairs corresponding to the 12 empirically assayed proteins. Proteins are ordered according to their respective genes, and compounds are ordered according to the list in "Ordered list of 218 compounds" in Dataset EV2.
"AutoDock Vina (Empirical PDB)" contains AutoDock Vina-predicted binding affinity values (kcal/mol) for protein-ligand pairs corresponding to 9 experimentally determined proteins/protein subunits deposited in the PDB. Proteins are ordered according to their respective genes, and compounds are ordered according to the list in "Ordered list of 218 compounds" in Dataset EV2.
"Ligands for DOCK6.9" reproduces the list of 218 antibacterial compounds from Dataset EV2, but indicate those compounds that were manually prepared with Chimera using the DockPrep function for docking with DOCK6.9.
"Binding affinities from DOCK6.9" contains DOCK6.9-predicted binding affinity values (kcal/mol) for the subset of protein-ligand pairs corresponding to the 12 empirically assayed proteins. Proteins are ordered according to their respective genes, and compounds are ordered according to the list in "Ligands for DOCK6.9". Binding affinity values of zero indicate protein-ligand pairs which did not su…
"Vina Rescored (RFScore)", "Vina Rescored (RFScore-VS)", "Vina Rescored (PLEC)", and "Vina Rescored (NNScore") contain binding affinity values (pKd) for the subset of protein-ligand pairs corresponding to the 12 empirically assayed proteins, obtained using machine learning-based rescoring of AutoDock Vina-generated docking poses. Proteins are ordered according to their respective genes, and compo…

## Sheet: Autodock Vina
Protein Compound	0	1	2	3	4	5	6	7	8	9	10	11	12	13	14	15	16	17	18	19	20	21	22	23	24	25	26	27	28	29	30	31	32	33	34	35	36	37	38	39	40	41	42	43	44	45	46	47	48
gyrAB	-4.283	-8.244	-7.523	-6.913	-7.139	-8.04	-7.271	-6.691	-7.401	-7.444	-7.418	-7.054	-8.434	-8.008	-7.737	-7.927	-6.955	-6.859	-7.164	-5.949	-7.397	-8.757	-6.709	-3.472	-6.412	-8.285	-4.334	-6.761	-9.316	-9.65	-7.223	-3.637	-7.325	-7.842	-7.502	-6.789	-8.293	-7.325	-8.448	-7.439	-9.333	-8.493	-5.757	-6.299	-7.796	-7.245	-5.866	-7.564	-8.278
dnaG	-3.061	-5.894	-5.436	-4.952	-4.601	-5.498	-5.018	-3.913	-5.104	-5.105	-6.078	-5.114	-8.357	-5.407	-6.267	-6.088	-6.455	-5.083	-5.403	-4.099	-5.659	-5.818	-5.935	-2.475	-6.01	-10.193	-3.307	-4.342	-5.696	-7.439	-5.518	-2.721	-5.272	-5.177	-5.65	-5.784	-5.165	-5.075	-5.705	-5.241	-6.25	-6.178	-4.264	-4.284	-6.686	-5.123	-4.409	-5.537	-7.405
dnaB	-2.882	-5.231	-7.075	-4.531	-4.588	-7.643	-6.57	-4.939	-5.506	-4.902	-6	-4.18	-0.974	-10.265	-6.577	-5.973	-5.524	-5.137	-6.93	-4.428	-6.548	-5.952	-0.78	-2.388	-9.052	-9.508	-2.913	-4.692	-10.644	-8.274	-6.469	-2.713	-7.222	-5.473	-8.812	-6.197	-9.192	-5.346	-14.052	-9.14	-7.908	-6.406	-4.171	-4.588	-6.77	-4.624	-4.117	-5.917	-9.729
ligA	-3.032	-6.683	-6.351	-5.394	-4.946	-6.365	-6.025	-4.192	-5.637	-5.215	-6.304	-7.16	-7.333	-5.712	-6.404	-6.215	-5.779	-5.004	-5.678	-4.261	-6.024	-5.535	-5.229	-2.682	-5.398	-6.565	-3.594	-4.363	-6.345	-7.544	-5.646	-2.693	-7.259	-6.228	-6.666	-6.401	-6.066	-5.372	-5.631	-6.374	-6.849	-7.037	-4.167	-4.362	-6.283	-4.837	-4.184	-6.241	-6.785
dnaE	-2.691	-4.25	-4.803	-3.645	-3.699	-4.667	-4.012	-3.446	-4.273	-4.049	-4.901	-4.674	-4.128	-4.056	-4.942	-5.696	-4.185	-3.98	-4.386	-3.283	-4.566	-5.444	-4.117	-2.162	-5.187	-4.907	-2.869	-3.114	-5.195	-5.727	-4.059	-2.422	-4.456	-4.677	-4.773	-4.987	-4.598	-4.226	-3.84	-4.336	-5.59	-5.094	-3.52	-3.503	-4.392	-3.914	-3.831	-4.687	-5.227
rpoABCEZ	-3.481	-10.928	-6.123	-5.646	-4.94	-6.248	-5.303	-5.254	-5.483	-5.746	-9.32	-6.98	-5	-6.702	-5.517	-5.617	-5.266	-4.574	-5.593	-4.651	-5.891	-6.112	-4.931	-2.529	-59.684	-7.587	-2.992	-4.726	-6.286	-7.252	-5.335	-2.931	-6.904	-5.764	-7.295	-5.902	-5.763	-5.423	-7.223	-6.481	-7.235	-6.588	-4.07	-4.66	-5.823	-5.32	-4.427	-7.397	-17.45
gmk	-3.576	-8.948	-3.029	-5.319	-5.313	-3.294	-3.221	-5.106	-3.051	-6.101	24.908	29.148	116.706	12.306	-0.073	-4.766	-6.297	-4.964	-2.35	-4.286	-1.837	-2.456	34.299	-2.816	-5.379	40.78	-3.062	-4.698	-7.106	9.004	-3.081	-3.03	38.732	-5.151	30.133	-3.207	-5.777	-4.369	35.759	-3.633	-5.739	-3.241	-4.885	-4.393	-3.269	-4.761	-4.525	28.453	61.461
glmU	-3.006	-6.627	-5.286	-4.469	-4.723	-5.842	-6.176	-3.817	-4.955	-4.843	-7.539	-6.077	-6.591	-9.743	-5.484	-5.185	-4.754	-4.445	-5.059	-4.384	-5.178	-5.755	-9.869	-2.28	-6.24	-8.637	-2.909	-4.136	-6.614	-6.612	-5.196	-2.368	-5.483	-5.43	-8.377	-5.07	-8.497	-5.424	-12.456	-7.142	-5.806	-6.549	-4.062	-4.639	-5.527	-4.219	-4.039	-5.466	-9.519
murA	-3.973	-5.434	-8.123	-6.534	-6.34	-8.454	-8.31	-6.759	-7.429	-7.091	-8.455	-6.743	-7.582	-9.32	-8.665	-8.669	-8.264	-6.417	-9.373	-5.593	-8.207	-9.067	-8.017	-3.197	-7.731	-10.359	-4.163	-6.378	-11.261	-10.371	-8.063	-3.536	-6.069	-9.108	-10.039	-9.018	-9.244	-7.803	-10.285	-10.123	-9.869	-9.767	-5.392	-5.89	-9.943	-6.61	-5.416	-7.613	-9.559
murC	-4.339	-1.887	-8.141	-7.49	-7.19	-8.224	-6.651	-6.473	-8.28	-7.775	-10.017	-8.231	17.221	-8.368	-8.766	-8.567	-7.664	-7.529	-8.042	-6.733	-8.643	-7.425	2.031	-3.664	-26.354	-9.104	-4.816	-6.653	-9.572	-10.138	-7.445	-4.01	-6.54	-6.383	-9.558	-7.318	-9.941	-7.681	-6.712	-8.508	-7.079	-8.89	-6.338	-6.362	-9.406	-6.647	-6.791	-7.474	-10.674
murD	-4.299	-0.85	-8.199	-5.83	-6.001	-6.801	-5.605	-5.845	-6.561	-5.487	-26.003	-5.981	4.873	-7.057	-6.848	-7.407	-6.421	-5.538	-6.983	-4.654	-7.43	-8.165	5.33	-3.702	-12.03	-2.481	-4.534	-5.219	-2.633	-9.001	-6.995	-4.074	-4.696	-7.21	-5.81	-8.164	-8.767	-8.299	-5.687	-6.915	-9.026	-8.609	-5.966	-5.077	-7.895	-5.098	-4.835	-4.839	0.372
murF	-4.046	8.344	-8.474	-7.438	-6.675	-7.897	-3.613	-5.505	-8.389	-5.832	3.693	9.763	26.837	-7.561	-4.51	-3.947	-7.501	-5.987	-4.087	-5.805	-6.411	-2.612	39.563	-3.437	-3.63	134.126	-3.315	-6.135	9.196	-2.488	-6.993	-3.617	11.705	-5.299	-1.749	4.757	2.598	-5.177	5.994	1.267	-1.228	-4.986	-5.458	-5.711	-4.554	-8.326	-5.959	0.38	18.655
[truncated: 169 more columns]

## Sheet: Autodock Vina (Empirical PDB)
Protein Compound	0	1	2	3	4	5	6	7	8	9	10	11	12	13	14	15	16	17	18	19	20	21	22	23	24	25	26	27	28	29	30	31	32	33	34	35	36	37	38	39	40	41	42	43	44	45	46	47	48
gyrA (4KCL)	-4.103	-4.842	-7.331	-6.522	-6.117	-7.468	-5.854	-6.041	-6.941	-6.653	-7.142	-7.095	-6.283	-7.031	-8.158	-7.936	-7.8	-6.4	-7.698	-5.697	-7.515	-6.904	-5.405	-3.39	-5.405	-8.044	-4.285	-5.687	-8.489	-9.61	-6.828	-3.582	-7.341	-6.394	-7.114	-6.696	-6.983	-7.111	-5.911	-7.216	-7.558	-8.226	-5.587	-6.007	-7.404	-6.188	-5.855	-7.539	-7.568
gyrB (1AJ6)	-4.271	-6.523	-7.326	-6.891	-7.123	-7.64	-7.066	-5.773	-7.256	-7.091	-7.536	-5.632	-6.663	-7.319	-7.173	-7.397	-7.071	-6.591	-6.682	-5.94	-6.871	-9.893	-5.265	-3.473	-5.977	-9.597	-3.979	-6.944	-8.108	-8.412	-7.329	-3.641	-5.833	-7.909	-6.922	-6.955	-8.089	-7.471	-6.93	-7.098	-9.424	-8.422	-5.823	-6.29	-7.54	-6.735	-5.967	-7.01	-7.377
dnaB (6QEM)	-4.792	-8.482	-8.254	-7.627	-7.931	-8.329	-8.253	-4.657	-7.322	-7.354	-8.255	-7.503	-8.306	-7.389	-8.774	-8.734	-8.527	-7.468	-7.771	-7.092	-7.537	-9.294	-7.089	-5.126	-7.455	-9.417	-4.899	-7.221	-8.598	-10.452	-8.027	-3.994	-8.008	-8.514	-9.394	-7.485	-8.69	-8.356	-6.978	-8.228	-9.262	-9.459	-6.81	-7.308	-9.694	-7.036	-7.084	-9.04	-10.04
ligA (5TT5)	-5.153	11.73	-9.5	-7.976	-7.725	-11.755	-8.279	-7.38	-9.868	-8.08	-9.014	-5.368	-6.195	-10.416	-9.256	-10.501	-8.725	-7.403	-10.092	-6.592	-9.738	-8.703	11.068	-3.848	0.378	-3.641	-4.391	-7.302	-9.618	-11.855	-9.064	-4.478	-3.924	-9.221	-8.596	-6.237	-9.169	-8.369	-9.485	-10.598	-9.637	-12.814	-6.413	-6.861	-9.684	-7.724	-6.065	-6.3	5.453
glmU (1FWY)	-4.143	-2.208	-7.216	-6.27	-6.035	-7.187	-6.902	-5.535	-6.689	-6.066	-8.494	-7.792	-9.27	-8.58	-8.109	-7.827	-6.645	-6.344	-6.922	-5.236	-7.39	-8.935	-8.299	-3.158	-16.735	-7.935	-3.88	-5.227	-7.118	-9.317	-6.612	-3.394	-7.747	-6.507	-8.701	-7.936	-7.164	-6.713	-7.459	-7.206	-8.261	-8.355	-5.05	-5.542	-8.336	-5.549	-5.008	-8.032	-8.081
murA (1A2N)	-3.816	-4.797	-8.273	-6.563	-6.397	-8.349	-7.476	-6.823	-7.717	-7.25	-9.051	-6.736	-8.393	-9.628	-8.421	-8.693	-7.663	-6.404	-9.312	-5.495	-8.707	-8.942	-7.726	-3.212	-7.813	-10.35	-4.145	-6.135	-10.084	-9.735	-7.711	-3.518	-6.074	-9.288	-11.82	-8.338	-10.488	-7.638	-10.951	-9.918	-10.854	-9.788	-5.305	-5.893	-8.658	-6.084	-5.427	-8.191	-3.994
murC (1P3C)	-4.482	-8.612	-7.466	-7.468	-7.664	-7.104	-6.901	-5.374	-7.169	-7.438	-8.2	-8.617	-10.409	-7.449	-8.168	-7.917	-7.237	-8.276	-7.142	-6.134	-7.492	-7.119	-9.633	-3.849	-9.734	-9.902	-4.925	-5.775	-8.718	-9.562	-7.184	-3.982	-8.574	-7.202	-7.553	-8.48	-7.384	-7.315	-7.108	-7.848	-9.148	-9.46	-6.626	-6.335	-8.085	-6.176	-7.198	-7.686	-10.375
murD (2VTE)	-3.462	-15.839	-6.464	-5.372	-5.297	-6.319	-6.096	-4.189	-5.771	-5.514	-7.264	-7.345	-13.034	-6.353	-6.595	-6.841	-6.083	-5.209	-6.179	-4.658	-6.865	-6.436	-7.192	-2.829	-14.672	-7.418	-3.656	-5.155	-7.167	-8.386	-5.614	-3.518	-7.093	-6.434	-6.542	-6.711	-6.63	-6.282	-6.387	-6.539	-7.532	-8.081	-4.864	-5.068	-6.844	-5.105	-4.745	-7.016	-8.747
murF (1GG4)	-3.599	-7.245	-6.998	-5.899	-5.693	-7.318	-6.384	-5.604	-6.779	-7.24	-7.068	-6.923	-5.833	-7.323	-7.061	-7.083	-6.626	-5.853	-6.307	-5.144	-6.614	-9.207	-6.969	-3.066	-7.55	-8.215	-3.826	-5.032	-7.443	-8.191	-6.312	-3.297	-7.148	-7.052	-7.641	-7.234	-7.02	-6.148	-7.186	-6.852	-8.332	-8.057	-4.976	-5.467	-6.947	-5.616	-4.811	-7.868	-7.788
[truncated: 169 more columns]

## Sheet: Ligands for DOCK6.9
Manually prepared with Chimera using the DockPrep function	Index	SMILES
	0	O=C1NC(=O)C=C1
	1	CC(C)CCCC(=O)N[C@@H](CCNCS(=O)(=O)O)C(=O)N[C@@H]([C@@H](C)O)C(=O)N[C@@H](CCNCS(=O)(=O)O)C(=O)N[C@H]1CCNC(=O)[C@@H](NC(=O)[C@H](CCNCS(=O)(=O)O)NC(=O)[C@H](CCNCS(=O)(=O)O)NC(=O)[C@H](CC(C)C)NC(=O)[C@H](CC(C)C)NC(=O)[C@H](CCNCS(=O)(=O)O)NC1=O)[C@@H](C)O
	2	N[C@@H](C(=O)N[C@H]1[C@H]2SCC(=C(N2C1=O)C(=O)O)Cl)c1ccccc1
	3	OC[C@H]1O[C@@H](C[C@H]1O)N1C=C(F)C(=O)NC1=O
	4	[O-][N+](=O)c1ccc(o1)/C=N/N1CC(=O)NC1=O
	5	N[C@@H](C(=O)N[C@H]1[C@H]2CCC(=C(N2C1=O)C(=O)O)Cl)c1ccccc1
	6	C[C@H]1[C@H](NC(=O)/C(=N\OC(C)(C)C(=O)O)c2csc(n2)N)C(=O)N1S(=O)(=O)O
	7	CCCCCCCCCCCCC[N+](C)(C)Cc1ccccc1
	8	Nc1nc(cs1)/C(=N/O)C(=O)N[C@H]1[C@H]2SCC(=C(N2C1=O)C(=O)O)C=C
	9	Oc1cc(ccc1Oc1ccc(cc1Cl)Cl)Cl
	10	CN[C@H]1C[C@@H](N)[C@H](O)[C@@H](O[C@@H]2O[C@H](CO)[C@H](O)[C@@H]3O[C@]4(O[C@H]([C@@H](N)CO)[C@H](O)[C@H](O)[C@H]4O)O[C@H]23)[C@@H]1O
	11	CN(C)[C@H]1[C@@H]2C[C@@H]3[C@H](O)c4c(ccc(c4C(=O)[C@@H]3C(=O)[C@]2(O)C(=O)[C@H](C(=O)N)C1=O)O)Cl
	12	C[C@@H](O)[C@@H](NC(=O)[C@H](C)[C@@H](O)[C@H](C)NC(=O)[C@@H](NC(=O)c1nc(nc(c1C)N)[C@H](CC(=O)N)NC[C@@H](N)C(=O)N)[C@@H](O[C@H]1O[C@H](CO)[C@H](O)[C@@H](O)[C@H]1O[C@H]1O[C@H](CO)[C@@H](O)[C@H](OC(=O)N)[C@@H]1O)c1cnc[nH]1)C(=O)NCCc1nc(cs1)-c1nc(cs1)C(=O)NCCC[S+](C)C
	13	CCCC[P+](CCCC)(CCCC)Cc1ccc(cc1)NC(=O)[C@H](Cc1ccc2ccccc2c1)N/C(=N/C1CCCCC1)NC1CCCCC1
	14	NC[C@H]1O[C@H](O[C@@H]2[C@@H](N)C[C@@H](N)[C@H](O[C@H]3O[C@H](CO)[C@@H](O)[C@H](N)[C@H]3O)[C@H]2O)[C@H](N)[C@@H](O)[C@@H]1O
	15	CON=C(C(=O)N[C@H]1[C@H]2SCC(=C(N2C1=O)C(=O)O)CSC1=NC(=O)C(=NN1C)O)c1csc(n1)N
	16	Nc1nc(cs1)/C(=N\O)C(=O)N[C@H]1[C@H]2SCC(=C(N2C1=O)C(=O)O)C=C
	17	OC[C@H]1O[C@H](C[C@@H]1O)N1C=C(F)C(=O)NC1=O
	18	CO/N=C(\C(=O)N[C@H]1[C@H]2SCC(=C(N2C1=O)C(=O)O)C[N+]1(C)CCCC1)c1csc(n1)N
	19	CN1N=CN=C2C(=O)N(C)C(=O)N=C12
	20	CO/N=C(\C(=O)N[C@H]1[C@H]2SCC(=C(N2C1=O)C(=O)O)CSC(=O)c1ccco1)c1csc(n1)N
	21	N[C@@H]1CN(CC21CC2)c1c(cc2c(c1Cl)N(C=C(C(=O)O)C2=O)[C@@H]1C[C@@H]1F)F
	22	CC[C@H]1OC(=O)[C@H](C)[C@@H](O[C@H]2C[C@@](C)(OC)[C@@H](O)[C@H](C)O2)[C@H](C)[C@@H](O[C@@H]2O[C@H](C)C[C@@H]([C@H]2O)N(C)C)[C@@](C)(C[C@@H](C)C(=O)[C@H](C)[C@@H](O)[C@]1(C)O)OC
	23	OC(=O)P(=O)(O)O
	24	C[C@@H](O)[C@@H](NC(=O)[C@H](C)[C@@H](O)[C@H](C)NC(=O)[C@@H](NC(=O)c1nc(nc(c1C)N)[C@H](CC(=O)N)NC[C@@H](N)C(=O)N)[C@@H](O[C@H]1O[C@H](CO)[C@H](O)[C@@H](O)[C@H]1O[C@H]1O[C@H](CO)[C@@H](O)[C@H](OC(=O)N)[C@@H]1O)c1c[nH]cn1)C(=O)NCCc1nc(cs1)-c1nc(cs1)C(=O)NCCC[S+](C)C
	25	CN(C)[C@H]1[C@@H]2C[C@@H]3Cc4c(cc(c(c4C(=O)[C@H]3C(=O)[C@]2(O)C(=O)[C@H](C(=O)N)C1=O)O)NC(=O)CN1CCCC1)F
	26	OCC(Br)(CO)[N+](=O)[O-]
	27	OCCN(CCO)c1ccc(c2no[n+](c12)[O-])[N+](=O)[O-]
	28	Nc1nc(ns1)/C(=N/O)C(=O)N[C@H]1[C@H]2SCC(=C(N2C1=O)C(=O)O)/C=C/1\CCN([C@@H]2CCNC2)C1=O
	29	ONC(=O)c1cn(nn1)-c1cccc(c1)C(=O)N1CCC2(CC1)N(CNC2=O)c1ccccc1
	30	CO/N=C(\C(=O)N[C@H]1[C@H]2SCC(=C(N2C1=O)C(=O)O)C)c1csc(n1)N
	31	CN1SC=CC1=O
	32	CN(C)[C@H]1[C@@H]2C[C@H]3[C@H](C(=O)c4c(ccc(c4[C@@]3(C)O)Cl)O)C(=O)[C@]2(O)C(=O)[C@H](C(=O)N)C1=O
	33	CN[C@H]1CN(C[C@@H]1OC)c1ccc2c(n1)N(C=C(C(=O)O)C2=O)c1nccs1
	34	C[C@@H]1[C@H]2[C@H](O)[C@H]3[C@H](N(C)C)C(=O)[C@H](C(=O)N)C(=O)[C@@]3(O)C(=C2C(=O)c2c(cccc21)O)O
	35	NCC[C@H](O)C(=O)N[C@@H]1C[C@H](N)[C@@H](O[C@H]2O[C@H](CN)[C@@H](O)[C@H](O)[C@H]2O)[C@H](O)[C@H]1O[C@H]1O[C@H](CO)[C@@H](O)[C@H](N)[C@H]1O
	36	COC1=C(N)C(=O)c2nc(ccc2C1=O)-c1nc(c(c(c1N)-c1ccc(c(c1O)OC)OC)C)C(=O)O
	37	Cc1nnc(s1)SCC1=C(N2[C@H](SC1)[C@H](NC(=O)Cn1cnnn1)C2=O)C(=O)O
	38	CCCC[P+](CCCC)(CCCC)Cc1ccc(cc1)NC(=O)[C@@H](Cc1ccc2ccccc2c1)N=C(NC1CCCCC1)NC1CCCCC1
	39	CON=C(C(=O)N[C@H]1[C@H]2SCC(=C(N2C1=O)C(=O)OCOC(=O)C(C)(C)C)C=Cc1scnc1C)c1csc(n1)N
	40	N[C@@H]1[C@H]2CN(C[C@@H]12)c1nc2c(cc1F)C(=O)C(=CN2c1ccc(cc1F)F)C(=O)O
	41	CC1=CC(=O)C(=CN1)C(=O)N[C@@H](C(=O)N[C@H]1[C@H]2SCC(=C(N2C1=O)C(=O)O)CSc1nnnn1C)c1ccc(cc1)O
	42	COC(=O)N/N=C/c1ccc(o1)[N+](=O)[O-]
	43	CN1N=C(C)N=C2C(=O)N(C)C(=O)N=C12
	44	NC[C@H]1O[C@H](O[C@@H]2[C@@H](N)C[C@@H](N)[C@H](O[C@H]3O[C@H](CO)[C@@H](O)[C@H](N)[C@H]3O)[C@H]2O)[C@H](N)C[C@@H]1O
	45	NC[C@H]1O[B](O)c2c(cccc21)OCCCO
	46	[O-][N+](=O)c1cnc(s1)N1CCNC1=O
	47	CN(C)[C@H]1[C@@H]2C[C@H]3C(=C(O)[C@]2(O)C(=C(C(=O)N)C1=O)O)C(=O)c1c(cccc1[C@]3(C)O)O
	48	CC[C@@H](C)CCCCC(=O)N[C@@H](CCN)C(=O)N[C@@H]([C@@H](C)O)C(=O)N[C@@H](CCN)C(=O)N[C@H]1CCNC(=O)[C@@H](NC(=O)[C@H](CCN)NC(=O)[C@H](CCN)NC(=O)[C@H](CC(C)C)NC(=O)[C@@H](Cc2ccccc2)NC(=O)[C@@H](CCN)NC1=O)[C@@H](C)O
	49	NC(=O)N/N=C/c1ccc(o1)[N+](=O)[O-]
	50	CO/N=C(\C(=O)N[C@H]1[C@H]2SCC(=C(N2C1=O)C(=O)O)C[n+]1ccn2ncccc12)c1nsc(n1)N
	51	CC(C)(O/N=C(\C(=O)N[C@H]1[C@H]2SCC(=C(N2C1=O)C(=O)O)C[n+]1ccccc1)c1csc(n1)N)C(=O)O
	52	CO/N=C(\C(=O)N[C@H]1[C@H]2SCC(=C(N2C1=O)C(=O)O)CSc1nnnn1C)c1csc(n1)N
	53	CN[C@@H]1[C@H](O)[C@H](NC)[C@H]2O[C@]3(O)[C@@H](O[C@H](C)CC3=O)O[C@@H]2[C@H]1O
	54	COC(=O)N/N=C/c1c[n+](c2ccccc2[n+]1[O-])[O-]
	55	CC(C)(O/N=C(\C(=O)N[C@H]1[C@H]2SCC(=C(N2C1=O)C(=O)O)C[N+]1(CCCC1)CCNC(=O)c1ccc(c(c1Cl)O)O)c1csc(n1)N)C(=O)O
	56	Nc1nc(cs1)/C(=N/OCC(=O)O)C(=O)N[C@H]1[C@H]2SCC(=C(N2C1=O)C(=O)O)C=C
	57	CC1=CN([C@H]2C[C@H](N=[N+]=[N-])[C@@H](CO)O2)C(=O)NC1=O
	58	CC[C@H]1OC(=O)[C@H](C)[C@@H](O[C@H]2C[C@@](C)(OC)[C@@H](O)[C@H](C)O2)[C@H](C)[C@@H](O[C@@H]2O[C@H](C)C[C@@H]([C@H]2O)N(C)C)[C@](C)(O)C[C@@H](C)C(=O)[C@H](C)[C@@H](O)[C@]1(C)O
	59	Oc1ccc(c2cccnc12)Cl
	60	CCOC(=O)CCC(=O)O[C@H]1[C@@H](O[C@H](C)C[C@@H]1N(C)C)O[C@@H]1[C@@H](C)[C@H](O[C@H]2C[C@@](C)(OC)[C@@H](O)[C@H](C)O2)[C@@H](C)C(=O)O[C@H](CC)[C@@](C)(O)[C@H](O)[C@@H](C)C(=O)[C@H](C)C[C@@]1(C)O
	61	CC[C@H]1OC(=O)[C@H](C)[C@@H](O[C@H]2C[C@@](C)(OC)[C@@H](O)[C@H](C)O2)[C@H](C)[C@@H](O[C@@H]2O[C@H](C)C[C@@H]([C@H]2O)N(C)C)[C@](C)(O)C[C@@H](C)CN(C)[C@H](C)[C@@H](O)[C@]1(C)O
	62	CN(C)[C@H]1[C@@H]2C[C@@H]3Cc4c(ccc(c4C(=O)[C@@H]3C(=O)[C@]2(O)C(=O)[C@H](C(=O)N)C1=O)O)N(C)C
	63	CN(C)[C@@H]1[C@H]2C[C@H]3Cc4c(ccc(c4C(=O)[C@@H]3C(=O)[C@@]2(O)C(=C(C(=O)N)C1=O)O)O)N(C)C
	64	C[C@H]1COc2c3c(cc(c2C2(N)CC2)F)C(=O)C(=CN13)C(=O)O
	65	CO[C@@H]1[C@@H](OC(=O)c2ccc([nH]2)C)[C@@H](O)[C@H](CC1(C)C)Oc1ccc2c(c1C)OC(=O)[C@@H](C2)NC(=O)c1[nH]cc(c1C)CC(=O)NC1=Cc2ccc(c(c2OC1=O)C)O[C@@H]1OC(C)(C)[C@H](OC)[C@@H](OC(=O)c2ccc([nH]2)C)[C@H]1O
	66	CO[C@]12[C@@H]3N[C@@H]3CN2C2=C([C@@H]1COC(=O)N)C(=O)C(=C(C)C2=O)N
	67	CN1C(=O)[C@@]23CC4=CC=C[C@H](O)[C@H]4N3C(=O)[C@@]1(CO)SS2
	68	CC(=O)ON1C=C(F)C(=O)NC1=O
	69	CN(C)[C@H]1[C@@H]2C[C@@H]3Cc4c(cc(c(c4C(=O)[C@H]3C(=O)[C@]2(O)C(=O)[C@@H](C(=O)N)C1=O)O)CNCC(C)(C)C)N(C)C
	70	C[C@@H](O)[C@H](NC(=O)[C@@H](C)[C@H](O)[C@@H](C)NC(=O)[C@@H](NC(=O)c1nc(nc(c1C)N)[C@H](CC(=O)N)NC[C@H](N)C(=O)N)[C@@H](O[C@@H]1O[C@@H](CO)[C@@H](O)[C@H](O)[C@@H]1O[C@@H]1O[C@H](CO)[C@@H](O)[C@H](OC(=O)N)[C@@H]1O)c1c[nH]cn1)C(=O)NCCc1nc(cs1)-c1nc(cs1)C(=O)NCCCNCCCCN
	71	COC1=C(OC)C(=O)C(=C(C)C1=O)CCCCCCCCCC[P+](c1ccccc1)(c1ccccc1)c1ccccc1
	72	CN(C)[C@H]1[C@@H]2[C@@H](O)[C@H]3[C@H](C(=O)c4c(cccc4C3=C)O)C(=O)[C@]2(O)C(=O)[C@@H](C(=O)N)C1=O
	73	CCCCCCCCCCCCCCCC[N+](C)(C)C
	74	N[C@@H]1CC[C@@H](c2ccc(c(c2)Cl)Cl)c2ccccc21
	75	CCN1C=C(C(=O)O)C(=O)c2cc(c(cc21)N1CCN(CC1)C(=S)Nc1cc(ccc1Cl)C(F)(F)F)F
	76	NCCONC(=O)[C@@H]1CC[C@@H]2CN1C(=O)N2OS(=O)(=O)O
	77	CC1(C)S[C@@H]2[C@H](NC(=O)[C@H](NC(=O)N3CCNC3=O)c3ccccc3)C(=O)N2[C@H]1C(=O)O
	78	OC(=O)C1=C(O)C2=C(CCCC2)NC1=O
	79	CC1(C)S[C@@H]2[C@H](NC(=O)[C@H](N)c3ccccc3)C(=O)N2[C@H]1C(=O)OCOC(=O)[C@@H]1N2[C@@H](CC2=O)S(=O)(=O)C1(C)C
	80	CN[C@H]1[C@H](O)[C@@H](O)[C@H](CO)O[C@H]1O[C@H]1[C@@H](O[C@@H](C)[C@]1(O)CO)O[C@@H]1[C@@H](O)[C@H](O)[C@@H](NC(=N)N)[C@H](O)[C@H]1NC(=N)N.CN[C@H]1[C@H](O)[C@@H](O)[C@H](CO)O[C@H]1O[C@H]1[C@@H](O[C@@H](C)[C@]1(O)CO)O[C@@H]1[C@@H](O)[C@H](O)[C@@H](NC(=N)N)[C@H](O)[C@H]1NC(=N)N
	81	OC[C@H]1CN(C(=O)O1)c1ccc(c(c1)F)OCC1(O)CCN(CC1)c1cc2c(cc1F)C(=O)C(=CN2C1CC1)C(=O)O
	82	CCCN1C[C@H](C)[C@@H](O)[C@](C)(O)[C@@H](CC)OC(=O)[C@H](C)[C@@H](O[C@H]2C[C@@](C)(OC)[C@@H](O)[C@H](C)O2)[C@H](C)[C@@H](O[C@@H]2O[C@H](C)C[C@@H]([C@H]2O)N(C)C)[C@](C)(O)C[C@H]1C
	83	CC(C)[C@@H](CC[C@@H](C)[C@H]1CC[C@H]2[C@@H]3[C@H](O)C[C@H]4C[C@H](CC[C@]4(C)[C@H]3CC[C@]12C)NCCCNCCCCN)OS(=O)(=O)O
	84	CC[C@H]1OC(=O)C[C@@H](O)[C@H](C)[C@@H](O[C@@H]2O[C@H](C)C[C@@H]([C@H]2O)N(C)C)[C@@H](CC=O)C[C@@H](C)C(=O)/C=C/[C@]2(C)O[C@H]2[C@@H]1C
	85	NCCCC[C@H](N)C(=O)N[C@@H](CCCCN)C(=O)N[C@@H](Cc1c[nH]c2ccccc12)C(=O)N[C@@H](Cc1c[nH]c2ccccc12)C(=O)N[C@@H](CCCCN)C(=O)N[C@@H](CCCCN)C(=O)N[C@@H](Cc1c[nH]c2ccccc12)C(=O)N[C@@H](C(c1ccccc1)c1ccccc1)C(=O)N[C@@H](CCCCN)C(=O)N
	86	CC(C)[C@@H](CC[C@@H](C)[C@H]1CC[C@H]2[C@@H]3[C@H](O)C[C@H]4C[C@H](CC[C@]4(C)[C@H]3CC[C@]12C)NCCCNCCCCNCCCN)OS(=O)(=O)O
	87	CO/N=C/1\CN(C[C@@H]1CN)c1nc2c(cc1F)C(=O)C(=CN2C1CC1)C(=O)O
	88	CCCCCCCCCCCCCCCC[n+]1ccccc1
	89	O=C1OC(=O)[C@H]2[C@H]3CC[C@@H](O3)[C@H]21
	90	Cn1cc(cn1)-c1[nH]c2cc(cc3c2c1C=NNC3=O)NC(=O)[C@H](N)C1CCCCC1
	91	NC(=O)[C@@H]1C(=O)C[C@@H]2C[C@@H]3Cc4cccc(c4C(=O)[C@@H]3C(=O)[C@]2(O)C1=O)O
	92	CC[C@@H]1OC(=O)[C@H](C)[C@@H](O[C@H]2C[C@@](C)(OC)[C@@H](O)[C@H](C)O2)[C@H](C)[C@@H](O[C@@H]2O[C@H](C)C[C@@H]([C@H]2O)N(C)C)[C@](C)(O)C[C@@H](C)/C(=N\OCOCCOC)[C@H](C)[C@@H](O)[C@]1(C)O
	93	C[C@H](O)[C@H](C)[C@@H]1O[C@H]1C[C@H]1CO[C@@H](C/C(=C/C(=O)OCCCCCCCCC(=O)O)C)[C@H](O)[C@@H]1O
	94	N[C@H]1CCN(C1)c1nc2c(cc1F)C(=O)C(=CN2c1ccc(cc1F)F)C(=O)O
	95	CC[C@H](C)C[C@H](C)CCCCCCCCC(=O)N[C@H]1C[C@@H](O)[C@@H](NCCN)NC(=O)[C@@H]2[C@@H](O)CCN2C(=O)[C@@H](NC(=O)[C@@H](NC(=O)[C@@H]2C[C@@H](O)CN2C(=O)[C@@H](NC1=O)[C@@H](C)O)[C@H](O)[C@@H](O)c1ccc(cc1)O)[C@H](O)CCN
	96	CN(C)[C@H]1[C@@H]2C[C@H]3[C@@H](C(=O)c4c(cccc4[C@@]3(C)O)O)C(=O)[C@]2(O)C(=O)[C@@H](C(=O)N)C1=O
	97	CN(C)[C@H]1[C@@H]2C[C@@H]3Cc4c(ccc(c4C(=O)[C@@H]3C(=O)[C@]2(O)C(=C(C(=O)N)C1=O)O)O)N(C)C
	98	NC(=O)[C@@H]1CC[C@@H]2CN1C(=O)N2OS(=O)(=O)O
	99	FC1=CNC(=O)NC1=O
	100	Cc1cc(O)c(C(=O)NC(C(=O)NC2C(=O)N3C(C(=O)O)=C(CSc4nnnn4C)CSC23)c2ccc(O)cc2)cn1
	101	CON=C1CN(c2nc3c(cc2F)c(=O)c(C(=O)O)cn3C2CC2)CC1CN.CS(=O)(=O)O
	102	CCC(C)CCCCC(=O)NC(CCN)C(=O)NC(C(=O)NC(CCN)C(=O)NC1CCNC(=O)C(C(C)O)NC(=O)C(CCN)NC(=O)C(CCN)NC(=O)C(CC(C)C)NC(=O)C(Cc2ccccc2)NC(=O)C(CCN)NC1=O)C(C)O.O=S(=O)(O)O
	103	Cl.N=C(N)n1cccn1
	104	Cl.Cl.N=C(NCCCCCCNC(=N)NC(=N)Nc1ccc(Cl)cc1)NC(=N)Nc1ccc(Cl)cc1
	105	CCOC(=O)c1c(C)cc(O)c(C=O)c1O
	106	CON=C(C(=O)NC1C(=O)N2C(C(=O)[O-])=C(COC(C)=O)CSC12)c1csc(N)n1.[Na+]
	107	O=C(NC(CO)C(O)c1ccc([N+](=O)[O-])cc1)C(Cl)Cl
	108	COc1c(N2CCNC(C)C2)c(F)cc2c(=O)c(C(=O)O)cn(C3CC3)c12
	109	Cc1nnc(SCC2=C(C(=O)[O-])N3C(=O)C(NC(=O)Cn4cnnn4)C3SC2)s1.[Na+]
	110	O=C1C=C2C(=CCOC2O)O1
	111	CC(=O)OCC1=C(C(=O)[O-])N2C(=O)C(NC(=O)Cc3cccs3)C2SC1.[Na+]
	112	CCC1OC(=O)C(C)C(OC2CC(C)(OC)C(O)C(C)O2)C(C)C(OC2OC(C)CC(N(C)C)C2O)C(C)(O)CC(C)CN(C)C(C)C(O)C1(C)O
	113	CN1CCN(c2c(F)cc3c(=O)c(C(=O)O)cn4c3c2SCC4)CC1
	114	CON=C(C(=O)NC1C(=O)N2C(C(=O)O)=C(C[N+]3(C)CCCC3)CSC12)c1csc(N)n1.[Cl-]
	115	Cc1oc(=O)oc1CN1CCN(c2cc3c(cc2F)c(=O)c(C(=O)O)c2n3C(C)S2)CC1
	116	CNC1C(O)C(OC2C(N)CC(N)C(OC3OC(C(C)O)C(O)C(O)C3N)C2O)OCC1(C)O
	117	Cl.NC1CCN(c2c(F)cc3c(=O)c(C(=O)O)cn(C4CC4)c3c2Cl)C1
	118	Cc1scc2c1N(C(=O)CN1CCN(C)CC1)c1ccccc1NC2=O.Cl
	119	O=C([O-])C1=C(CSc2nnnn2CS(=O)(=O)[O-])CSC2C(NC(=O)C(O)c3ccccc3)C(=O)N12.[Na+].[Na+]
	120	COc1cc(Cc2cnc(N)nc2N)cc(OC)c1OC
	121	CN(C)CCC=C1c2ccccc2COc2ccc(CC(=O)O)cc21.Cl
	122	CN1CCN(c2c(F)cc3c(=O)c(C(=O)O)cn(CCF)c3c2F)CC1
	123	CC1(C)SC2C(N3C(=O)C(c4ccccc4)NC3(C)C)C(=O)N2C1C(=O)[O-].[K+]
	124	NCC1OC(OC2C(N)CC(N)C(OC3OC(CO)C(O)C(N)C3O)C2O)C(N)CC1O
	125	CON=C(C(=O)NC1C(=O)N2C(C(=O)O)=C(CSC(=O)c3ccco3)CSC12)c1csc(N)n1.Cl
	126	CC1COc2c(N3CCN(C)CC3)c(F)cc3c(=O)c(C(=O)O)cn1c23
	127	COC1(NC(=O)C2SC(=C(C(N)=O)C(=O)O)S2)C(=O)N2C(C(=O)O)=C(CSc3nnnn3C)CSC21
	128	Cc1cn(C2CC(N=[N+]=[N-])C(CO)O2)c(=O)[nH]c1=O
	129	CC(N)O.Cc1cc(CC(C)CC(C)(C)C)n(O)c(=O)c1
	130	CCN1CCN(c2cc3c(cc2F)c(=O)c(C(=O)O)cn3C2CC2)CC1
	131	NCc1ccccc1CC(=O)NC1C(=O)N2C(C(=O)O)=C(CSc3nnnn3CC(=O)O)CSC12
	132	CC1CCc2cc(F)cc3c(=O)c(C(=O)O)cn1c23
	133	CCn1cc(C(=O)O)c(=O)c2cc(F)c(N3CCN(C)CC3)cc21.CS(=O)(=O)O
	134	CCn1cc(C(=O)O)c(=O)c2cc(F)c(N3CCNCC3)cc21
	135	Cl.O=C(O)c1cn(-c2ccc(F)cc2)c2cc(N3CCNCC3)c(F)cc2c1=O
	136	O=C(Cn1cnnn1)NC1C(=O)N2C(C(=O)O)=C(CSc3nncs3)CSC12
	137	O=C1OCCN1N=Cc1ccc([N+](=O)[O-])o1
	138	COC1(NC(=O)CSCC#N)C(=O)N2C(C(=O)[O-])=C(CSc3nnnn3C)CSC21.[Na+]
	139	COc1c(N2CC3CCCNC3C2)c(F)cc2c(=O)c(C(=O)O)cn(C3CC3)c12.Cl
	140	CCN1CCN(C(=O)NC(C(=O)NC2C(=O)N3C(C(=O)O)=C(CSc4nnnn4C)CSC23)c2ccc(O)cc2)C(=O)C1=O
	141	Nc1c2ccccc2nc2ccccc12
	142	O=C1CN(N=Cc2ccc([N+](=O)[O-])o2)C(=O)N1
	143	CC1CCC2(C)C(C=O)=CCCC2C1(C)CC1OC(O)C(=O)C12CO2
	144	CS(=O)(=O)c1ccc(C(O)C(CF)NC(=O)C(Cl)Cl)cc1
	145	Cn1nnnc1SCC1=C(C(=O)[O-])N2C(=O)C(NC(=O)C(O)c3ccccc3)C2SC1.[Na+]
	146	Cc1cc(C(C)(C)CC(C)(C)C)ccc1OCCOCC[N+](C)(C)Cc1ccccc1.[Cl-]
	147	CON=C(C(=O)NC1C(=O)N2C(C(=O)[O-])=C(COC(N)=O)CSC12)c1ccco1.[Na+]
	148	CCN1CCN(C(=O)NC(C(=O)NC2C(=O)N3C2SC(C)(C)C3C(=O)[O-])c2ccccc2)C(=O)C1=O.[Na+]
	149	NCCC(O)C(=O)NC1CC(N)C(OC2OC(CN)C(O)C(O)C2O)C(O)C1OC1OC(CO)C(O)C(N)C1O.O
	150	CC(NCCCc1cccc(C(F)(F)F)c1)c1cccc2ccccc12.Cl
	151	CCC1OC(OC(c2c[nH]cn2)C(NC(=O)c2nc(C(CC(N)=O)NCC(N)C(N)=O)nc(N)c2C)C(=O)NC(C)C(O)C(C)C(=O)NC(C(=O)NCCc2nc(-c3nc(C(=O)NCCCCNC(=N)N)cs3)cs2)C(C)O)C(OC2OC(CO)C(O)C(OC(N)=O)C2O)C(C)C1C.O=S(=O)(O)O.O=S(=O)(O)O
	152	CC(C)(C)CC(C)(C)c1ccc(OCCOCC[N+](C)(C)Cc2ccccc2)cc1.[Cl-]
	153	NC(=O)NN=Cc1ccc([N+](=O)[O-])o1
	154	CN1CCN(c2c(F)cc3c(=O)c(C(=O)O)cn4c3c2OCN4C)CC1
	155	CCC(C)C1NC(=O)C(CCN)NC(=O)C(NC(=O)C(CCN)NC(=O)C(NC(=O)C(CCN)NC(=O)CCCCC(C)C)C(C)O)CCNC(=O)C(C(C)O)NC(=O)C(CCN)NC(=O)C(CCN)NC(=O)C(C(C)CC)NC1=O.O=S(=O)(O)O.O=S(=O)(O)O
	156	CC1COc2c(C3(N)CC3)c(F)cc3c(=O)c(C(=O)O)cn1c23.CS(=O)(=O)O
	157	CN1CCN(c2cc3c(cc2F)c(=O)c(C(=O)O)cn3-c2ccc(F)cc2)CC1.Cl
	158	CCn1cc(C(=O)O)c(=O)c2cc(F)c(N3CCNC(C)C3)c(F)c21.Cl
	159	O=C(O)c1cn(C2CC2)c2cc(N3CCNCC3)c(F)cc2c1=O
	160	CNC1C(O)C(NC)C2OC3(O)C(=O)CC(C)OC3OC2C1O.Cl.Cl
	161	CCn1cc(C(=O)[O-])c(=O)c2cc3c(cc21)OCO3.[K+]
	162	COC1(NC(=O)C(C(=O)[O-])c2ccc(O)cc2)C(=O)N2C(C(=O)[O-])=C(CSc3nnnn3C)COC21.[Na+].[Na+]
	163	NCC1OC(OC2C(N)CC(N)C(OC3OC(CO)C(O)C(N)C3O)C2O)C(N)C(O)C1O.O=S(=O)(O)O
	164	CC1CCc2c(N3CCC(O)CC3)c(F)cc3c(=O)c(C(=O)O)cn1c23
	165	CC[Hg]Sc1ccccc1C(=O)[O-].[Na+]
	166	Nc1nc(C(=CCC(=O)O)C(=O)NC2C(=O)N3C(C(=O)O)=CCSC23)cs1
	167	CC1CN(c2c(F)c(F)c3c(=O)c(C(=O)O)cn(C4CC4)c3c2F)CC(C)N1
	168	COc1cc2c(cc1OC)C(=O)C(CC1CCN(Cc3ccccc3)CC1)C2.Cl
	169	CCn1cc(C(=O)O)c(=O)c2cc(F)c(N3CCNCC3)nc21
	170	NC(C(=O)NC1C(=O)N2C(C(=O)O)=C(Cl)CSC12)c1ccccc1
	171	CN(C)CCOC(c1ccccc1)c1ccccc1.Cn1c(=O)c2[nH]c(Cl)nc2n(C)c1=O
	172	CON=C(C(=O)NC1C(=O)N2C(C(=O)OCOC(=O)C(C)(C)C)=C(C=Cc3scnc3C)CSC12)c1csc(N)n1
	173	Cl.O=C1CC2(CCCC2)CC(=O)N1CCCCN1CCN(c2ncccn2)CC1
	174	CON=C(C(=O)NC1C(=O)N2C(C(=O)[O-])=C(CSc3nc(=O)c([O-])nn3C)CSC12)c1csc(N)n1.O.O.O.[Na+].[Na+]
	175	CC1CN(c2c(F)c(N)c3c(=O)c(C(=O)O)cn(C4CC4)c3c2F)CC(C)N1
	176	COP(=S)(OC)Oc1cc(Cl)c(Cl)cc1Cl
	177	CC1C(NC(=O)C(=NOC(C)(C)C(=O)O)c2csc(N)n2)C(=O)N1S(=O)(=O)O
	178	CCC1OC(=O)C(C)C(=O)C(C)C(OC2OC(C)CC(N(C)C)C2O)C(C)(OC)CC(C)C(=O)C(C)C2N(CCCCn3cnc(-c4cccnc4)c3)C(=O)OC12C
	179	COC1C=COC2(C)Oc3c(C)c(O)c4c(O)c(c5c(nc6cc(C)ccn65)c4c3C2=O)NC(=O)C(C)=CC=CC(C)C(O)C(C)C(O)C(C)C(OC(C)=O)C1C
	180	Nc1ncn(C2OC(CO)C(O)C2O)c(=O)n1
	181	C=CC1=C(C(=O)O)N2C(=O)C(NC(=O)C(=NO)c3csc(N)n3)C2SC1
	182	CCn1cc(C(=O)O)c(=O)c2cnc(N3CCNCC3)nc21
	183	COc1ccc(Cc2cnc(N)nc2N)cc1OC
	184	COC12C(COC(N)=O)C3=C(C(=O)C(C)=C(N)C3=O)N1CC1NC12
	185	[O-][n+]1ccccc1S[Zn]Sc1cccc[n+]1[O-]
	186	CC(C)(ON=C(C(=O)NC1C(=O)N2C(C(=O)[O-])=C(C[n+]3ccccc3)CSC12)c1csc(N)n1)C(=O)O
	187	CCOC(=O)OC(C)OC(=O)C1N2C(=O)C(NC(=O)C(N)c3ccccc3)C2SC1(C)C.Cl
	188	COc1ccc2c(c1OC)C(=O)OC2C1c2c(cc3c(c2OC)OCO3)CCN1C.Cl
	189	O=C([O-])CCC(=O)OCC(NC(=O)C(Cl)Cl)C(O)c1ccc([N+](=O)[O-])cc1.[Na+]
	190	CC(O)C1C(=O)N2C(C(=O)O)=C(SC3CNC(C(=O)N(C)C)C3)C(C)C12
	191	CN(C)C1C(O)=C(C(N)=O)C(=O)C2(O)C(O)=C3C(=O)c4c(O)cccc4C(C)(O)C3CC12.Cl
	192	CCCCCCCCCCCCCCCC[N+](C)(C)C.[Br-]
	193	O=c1[nH]c(=O)n(C2CC(O)C(CO)O2)cc1F
	194	CCC(C)C1NC(=O)C(CCNCS(=O)(=O)[O-])NC(=O)C(NC(=O)C(CCNCS(=O)(=O)[O-])NC(=O)C(NC(=O)C(CCNCS(=O)(=O)[O-])NC(=O)CCCCC(C)C)C(C)O)CCNC(=O)C(C(C)O)NC(=O)C(CCNCS(=O)(=O)[O-])NC(=O)C(CCNCS(=O)(=O)[O-])NC(=O)C(C(C)CC)NC1=O.[Na+].[Na+].[Na+].[Na+].[Na+]
	195	Cc1cc(C2CCCCC2)n(O)c(=O)c1.NCCO
	196	CCn1nc(C(=O)O)c(=O)c2cc3c(cc21)OCO3
	197	O=[N+]([O-])c1ccc(O)c2ncccc12
	198	CCCCCCCCCCCCC[N+](C)(C)Cc1ccccc1.O.[Cl-]
	199	C=C1c2cccc(O)c2C(=O)C2=C(O)C3(O)C(=O)C(C(N)=O)=C(O)C(N(C)C)C3C(O)C12.Cl
	200	Oc1c(Cl)cc(Cl)c(Cl)c1Cc1c(O)c(Cl)cc(Cl)c1Cl
	201	CC(=O)O[Hg]c1ccccc1
	202	CN(C)C1C(O)=C(C(N)=O)C(=O)C2(O)C(O)=C3C(=O)c4c(O)ccc(Cl)c4C(O)C3CC12.Cl
	203	CC(=O)Oc1ccc(Cl)c2cccnc12
	204	CN(C)C1C(O)=C(C(N)=O)C(=O)C2(O)C(O)=C3C(=O)c4c(O)cccc4C(C)(O)C3C(O)C12.Cl
	205	CN(C)C1C(O)=C(C(N)=O)C(=O)C2(O)C(O)=C3C(=O)c4c(O)ccc(Cl)c4C(C)(O)C3CC12.Cl
	206	CC1c2cccc(O)c2C(=O)C2=C(O)C3(O)C(=O)C(C(N)=O)=C(O)C(N(C)C)C3C(O)C21.Cl
	207	CN(C)c1ccc(O)c2c1CC1CC3C(N(C)C)C(O)=C(C(N)=O)C(=O)C3(O)C(O)=C1C2=O.Cl
	208	CNC1C(OC2C(OC3C(O)C(O)C(NC(=N)N)C(O)C3NC(=N)N)OC(C)C2(O)CO)OC(CO)C(O)C1O.O=S(=O)(O)O
	209	COC1(NC(=O)Cc2cccs2)C(=O)N2C(C(=O)[O-])=C(COC(N)=O)CSC21.[Na+]
	210	CCCCCCCCCCCCCCCC[n+]1ccccc1.[Cl-]
	211	COC1C=COC2(C)Oc3c(C)c(O)c4c(O)c(c(C=NN5CCN(C6CCCC6)CC5)c(O)c4c3C2=O)NC(=O)C(C)=CC=CC(C)C(O)C(C)C(O)C(C)C(OC(C)=O)C1C
	212	CCC=C(C(=O)NC1C(=O)N2C(C(=O)OCOC(=O)C(C)(C)C)=C(COC(N)=O)CSC12)c1csc(N)n1.Cl
	213	COC1C=COC2(C)Oc3c(C)c(O)c4c(O)c(c(C=NN5CCN(C)CC5)c(O)c4c3C2=O)NC(=O)C(C)=CC=CC(C)C(O)C(C)C(O)C(C)C(OC(C)=O)C1C
	214	Cc1ccc(S(=O)(=O)O)cc1.NC1CCN(c2nc3c(cc2F)c(=O)c(C(=O)O)cn3-c2ccc(F)cc2F)C1.O
	215	CCCCCCCCCCCCCCCC[N+](C)(C)Cc1ccccc1.[Cl-]
	216	O=S(=O)(O)O.Oc1cccc2cccnc12
	217	Oc1c(Cl)cc(Cl)c2cccnc12

## Sheet: Binding affinities from DOCK6.9
Protein Compound	0	1	2	3	4	5	6	7	8	9	10	11	12	13	14	15	16	17	18	19	20	21	22	23	24	25	26	27	28	29	30	31	32	33	34	35	36	37	38	39	40	41	42	43	44	45	46	47	48
gyrAB	-22.3336	0	-54.5206	-45.0182	-46.7545	-53.9365	-67.297	-63.5064	-61.8864	-41.6322	-79.0354	-60.5059	-147.037	-86.5921	-83.9671	-75.5024	-62.0951	-44.9435	-71.8882	-40.5267	-71.8432	-64.0199	-66.6776	-27.9486	-148.701	-67.0019	-34.4858	-56.293	-70.9142	-67.4962	-58.7854	-23.3572	-52.6254	-62.8643	-63.5857	-79.0676	-63.9548	-65.0747	-94.8316	-79.0836	-57.2033	-81.0136	-41.2564	-40.8353	-82.2253	-44.3353	-42.1516	-51.9239	0
dnaG	-19.3832	0	-56.531	-42.4511	-40.3599	-55.7777	-70.8328	-60.4988	-60.4467	-36.7308	-89.0258	-58.4728	0	0	-91.8356	-65.5437	-60.0412	-42.2221	-62.666	-38.9963	-61.4153	-66.1984	0	-23.4904	0	-65.606	-28.7962	-56.9713	-76.8716	-61.5435	-50.9754	-21.4994	-61.2577	-66.8134	-56.2406	-95.7159	-63.6958	-58.115	0	-75.8923	-69.3544	-76.1513	-36.7718	-39.3997	-91.4598	-39.8593	-36.9761	-55.0589	0
dnaB	-16.043	0	-51.9983	-33.4063	-34.8149	-52.8128	-53.1694	-56.5348	-50.549	-33.8748	-68.6989	-43.9388	-111.602	0	-79.7527	-54.0483	-50.4677	-33.4985	-58.1236	-27.3472	-51.8183	-52.2418	-54.1427	-20.79	-110.171	-63.8471	-24.9696	-45.8225	-62.846	-47.6272	-42.3988	-16.915	-47.5187	-52.7071	-46.81	-75.1095	-55.0085	-53.3855	-73.7795	-55.6404	-49.4328	-63.7468	-32.6729	-27.6334	-77.0647	-31.6595	-29.4641	-46.8068	0
ligA	-19.5776	0	-50.5869	-41.9294	-40.8829	-51.7495	-60.8892	-60.4021	-58.6482	-40.9322	0	-57.6002	-143.59	0	-78.759	-73.0425	-57.8966	-44.3482	-66.9381	-34.4307	-67.2575	-59.0697	-75.022	-25.4712	-146.413	0	-28.7315	-47.69	-77.3765	-59.4561	-53.23	-19.861	-60.3094	-63.7826	-54.041	-80.1607	-60.1831	-62.4228	0	-73.4939	-60.2067	0	-37.6215	-33.3057	-77.1563	-40.1236	-35.4929	-56.0769	0
dnaE	-18.2916	0	-50.8741	-35.7011	-37.6687	-53.2067	-64.0232	-58.3799	-61.0086	-33.0552	-71.4458	-50.0497	-130.92	-91.7063	-85.6788	-64.6769	-61.0592	-34.8679	-62.4781	-36.8481	-60.6852	-57.9902	-65.9415	-21.852	-131.198	-63.6262	-28.2713	-50.9771	-66.6986	-52.8129	-50.8456	-19.3957	-49.8342	-61.0704	-56.1452	-95.3008	-55.4258	-55.1594	-88.09	-68.102	-55.7641	-69.8271	-35.4729	-36.9365	-86.7282	-35.7035	-33.0115	-51.5438	0
rpoABCEZ	-20.7582	0	-54.0605	-40.3003	-41.681	-54.3789	-62.7212	-61.9382	-61.3961	-38.2035	-68.6963	-56.6499	-163.238	-57.8398	-114.595	-79.676	-62.5526	-40.8325	-69.2085	-37.7682	-75.0236	-54.9286	-70.6134	-24.4046	-154.431	-68.8778	-32.438	-52.039	-69.2647	-61.4063	-59.0242	-23.2381	-59.5171	-62.9041	-52.8556	-106.483	-65.4174	-67.639	-99.8404	-80.2149	-57.778	-87.4972	-37.8094	-36.0339	-115.271	-40.6064	-36.8015	-59.015	0
gmk	-21.6205	0	-52.5531	-39.7372	-40.3258	-53.1532	-61.4255	-61.7105	-57.5401	-37.1724	-74.7451	-55.0245	-140.242	-96.5063	-84.0058	-70.6677	-61.4855	-39.6309	-65.8076	-37.047	-63.5418	-60.7696	-82.6887	-23.664	-146.707	-67.0376	-29.7428	-50.9922	-71.792	-64.1025	-55.3171	-23.2537	-55.0481	-65.7585	-59.1157	-91.8015	-67.09	-61.333	-84.9569	-74.2449	-58.8473	-76.3281	-37.3807	-38.3384	-82.5951	-40.027	-34.8707	-51.7884	0
glmU	-19.153	0	-57.4514	-42.7783	-41.8229	-56.7483	-67.2052	-65.8879	-59.0816	-36.4891	-77.759	-56.123	-156.052	0	-84.2848	-73.3104	-60.2555	-42.6264	-69.7682	-35.0206	-69.1543	-58.7258	-80.0865	-24.7269	-157.384	-67.9998	-28.6658	-52.5135	-74.0627	-63.7525	-54.9412	-21.5551	-56.7276	-63.02	-57.9443	-86.7566	-63.0655	-62.6388	-94.3763	-75.4063	-62.5545	-86.7613	-41.2637	-36.9396	-83.6444	-42.1756	-37.1705	-58.2593	0
murA	-21.1971	0	-55.3839	-42.9977	-47.0209	-55.2534	-75.5177	-61.0361	-62.9294	-43.8092	-72.2391	-47.5111	-134.566	-95.0048	-60.8115	-87.3209	-63.7521	-43.2546	-70.7266	-35.9623	-76.8264	-42.8388	-62.9443	-26.56	-142.368	-53.48	-29.7823	-52.6325	-84.4601	-72.0513	-63.8454	-23.2583	-58.3322	-69.4073	-50.3381	-74.4307	-77.871	-72.3573	-98.1769	-82.5481	-66.6284	-85.972	-42.9952	-34.6306	-59.3032	-45.3675	-41.0011	-56.0196	0
murC	-22.0886	0	-60.6974	-52.2277	-50.3386	-59.677	-70.7339	-75.7706	-67.0984	-49.3317	-86.16	-56.7207	-180.064	-99.904	-90.8093	-80.2878	-69.4926	-52.1104	-81.7103	-44.6418	-81.6604	-58.9016	-81.4546	-25.659	-174.715	-72.3484	-35.7314	-57.9995	-89.0592	-66.5204	-64.3237	-22.9369	-57.0555	-68.9305	-56.1113	-95.141	-76.4728	-81.3891	-104.138	-80.7934	-57.3709	-92.9507	-46.5531	-37.2935	-87.1046	-48.7516	-44.4156	-56.5123	0
murD	-19.8228	0	-53.1151	-41.4341	-44.3362	-51.4853	-65.3015	-59.7583	-57.2559	-40.0208	-65.6435	-49.8794	-157.902	-99.703	-83.4853	-75.2233	-55.5264	-41.7662	-66.1129	-31.6527	-68.2089	-55.9714	-74.693	-25.9315	-165.913	-62.9154	-28.0366	-45.9236	-69.5329	-61.339	-53.0279	-21.8234	-51.6897	-60.0751	-52.9732	-71.5752	-69.1229	-66.925	-88.4116	-81.0542	-61.8216	-82.4668	-43.3411	-33.5242	-82.3507	-42.1707	-35.9668	-48.0379	0
murF	-22.0653	0	-50.6683	-51.9634	-50.6536	-51.9292	-63.5845	-63.1392	-56.5757	-50.7033	-65.5799	-51.7566	-158.35	-87.268	-76.6877	-73.6745	-55.4567	-51.9445	-65.3206	-28.7504	-71.5863	-55.0941	-67.814	-26.8973	-154.96	-64.7454	-35.7627	-51.1068	-79.7885	-75.0122	-59.4529	-25.0373	-45.8148	-66.056	-51.3232	-75.9536	-74.8881	-80.114	-80.8696	-73.2631	-56.2558	-83.8013	-46.0939	-31.8031	-72.2202	-54.2641	-44.8283	-46.8574	0
[truncated: 169 more columns]

## Sheet: Vina Rescored (RFScore)
Protein Compound	0	1	2	3	4	5	6	7	8	9	10	11	12	13	14	15	16	17	18	19	20	21	22	23	24	25	26	27	28	29	30	31	32	33	34	35	36	37	38	39	40	41	42	43	44	45	46	47	48
gyrAB	4.96315	6.47458	6.24183	5.60847	5.21668	6.17799	6.37415	6.72811	6.07352	6.09956	6.04252	6.19623	6.87728	7.57446	6.40137	6.69765	6.88793	5.3811	6.82798	5.51155	6.66975	6.6568	6.20799	4.91903	6.65801	7.69007	4.63339	6.61054	6.46904	7.57438	6.82195	4.99594	6.29454	6.68801	5.70054	6.33324	6.59387	7.24931	7.83401	6.66102	6.86072	7.15897	5.66116	5.47396	6.46986	5.12425	7.08173	5.82059	7.1028
dnaG	4.36438	6.76396	5.77397	5.00202	5.4841	6.26818	6.37197	6.13808	6.67641	6.16301	6.56563	6.26118	7.1112	7.77763	6.62226	6.01661	6.72421	5.10682	7.01147	5.22791	6.99102	6.76635	6.85779	4.27875	7.0194	7.05833	4.77742	5.58469	6.93533	7.50079	6.53355	4.14893	5.91923	7.41372	6.02652	6.24084	6.80232	6.66356	7.81021	6.71022	6.90914	6.96912	5.58372	5.31721	6.59479	4.5789	5.67223	6.05245	7.27547
dnaB	4.25537	7.34248	5.37688	5.39263	5.45844	5.51346	6.76253	6.05744	6.96199	5.68627	6.70178	6.46586	7.44152	7.61893	6.72228	7.25547	7.01008	5.31572	7.40564	4.92158	7.42586	6.04831	6.94219	4.50894	8.01437	6.77054	4.5444	5.03005	7.33089	6.82373	6.97669	3.94769	6.13231	5.57333	5.74428	6.75364	7.01559	7.18165	7.52192	7.45195	6.38772	7.29971	5.50659	4.85903	6.02516	3.85889	5.14302	5.39105	7.77136
ligA	4.62472	7.55116	5.39012	5.05749	5.32317	5.64265	6.76925	6.36958	6.68195	5.72027	6.91377	6.25484	7.81375	7.80448	6.78605	7.49912	6.97349	5.06477	7.41035	5.12107	7.52178	6.57722	6.64264	4.20924	7.84781	6.86893	4.87903	5.13348	7.47049	6.96818	6.94911	4.16076	6.34662	6.66884	6.38936	6.71124	6.84643	7.37205	7.43065	7.45055	7.02682	7.42512	5.51687	4.94478	6.81117	3.93143	5.53403	6.41082	7.9422
dnaE	4.32816	6.17978	5.01768	4.95445	5.65923	5.09922	5.5263	5.72335	6.90726	5.28231	6.12398	5.51269	6.95772	6.88198	5.53442	6.7381	6.93381	4.83462	6.82713	5.31863	6.60827	5.88341	5.52646	4.29618	6.80758	7.18833	4.88878	5.42255	6.75088	7.20763	7.14757	4.2813	5.64596	5.75112	5.76301	6.71784	6.41587	6.84863	6.85191	6.80884	6.77826	7.11862	5.22795	5.40146	5.90289	4.49862	5.33606	5.4995	7.01251
rpoABCEZ	4.10582	6.49046	4.07395	4.45924	4.43147	4.0914	5.1206	3.61448	4.05455	4.13364	4.71047	4.71079	6.69326	6.29065	5.46857	6.78162	4.18599	4.26194	4.56949	3.85871	6.9587	3.92533	4.93516	4.31847	6.59867	5.17555	4.34441	5.27644	5.34891	5.5305	4.01796	4.05582	4.6674	3.89717	4.28803	5.36347	5.08737	4.91635	5.90382	6.23094	3.96911	6.84949	5.22807	5.00944	5.47752	4.29557	4.63984	4.39884	6.45683
gmk	4.66882	7.33561	7.00045	5.33364	5.1998	7.68855	7.04809	6.95729	7.36483	6.87409	6.76539	6.95316	6.91191	8.1422	6.77734	6.97052	7.60131	5.29166	7.24637	5.2202	7.45294	7.38418	7.26001	5.02444	7.54861	7.38983	4.67598	5.10257	6.92993	7.00765	7.5709	3.84811	7.13205	7.42612	7.08805	6.56223	6.9976	7.68501	8.09043	7.85666	7.09937	7.4079	5.19409	5.35753	6.47753	5.84123	5.54996	6.7551	7.75474
glmU	4.62718	7.34474	5.27326	4.92665	5.45385	5.28289	7.09565	6.19402	7.04434	5.5421	6.16783	6.05515	7.79301	7.77118	6.41051	6.94623	7.03635	4.94588	7.07601	4.75429	7.39658	6.14804	6.77541	4.30291	7.07668	7.22332	4.47013	5.12936	7.29452	7.20867	6.97601	3.91715	5.92202	6.14388	5.88021	6.60691	6.73194	7.36271	7.39376	7.27492	6.70767	7.34926	5.52234	4.9457	5.59207	3.76742	5.35456	5.68785	7.53036
murA	4.8432	6.78336	7.17564	5.62962	5.75899	7.73853	6.332	7.04495	6.68516	7.03675	7.16368	7.06776	6.74289	7.82043	6.33395	6.45041	6.42045	5.26206	6.70276	5.38996	6.72567	7.55587	6.6379	5.1638	6.71223	7.41465	5.02622	7.02246	6.42319	7.78357	6.34284	4.51596	7.08638	7.41604	6.85539	6.52114	6.97153	7.02205	7.82987	7.0138	7.8465	7.12119	5.65542	5.66109	6.27669	5.57929	7.09366	6.8077	6.92707
murC	5.46476	6.5787	7.35911	5.59204	5.37798	7.22157	6.8783	6.94837	7.01707	7.30307	7.54342	6.99841	6.60925	8.19876	6.54766	7.20888	7.33879	5.65587	7.39764	5.45131	7.06554	7.65294	7.14202	5.03995	6.71161	7.15969	4.7559	6.13396	7.5472	7.02339	7.18977	5.14341	7.04304	7.53088	7.05326	6.578	7.67663	7.6975	7.93069	7.32145	7.14772	7.54749	5.47748	5.34963	6.59776	5.4902	6.97737	6.86753	6.83244
murD	5.37718	6.78358	7.33847	5.37674	5.25447	7.29098	6.8519	6.67555	7.07475	6.94792	7.57355	6.99823	6.83412	8.33161	6.56868	7.39023	6.94221	5.37528	7.22057	5.01194	7.41671	7.08694	7.23876	4.76085	7.08953	8.25841	4.88614	5.25145	8.25859	6.85742	7.23046	4.93863	7.11146	7.26843	6.5723	6.1513	7.31568	7.53571	8.13896	7.82934	6.80243	7.16489	5.23322	5.17856	6.67855	5.78251	6.45404	7.1502	6.87191
murF	5.17427	6.60225	7.04389	5.43556	5.33499	7.2114	6.28353	6.80904	6.76014	7.31705	7.69195	7.17171	6.6545	8.34648	6.15333	6.59463	6.72009	5.33637	6.9946	5.59419	7.00609	7.36565	7.05497	4.86477	6.83051	7.64142	4.7428	6.44168	7.05719	7.29227	6.72719	5.01172	7.24801	7.48165	7.12413	6.25364	6.86966	7.31729	8.4879	7.2047	7.55906	7.13361	5.66083	5.62795	6.30561	5.47527	7.0226	7.13801	6.63883
[truncated: 169 more columns]

## Sheet: Vina Rescored (RFScore-VS)
Protein Compound	0	1	2	3	4	5	6	7	8	9	10	11	12	13	14	15	16	17	18	19	20	21	22	23	24	25	26	27	28	29	30	31	32	33	34	35	36	37	38	39	40	41	42	43	44	45	46	47	48
gyrAB	6.00093	6.71986	5.96653	5.98112	5.98651	5.95387	6.02065	6.0759	6.00025	5.97358	6.03026	6.00041	6.88082	6.21398	6.03497	6.19306	6.00858	5.9741	5.99624	5.95888	6.19554	5.97728	5.97258	6.05246	6.89021	5.99297	6.03866	5.96984	6.0205	6.04596	5.99594	5.95464	5.99599	5.95982	5.96478	6.19732	6.01059	5.98449	6.13293	6.21411	5.97214	6.12905	5.98794	5.9569	6.0147	5.95953	5.97351	6.01345	6.6777
dnaG	6.00048	6.4688	5.95715	5.9591	5.95961	5.94486	5.97653	5.96435	5.96539	5.96889	5.96538	5.96678	6.36769	6.14736	5.97546	5.96135	5.95925	5.96459	5.95725	5.95188	5.99311	5.95589	6.00419	6.30219	6.49001	5.98061	5.97454	5.98836	6.0108	6.02396	5.95175	5.96482	6.05493	5.97099	5.96621	5.99391	6.02853	5.95974	6.16948	5.95619	5.96722	5.97654	6.01303	5.96535	5.95416	5.94698	5.95994	5.99395	6.45504
dnaB	5.95646	6.83344	5.95177	5.9758	5.91458	5.95281	5.92751	5.98616	5.97256	5.94824	5.90523	5.93285	6.76077	6.1477	5.98258	5.96243	5.95919	5.93947	5.96788	5.95335	5.95453	5.95282	5.93951	6.39329	6.39379	6.00706	6.01305	5.95386	5.96644	5.99901	5.96709	5.98662	5.92434	5.98264	5.89261	6.00183	5.97403	6.01011	6.02958	5.98933	5.96007	5.95741	5.98009	5.96463	5.93074	5.94772	5.96854	5.89217	7.28874
ligA	5.97551	6.22154	5.9439	5.88727	6.00586	5.96488	5.9222	5.98613	5.94654	5.95163	5.90471	5.89753	6.15576	6.07605	5.95443	6.0055	5.98534	5.96744	5.96661	5.95909	5.95472	5.94079	5.92852	6.26484	6.14871	5.9823	5.96248	5.95702	5.9612	5.98731	5.98743	5.97466	5.95407	5.99676	5.91855	5.97658	5.97221	5.98525	5.991	5.96585	6.02629	6.02096	5.94593	5.95743	5.94849	5.93741	5.95754	5.88327	6.10256
dnaE	6.0531	6.1738	5.95	5.9958	6.00731	5.95879	6.00534	5.956	5.96814	6.00092	5.97868	5.977	6.13957	5.99088	5.97686	5.96791	5.96061	5.94337	5.95	5.96018	5.95475	5.98111	6.01618	6.3443	6.09057	5.9911	6.02587	5.99657	5.95267	5.97072	5.98705	6.01117	6.00409	5.96762	5.98512	5.97445	5.99407	5.98897	5.98557	5.96474	5.97223	5.95524	5.99678	5.9559	6.01494	5.95479	5.97525	5.9964	6.32472
rpoABCEZ	6.06618	7.06418	6.00147	6.04888	6.02285	6.03436	6.24485	6.10175	6.10262	5.99997	6.37267	6.16983	6.9156	6.81524	6.26288	6.28872	6.11524	6.01356	6.21949	6.0339	6.45498	6.09227	6.52352	6.47511	7.00495	6.24844	6.0371	5.99183	6.31147	6.35249	6.057	6.03427	6.18684	6.03978	6.28762	6.12106	6.26394	6.07834	6.7592	6.5318	6.07277	6.32826	5.99878	5.95511	6.16699	5.96828	6.0563	6.24772	7.38809
gmk	5.96284	7.06293	5.95033	5.94906	5.95054	5.96574	5.95223	5.99314	5.95614	5.96456	6.12739	6.12027	7.01668	6.58788	6.10775	6.04919	5.95435	5.93859	5.97457	5.94913	5.98688	6.01347	6.23556	6.0998	6.86405	6.1683	5.98975	5.94655	5.96768	6.19739	5.95997	5.95339	6.06841	5.97328	6.03868	6.13536	5.96243	5.97686	6.89421	5.96458	5.9711	6.0099	5.96303	5.98497	6.11809	5.93521	5.94226	6.03154	7.61366
glmU	5.97541	6.66508	5.95227	5.94131	5.97725	5.93289	5.95972	5.96195	5.94758	5.93463	5.95201	5.93164	6.21291	6.09585	5.92128	5.94885	5.86608	5.93649	5.98041	5.95645	5.9387	5.93281	5.94887	6.39903	6.02137	5.96796	6.00235	5.95235	5.95	5.97761	5.97112	5.9845	5.91528	5.95	5.98847	5.9553	5.96103	5.97014	5.99779	5.95252	5.95867	5.96183	5.94608	5.95707	5.94329	5.85334	5.98404	5.90654	6.86185
murA	5.95775	6.94633	5.96258	6.06055	5.99622	5.95441	6.03542	6.05345	6.02123	5.95006	6.15022	5.99495	6.93168	6.29201	6.10715	6.18945	6.02181	5.95889	6.01459	5.95753	6.06717	5.98695	5.95054	5.921	6.72849	6.13101	6.01356	5.97508	6.07447	6.06683	6.15915	5.93418	6.03921	5.99833	5.98846	6.25323	6.04738	6.04725	6.30693	6.15042	6.00084	6.11339	6.04199	5.96217	6.0423	5.9612	5.97602	5.99964	6.73345
murC	5.95783	6.85614	5.9971	5.9503	5.99898	5.99477	5.96538	6.01037	6.01472	5.98259	6.31617	6.04606	6.98813	6.62518	6.12753	6.25257	5.97199	5.96091	6.00879	5.96564	6.14705	6.00315	6.2452	5.61536	6.84967	6.04511	6.00608	5.9928	6.09495	6.05649	5.98791	5.98576	5.98012	5.95561	6.03083	6.04165	6.11269	5.98706	6.38965	6.22994	6.07564	6.12847	5.97489	5.96898	6.07181	5.89744	5.96598	5.9927	7.12791
murD	5.91016	6.86358	5.95924	5.95488	5.96335	5.98872	5.97261	5.97778	5.95572	5.95983	6.14854	5.97426	6.97595	6.4524	5.99579	5.9923	5.98264	5.97713	5.95932	5.94779	5.96967	5.98498	6.21397	5.63262	6.86514	6.31415	6.02173	5.99241	6.13335	5.98204	5.96516	5.98922	5.97411	5.95497	5.9646	5.98557	5.98589	5.95891	6.57051	5.97603	6.0356	5.96195	5.94164	5.95685	5.98693	5.93739	5.92004	6.01114	7.45957
murF	5.96332	6.93973	5.97401	5.9922	5.96903	5.97224	6.05465	5.98606	5.97699	5.98204	6.17766	6.00222	6.97452	6.80177	6.11355	6.16377	5.99373	6.0417	6.0069	5.95925	6.05434	6.01728	6.30391	5.7457	6.83614	6.42736	5.98234	5.9801	6.06572	6.12444	5.99814	5.99551	6.00422	6.00517	6.01491	6.17063	6.16016	6.05767	6.5828	6.29294	6.00818	6.13052	5.99311	5.96484	6.15374	5.94469	5.99071	6.05202	7.38156
[truncated: 169 more columns]

## Sheet: Vina Rescored (PLEC)
Protein Compound	0	1	2	3	4	5	6	7	8	9	10	11	12	13	14	15	16	17	18	19	20	21	22	23	24	25	26	27	28	29	30	31	32	33	34	35	36	37	38	39	40	41	42	43	44	45	46	47	48
gyrAB	2.7224	4.73855	1.57714	4.89549	3.20638	2.79475	3.08615	0.539119	2.26784	2.52923	2.5085	0.892265	2.315	2.15181	4.14621	1.9605	3.3633	4.31683	3.41624	2.56344	4.02123	1.30796	1.8482	2.59851	4.73405	3.22064	2.846	4.62936	5.98363	3.12694	3.12964	0.824539	1.95631	3.09637	1.31362	3.55566	1.58095	3.49098	1.69629	2.80703	1.59792	3.7862	3.2178	2.83132	2.91128	1.68871	3.26117	2.23525	4.05791
dnaG	1.92777	4.82303	3.55257	2.66172	2.47519	2.95994	1.90156	1.22074	3.49237	2.48215	2.4018	4.82733	4.13581	2.00518	8.46151	4.54549	1.96106	3.76253	4.09955	1.65601	3.78931	1.13483	4.55011	1.12793	4.13051	2.20323	1.43249	4.05545	2.52699	2.41531	2.17013	1.07216	3.02855	2.31038	0.887005	5.49934	3.19226	2.11757	2.09297	4.38171	1.86472	4.82275	2.94303	1.0852	6.21461	0.794623	1.60221	2.22086	4.66505
dnaB	0.994204	9.68471	1.16289	1.3509	1.16298	0.95742	1.88955	1.24519	2.56046	1.48731	3.14953	3.16961	5.75503	1.32822	5.7238	3.19664	2.55455	3.03924	3.14619	2.94769	2.61393	1.14779	4.73788	1.29902	5.31536	2.25612	2.18098	1.61799	3.19307	2.90597	2.54606	1.414	3.16254	2.05746	0.615451	9.05383	2.53762	4.22798	2.40093	3.59321	1.7929	1.5995	1.75294	1.49699	2.96409	1.36559	1.15219	4.73508	7.90137
ligA	2.54791	2.96378	2.56663	3.36623	4.21015	1.47495	0.285173	1.71698	2.06135	3.00077	2.643	4.57209	4.56108	2.87055	5.7172	4.21378	3.22186	3.58866	3.69227	2.62637	4.53438	2.94665	3.17824	2.98056	2.97558	3.93544	5.39775	3.76656	4.84974	4.66993	3.38157	1.79326	5.18097	2.70349	2.12391	7.89498	3.59794	2.8407	2.39533	3.49183	2.61097	3.71436	3.28198	2.8774	7.36519	1.33174	2.05705	2.31955	5.45571
dnaE	1.6467	3.45405	1.06474	2.72762	3.3779	0.233937	1.12924	-0.670614	3.73037	1.32207	1.56485	2.4967	0.884979	1.99831	4.5477	4.28397	2.5189	1.84202	1.57517	1.0587	2.16154	1.42674	0.880185	3.54978	2.02637	1.00873	4.73339	0.815884	1.13998	3.17343	2.3825	0.772185	2.21017	0.66429	1.0949	5.65705	1.57138	1.60865	0.0914162	1.4471	1.08799	1.94979	2.75835	1.78477	4.37647	0.712612	0.94064	1.77052	4.20135
rpoABCEZ	1.13847	1.10413	1.38031	0.953655	1.47942	1.32238	0.626118	-0.245702	1.91708	1.275	2.23347	1.84004	1.79162	1.29743	4.10633	1.79031	2.43869	1.2079	2.29184	1.30713	2.67126	1.89835	3.23151	0.238814	1.98343	3.60737	0.326402	1.64963	1.85422	2.1429	2.35616	0.710463	2.33682	1.1132	0.354561	3.01472	1.46011	3.76857	0.465466	2.89663	1.45503	1.89742	1.43796	1.86021	3.90796	-0.127267	0.911041	-0.188186	3.87974
gmk	2.30976	8.34885	3.03612	2.59077	2.01045	2.23255	2.64184	0.779945	4.89798	2.46032	4.92522	6.96729	20.4573	3.05249	6.37118	5.85971	5.09164	1.75172	3.27441	1.10132	5.55135	2.06252	7.26881	2.05371	6.5101	5.26603	3.20717	1.81946	4.3106	6.42076	3.45193	1.25132	7.88737	2.16806	3.32314	8.15295	7.38094	4.14392	3.02409	4.16634	2.03747	5.25467	1.85406	1.28037	10.6632	0.643398	1.7649	5.10058	17.6914
glmU	1.38976	4.61713	2.0234	2.14196	1.9676	1.72623	1.37362	0.4948	1.53724	0.952969	1.47251	2.44804	5.05763	1.09539	2.55678	3.73985	0.633671	1.227	3.67925	1.03774	2.85452	2.40914	2.95844	2.82555	3.76366	-0.247014	0.819	2.49493	2.52084	1.63006	1.21836	0.661414	2.49215	4.15039	-0.380862	9.20481	1.06781	4.49586	2.10407	2.15943	1.40343	1.88926	2.26542	2.39648	3.03995	1.93848	0.963404	1.38197	7.26105
murA	2.18749	6.99044	3.97512	3.94541	3.236	1.73459	2.95696	0.72486	6.31255	1.02806	4.97278	4.4896	8.38776	4.21953	4.2652	6.23695	3.92477	6.06474	4.24048	1.86058	4.34021	2.54374	2.26348	2.45769	4.59291	7.60961	1.53464	3.85689	4.57361	4.57723	4.56627	0.919486	3.92454	3.53964	2.83947	6.71796	3.72871	4.9481	4.56158	6.92004	4.46335	4.30751	3.06557	2.40747	7.97552	0.953549	0.810976	4.1246	4.83722
murC	1.87969	6.73652	3.30055	4.27445	2.57787	2.03978	1.96198	1.96447	5.29435	1.77688	2.2917	4.29507	11.9329	3.44738	6.94991	4.89556	5.9581	2.50099	4.37124	1.68156	4.3947	3.01254	6.40076	0.167511	6.09782	3.32932	3.76843	4.93515	5.26044	3.72327	3.99823	1.44572	2.30403	3.41674	2.09197	2.76724	5.88455	5.1146	5.09448	3.55633	2.88857	4.87342	2.02299	3.55719	8.99862	3.60781	2.2386	3.78048	6.93467
murD	2.2583	4.19138	3.05479	4.69717	3.9789	1.96991	1.17779	0.70114	4.30926	2.12475	3.1347	2.96876	9.2374	3.94424	6.7287	4.72297	3.22228	2.67425	3.23879	3.42741	4.41228	0.611126	7.29495	3.51203	6.55721	2.96372	3.52021	3.31294	6.81098	4.65327	2.55578	1.90179	2.97249	1.50624	1.81028	6.33898	4.0483	1.83372	4.16179	2.85394	1.64719	4.59355	1.72001	1.16799	5.00413	1.18515	2.43666	3.00172	15.3983
murF	2.92986	9.99994	1.99085	4.0135	4.02933	5.70109	3.11054	3.07452	3.4215	2.21743	5.01391	6.55587	15.0317	5.68361	6.74162	2.79385	3.76144	4.21401	3.48666	3.23169	4.9663	3.21051	5.90797	1.50432	10.7291	4.97838	3.07247	3.67671	6.03972	4.37558	3.55809	1.48874	6.3004	4.6004	2.82581	6.7366	6.42757	4.02991	5.79119	4.95401	3.88365	6.15316	1.16499	2.55914	6.12421	2.64082	0.868905	5.124	13.178
[truncated: 169 more columns]

## Sheet: Vina Rescored (NNScore)
Protein Compound	0	1	2	3	4	5	6	7	8	9	10	11	12	13	14	15	16	17	18	19	20	21	22	23	24	25	26	27	28	29	30	31	32	33	34	35	36	37	38	39	40	41	42	43	44	45	46	47	48
gyrAB	4.2877	7.41419	6.91117	5.36262	6.38072	7.03059	6.4568	6.72844	7.6155	6.68664	6.19998	5.73267	7.10974	7.04325	6.43521	7.80978	7.02574	5.38963	6.89998	4.88662	7.54067	7.40821	6.1192	3.92805	7.0293	7.07049	5.73487	7.21773	8.46235	7.20078	6.39664	3.52739	5.64277	6.446	4.50925	6.86279	7.46443	6.0594	7.16497	7.3194	7.5521	7.67125	4.73467	4.77609	6.24388	6.44825	5.70974	5.79399	6.59337
dnaG	3.97307	7.06984	6.52828	5.38297	4.65288	6.50546	6.29735	6.03865	6.2222	7.04775	5.51185	8.58209	7.06159	7.34478	7.35316	7.2244	6.77432	5.71927	6.59588	3.84981	7.10259	6.76351	6.90923	3.92635	6.18081	7.59139	5.29749	5.30296	6.59367	7.0816	6.62793	3.80135	6.96219	6.46467	5.22961	6.5334	6.62704	6.14137	6.95778	8.53086	6.34094	6.87031	4.4749	5.46356	7.11047	4.29392	5.61344	5.90717	6.98417
dnaB	3.73747	7.71335	6.87579	4.81546	5.1238	6.74126	6.40553	6.51797	6.80463	5.68781	5.69654	6.85697	7.46839	7.48584	6.78915	7.03067	6.32162	4.86853	7.16024	5.14396	6.89289	5.94069	7.39115	3.92655	6.7101	7.73662	5.3704	5.36972	7.28143	6.23968	6.59089	4.11228	7.1417	6.20593	4.36481	6.65771	7.95833	7.70691	6.88525	6.74016	6.81176	7.03215	5.14999	4.41332	6.13605	3.91714	4.87788	7.17663	7.85513
ligA	3.51454	7.14565	7.63028	5.00081	4.90191	6.94543	7.03436	6.35823	6.02624	5.89758	5.20514	6.8997	6.15179	7.40038	6.95318	7.48503	7.0228	5.32429	6.3481	4.13657	8.11985	7.57453	5.96453	4.36077	6.16344	6.57698	5.36736	5.53707	8.50732	6.32423	6.39925	3.84921	7.23091	6.07441	4.75576	6.55194	6.435	7.03641	6.79559	8.50312	6.97826	7.51678	4.9212	4.55185	6.40407	4.33046	5.06694	5.77232	6.93616
dnaE	3.97629	6.96972	6.00112	3.89033	4.03161	5.60727	3.86467	5.87787	6.00218	5.72063	3.93897	4.67289	5.65667	6.11726	6.28884	7.03998	5.9314	4.18975	6.02856	3.42196	6.9926	6.92287	5.20268	3.50856	6.44532	4.9666	4.72473	3.83225	6.74863	6.48684	6.09211	3.68581	4.43906	6.66679	3.39091	5.97664	4.51553	5.97266	6.41249	7.03914	5.67652	6.40391	4.6315	3.81847	5.42097	3.9212	4.40907	4.69833	6.57396
rpoABCEZ	3.54861	6.42866	5.40835	4.43107	3.78504	5.92907	4.23651	6.17138	4.45289	4.90014	3.7853	5.13739	4.8874	6.75281	5.06273	5.93556	5.10135	3.43042	5.38058	3.85896	6.23855	5.77056	5.35507	3.54397	6.28549	6.14876	3.59162	3.93396	5.40158	5.75286	5.18509	3.56214	4.66812	5.08821	3.60696	6.17163	5.14295	6.35415	6.25802	6.24924	5.68156	6.26409	3.46402	4.256	5.31177	3.42588	3.87782	4.07446	5.91322
gmk	3.40075	7.07287	6.11406	4.93761	4.68119	6.36484	7.28565	6.34932	6.72899	6.20869	6.48658	6.53149	6.84717	6.76391	7.17744	7.34293	7.46784	5.87424	7.0025	4.03374	7.69211	7.98169	6.02728	4.17995	7.36448	6.67903	4.62074	5.55701	7.27525	6.99565	6.4485	3.52726	6.43996	6.74277	6.38096	6.87249	7.02819	7.11451	6.69934	7.59575	7.63039	7.3366	3.62564	4.69385	6.90301	4.16739	4.39623	6.64638	6.4502
glmU	3.83666	6.98547	5.97248	4.86933	5.32209	5.39513	4.8068	6.30677	4.48948	5.53456	3.70625	6.78635	6.44497	7.33882	6.48395	6.72044	4.71469	4.86394	6.22726	5.8047	7.42595	5.76442	6.26842	3.72934	6.59772	7.40138	4.82754	5.57832	7.36562	6.15628	6.52852	3.80969	6.39242	6.22423	3.53805	6.46333	6.70258	7.43711	7.05933	6.25709	6.17374	6.38041	6.06186	5.58574	6.05145	4.49571	4.4111	6.21133	7.99007
murA	4.64863	8.3047	7.70402	6.39139	6.25067	7.12824	7.05551	6.61185	7.06689	6.28082	7.12523	7.41152	8.1501	7.75538	6.71863	7.00992	8.16117	5.53827	8.19442	5.07269	8.1556	7.72783	6.31335	3.92145	7.02384	8.14351	3.90835	5.59527	8.00506	7.42296	7.41597	4.08273	7.88115	7.48761	6.55234	6.56668	7.76696	7.43198	7.63437	7.93012	8.09431	8.34862	5.45461	5.69526	7.24525	5.54788	5.21374	7.20592	7.45494
murC	4.2959	7.96195	7.28263	6.89883	5.83631	7.80614	6.23258	6.83663	6.85946	6.30287	6.60798	7.69854	6.86052	7.38416	6.7823	7.87234	7.32606	6.21555	7.96376	5.54306	7.70063	8.16849	7.17702	4.252	7.79439	7.02158	6.45967	7.70732	8.14176	7.98287	6.92776	4.5113	7.75997	7.54767	6.66502	6.85894	8.17143	7.53438	7.66763	7.43406	7.54179	8.3351	7.1585	5.9474	6.78889	5.91222	6.40237	6.75708	7.42628
murD	3.89832	7.72241	7.52666	6.84138	5.35929	7.12328	5.21805	6.52903	7.83545	6.60299	7.11119	7.19668	7.46241	7.4572	7.08705	6.89256	7.25572	5.82861	7.24008	6.50198	7.6743	6.71931	7.067	3.79175	7.07285	8.34686	6.24834	4.93002	7.53149	7.47425	7.45333	4.34518	7.35863	6.83331	5.94937	6.60453	7.15063	6.88282	7.42184	8.31795	6.25063	7.75868	7.8378	6.14092	7.0833	4.24634	5.82802	5.74438	7.813
murF	5.13551	7.18588	6.77127	7.42646	6.55153	7.36969	7.32665	6.65308	7.66626	7.33277	6.5796	6.92738	6.64757	7.12415	7.15926	7.75539	7.59786	5.70944	7.92388	6.4118	7.65516	7.08084	6.71531	4.59454	7.37535	7.22538	6.66921	7.53244	7.01797	7.04462	8.00092	4.23002	7.00022	7.60269	7.27681	6.86993	6.79709	7.92161	7.53839	7.9337	7.41405	8.27774	7.2662	6.55085	7.06929	6.01657	7.45519	7.38765	7.34797
[truncated: 169 more columns]
